# Supplementary material for: Downregulation of m6A Methyltransferase in the Hippocampus of Tyrobp–/– Mice and Implications for Learning and Memory Deficits
Source: Front Neurosci. 2022 Mar 21;16:739201. doi: 10.3389/fnins.2022.739201 (PMC8978996; doi:10.3389/fnins.2022.739201)
Supplement: Supplementary Table 3 — Comparison of m6A RNA methylation in Tyrobp–/– and wild-type (WT) mice. [file Table_3.XLSX]

## Sheet: Sheet1
seqnames	start	end	width	geneId	transcriptId	distanceToTSS	geneName	Description	GO	KEGG	score	blockCount	blockSizes	blockStarts	diff.lg.fdr	diff.p	diff.log2.fc	annotation	geneChr	geneStart	geneEnd	geneLength	geneStrand
chr1	3681283	3681550	268	ENSMUSG00000102348	ENSMUST00000193244	1128	Gm10568	predicted gene 10568 [Source:MGI Symbol;Acc:MGI:3642703]	NA	NA	4.8e-08	1	268,	0	-0.995	0.030903	1.69	Exon (ENSMUST00000193244/ENSMUSG00000102348, exon 1 of 1)	1	3680155	3681788	1634	1
chr1	4496997	4497146	150	ENSMUSG00000025902	ENSMUST00000192650	208	Sox17	SRY (sex determining region Y)-box 17 [Source:MGI Symbol;Acc:MGI:107543]	GO:0000122(negative regulation of transcription by RNA polymerase II);GO:0000981(DNA-binding transcription factor activity, RNA polymerase II-specific);GO:0001228(DNA-binding transcription activator activity, RNA polymerase II-specific);GO:0001525(angiogenesis);GO:0001570(vasculogenesis);GO:0001706(endoderm formation);GO:0001828(inner cell mass cellular morphogenesis);GO:0001947(heart looping);GO…	04310(Wnt signaling pathway)	8.3e-05	1	150,	0	-0.275	0.43451	1.42	5' UTR	1	4491390	4497354	5965	2
chr1	6923469	6923558	90	ENSMUSG00000102135	ENSMUST00000194605	6910	Gm37108	predicted gene, 37108 [Source:MGI Symbol;Acc:MGI:5610336]	NA	NA	0.011	1	90,	0	-0.536	0.140929	1.58	Exon (ENSMUST00000194605/ENSMUSG00000102135, exon 2 of 2)	1	6916559	6923588	7030	1
chr1	7172489	7172729	241	ENSMUSG00000051285	ENSMUST00000061280	83569	Pcmtd1	protein-L-isoaspartate (D-aspartate) O-methyltransferase domain containing 1 [Source:MGI Symbol;Acc:MGI:2441773]	GO:0004719(protein-L-isoaspartate (D-aspartate) O-methyltransferase activity);GO:0005737(cytoplasm);GO:0006464(cellular protein modification process);GO:0006479(protein methylation);GO:0008168(methyltransferase activity);GO:0016020(membrane);GO:0016740(transferase activity);GO:0032259(methylation)	NA	7.9e-26	1	241,	0	-2.75	0.000218776	0.362	3' UTR	1	7088920	7173628	84709	1
chr1	9897612	9897672	61	ENSMUSG00000025915	ENSMUST00000166384	99505	Sgk3	serum/glucocorticoid regulated kinase 3 [Source:MGI Symbol;Acc:MGI:2182368]	GO:0000166(nucleotide binding);GO:0004672(protein kinase activity);GO:0004674(protein serine/threonine kinase activity);GO:0005524(ATP binding);GO:0005768(endosome);GO:0005769(early endosome);GO:0006468(protein phosphorylation);GO:0015459(potassium channel regulator activity);GO:0016301(kinase activity);GO:0016310(phosphorylation);GO:0016740(transferase activity);GO:0018105(peptidyl-serine phosph…	04068(FoxO signaling pathway);04151(PI3K-Akt signaling pathway)	0.0031	1	61,	0	-0.359	0.284446	2.07	Exon (ENSMUST00000188486/ENSMUSG00000025915, exon 1 of 1)	1	9798107	9900843	102737	1
chr1	11537189	11537578	390	ENSMUSG00000057715	ENSMUST00000171690	123084	A830018L16Rik	RIKEN cDNA A830018L16 gene [Source:MGI Symbol;Acc:MGI:2444149]	GO:0003674(molecular_function);GO:0005575(cellular_component);GO:0008150(biological_process)	NA	6.2e-07	1	390,	0	-0.312	0.355631	1.68	Exon (ENSMUST00000142117/ENSMUSG00000057715, exon 4 of 4)	1	11414105	11601811	187707	1
chr1	12848336	12851036	2701	ENSMUSG00000016918	ENSMUST00000177608	156059	Sulf1	sulfatase 1 [Source:MGI Symbol;Acc:MGI:2138563]	GO:0001502(cartilage condensation);GO:0001822(kidney development);GO:0001937(negative regulation of endothelial cell proliferation);GO:0002063(chondrocyte development);GO:0003094(glomerular filtration);GO:0003824(catalytic activity);GO:0004065(arylsulfatase activity);GO:0005509(calcium ion binding);GO:0005539(glycosaminoglycan binding);GO:0005615(extracellular space);GO:0005783(endoplasmic reticu…	NA	1e-52	3	119,34,148,	0,2424,2553	-4.47	2.45471e-06	0.627	3' UTR	1	12692277	12861192	168916	1
chr1	15838253	15843274	5022	ENSMUSG00000025925	ENSMUST00000188371	32607	Terf1	telomeric repeat binding factor 1 [Source:MGI Symbol;Acc:MGI:109634]	GO:0000723(telomere maintenance);GO:0000781(chromosome, telomeric region);GO:0000783(nuclear telomere cap complex);GO:0000784(nuclear chromosome, telomeric region);GO:0001650(fibrillar center);GO:0003677(DNA binding);GO:0003691(double-stranded telomeric DNA binding);GO:0003720(telomerase activity);GO:0005515(protein binding);GO:0005634(nucleus);GO:0005654(nucleoplasm);GO:0005694(chromosome);GO:00…	NA	2.5e-39	2	36,354,	0,4668	-6.34	2.0893e-08	0.717	3' UTR	1	15805646	15844052	38407	1
chr1	16105804	16106253	450	ENSMUSG00000025921	ENSMUST00000027053	30	Rdh10	retinol dehydrogenase 10 (all-trans) [Source:MGI Symbol;Acc:MGI:1924238]	GO:0001656(metanephros development);GO:0001701(in utero embryonic development);GO:0002138(retinoic acid biosynthetic process);GO:0004745(retinol dehydrogenase activity);GO:0005737(cytoplasm);GO:0005783(endoplasmic reticulum);GO:0005789(endoplasmic reticulum membrane);GO:0005811(lipid droplet);GO:0007601(visual perception);GO:0008406(gonad development);GO:0009887(animal organ morphogenesis);GO:001…	00830(Retinol metabolism)	3.7e-08	1	450,	0	-1.5	0.00691831	-1.33	5' UTR	1	16105774	16133734	27961	1
chr1	16677291	16677440	150	ENSMUSG00000025940	ENSMUST00000177501	12084	Tmem70	transmembrane protein 70 [Source:MGI Symbol;Acc:MGI:1915068]	GO:0003674(molecular_function);GO:0005654(nucleoplasm);GO:0005739(mitochondrion);GO:0005743(mitochondrial inner membrane);GO:0016020(membrane);GO:0016021(integral component of membrane);GO:0032592(integral component of mitochondrial membrane);GO:0033615(mitochondrial proton-transporting ATP synthase complex assembly)	NA	1e-26	1	150,	0	-3.41	3.80189e-05	0.423	3' UTR	1	16665207	16678195	12989	1
chr1	20939470	20939650	181	ENSMUSG00000025931	ENSMUST00000189400	48864	Paqr8	progestin and adipoQ receptor family member VIII [Source:MGI Symbol;Acc:MGI:1921479]	GO:0003707(steroid hormone receptor activity);GO:0005496(steroid binding);GO:0005794(Golgi apparatus);GO:0005886(plasma membrane);GO:0007275(multicellular organism development);GO:0008289(lipid binding);GO:0016020(membrane);GO:0016021(integral component of membrane);GO:0030154(cell differentiation);GO:0038023(signaling receptor activity);GO:0043401(steroid hormone mediated signaling pathway);GO:0…	NA	6.3e-17	1	181,	0	-5.93	6.16595e-08	0.874	3' UTR	1	20890606	20939650	49045	1
chr1	24102292	24102709	418	ENSMUSG00000102398	ENSMUST00000192408	1667	Gm37580	predicted gene, 37580 [Source:MGI Symbol;Acc:MGI:5610808]	NA	NA	5.1e-05	1	418,	0	-0.407	0.231739	-1.24	Exon (ENSMUST00000192408/ENSMUSG00000102398, exon 1 of 1)	1	24100625	24103424	2800	1
chr1	24763336	24763666	331	ENSMUSG00000073725	ENSMUST00000191471	84706	Lmbrd1	LMBR1 domain containing 1 [Source:MGI Symbol;Acc:MGI:1915671]	GO:0005158(insulin receptor binding);GO:0005764(lysosome);GO:0005765(lysosomal membrane);GO:0005886(plasma membrane);GO:0016020(membrane);GO:0016021(integral component of membrane);GO:0031419(cobalamin binding);GO:0045334(clathrin-coated endocytic vesicle)	04977(Vitamin digestion and absorption)	1.3e-84	1	331,	0	-6.28	2.45471e-08	0.376	3' UTR	1	24678630	24765448	86819	1
chr1	32475358	32475565	208	ENSMUSG00000026058	ENSMUST00000027226	302644	Khdrbs2	KH domain containing, RNA binding, signal transduction associated 2 [Source:MGI Symbol;Acc:MGI:2159649]	GO:0003676(nucleic acid binding);GO:0003723(RNA binding);GO:0005070(SH3/SH2 adaptor activity);GO:0005515(protein binding);GO:0005634(nucleus);GO:0006397(mRNA processing);GO:0008143(poly(A) binding);GO:0008266(poly(U) RNA binding);GO:0009967(positive regulation of signal transduction);GO:0017124(SH3 domain binding);GO:0042169(SH2 domain binding);GO:0042802(identical protein binding);GO:0046982(pro…	NA	6.3e-12	1	208,	0	-0.625	0.102329	1.03	Exon (ENSMUST00000195178/ENSMUSG00000103482, exon 1 of 1)	1	32172714	32658568	485855	1
chr1	33670120	33670712	593	ENSMUSG00000103746	ENSMUST00000191779	296	1700001G17Rik	RIKEN cDNA 1700001G17 gene [Source:MGI Symbol;Acc:MGI:1914753]	NA	NA	1e-16	1	593,	0	-0.407	0.231739	0.479	Exon (ENSMUST00000191779/ENSMUSG00000103746, exon 1 of 1)	1	33669824	33670712	889	1
chr1	33736789	33740560	3772	ENSMUSG00000004768	ENSMUST00000132066	0	Rab23	RAB23, member RAS oncogene family [Source:MGI Symbol;Acc:MGI:99833]	GO:0000045(autophagosome assembly);GO:0003924(GTPase activity);GO:0005525(GTP binding);GO:0005737(cytoplasm);GO:0005776(autophagosome);GO:0005813(centrosome);GO:0005829(cytosol);GO:0005886(plasma membrane);GO:0006968(cellular defense response);GO:0030054(cell junction);GO:0042308(negative regulation of protein import into nucleus);GO:0045335(phagocytic vesicle);GO:0046039(GTP metabolic process);G…	NA	0	3	94,244,1308,	0,1348,2464	-3.35	4.46684e-05	-0.219	3' UTR	1	33738137	33740772	2636	1
chr1	34177987	34178137	151	ENSMUSG00000026131	ENSMUST00000183034	269762	Dst	dystonin [Source:MGI Symbol;Acc:MGI:104627]	GO:0003779(actin binding);GO:0005198(structural molecule activity);GO:0005509(calcium ion binding);GO:0005515(protein binding);GO:0005634(nucleus);GO:0005635(nuclear envelope);GO:0005737(cytoplasm);GO:0005783(endoplasmic reticulum);GO:0005789(endoplasmic reticulum membrane);GO:0005856(cytoskeleton);GO:0005874(microtubule);GO:0005882(intermediate filament);GO:0005886(plasma membrane);GO:0005925(fo…	NA	3.5e-05	1	151,	0	-0.252	0.500035	1.15	Exon (ENSMUST00000183302/ENSMUSG00000026131, exon 23 of 24)	1	33908225	34307592	399368	1
chr1	36068879	36101804	32926	ENSMUSG00000045216	ENSMUST00000194670	0	Hs6st1	heparan sulfate 6-O-sulfotransferase 1 [Source:MGI Symbol;Acc:MGI:1354958]	GO:0001525(angiogenesis);GO:0008146(sulfotransferase activity);GO:0015012(heparan sulfate proteoglycan biosynthetic process);GO:0015015(heparan sulfate proteoglycan biosynthetic process, enzymatic modification);GO:0016020(membrane);GO:0016021(integral component of membrane);GO:0016740(transferase activity);GO:0017095(heparan sulfate 6-O-sulfotransferase activity);GO:0048286(lung alveolus developm…	00534(Glycosaminoglycan biosynthesis - heparan sulfate / heparin)	2e-30	2	306,115,	0,32811	-1.86	0.00251189	-0.501	Exon (ENSMUST00000088174/ENSMUSG00000045216, exon 1 of 2)	1	36101690	36104980	3291	1
chr1	36420345	36420844	500	ENSMUSG00000001143	ENSMUST00000192969	18824	Lman2l	lectin, mannose-binding 2-like [Source:MGI Symbol;Acc:MGI:2443010]	GO:0000139(Golgi membrane);GO:0005537(mannose binding);GO:0005783(endoplasmic reticulum);GO:0005789(endoplasmic reticulum membrane);GO:0005793(endoplasmic reticulum-Golgi intermediate compartment);GO:0005794(Golgi apparatus);GO:0006888(endoplasmic reticulum to Golgi vesicle-mediated transport);GO:0007029(endoplasmic reticulum organization);GO:0007030(Golgi organization);GO:0015031(protein transpo…	NA	5e-19	3	39,100,72,	0,252,428	-2.8	0.000190546	0.714	3' UTR	1	36419871	36439668	19798	2
chr1	36506815	36507265	451	ENSMUSG00000037408	ENSMUST00000153128	35195	Cnnm4	cyclin M4 [Source:MGI Symbol;Acc:MGI:2151060]	GO:0005886(plasma membrane);GO:0006811(ion transport);GO:0007601(visual perception);GO:0010960(magnesium ion homeostasis);GO:0015081(sodium ion transmembrane transporter activity);GO:0015095(magnesium ion transmembrane transporter activity);GO:0015693(magnesium ion transport);GO:0016020(membrane);GO:0016021(integral component of membrane);GO:0016323(basolateral plasma membrane);GO:0030425(dendrit…	NA	2e-39	1	451,	0	-2.04	0.00154882	0.666	3' UTR	1	36471620	36508764	37145	1
chr1	36558118	36558297	180	ENSMUSG00000026121	ENSMUST00000195339	0	Sema4c	sema domain, immunoglobulin domain (Ig), transmembrane domain (TM) and short cytoplasmic domain, (semaphorin) 4C [Source:MGI Symbol;Acc:MGI:109252]	GO:0001755(neural crest cell migration);GO:0001843(neural tube closure);GO:0005515(protein binding);GO:0005615(extracellular space);GO:0005886(plasma membrane);GO:0005887(integral component of plasma membrane);GO:0007275(multicellular organism development);GO:0007399(nervous system development);GO:0014069(postsynaptic density);GO:0016020(membrane);GO:0016021(integral component of membrane);GO:002…	04360(Axon guidance)	0.00062	1	180,	0	-0.5	0.160694	1.83	5' UTR	1	36555932	36558250	2319	2
chr1	37260777	37260867	91	ENSMUSG00000026114	ENSMUST00000194195	42398	Cnga3	cyclic nucleotide gated channel alpha 3 [Source:MGI Symbol;Acc:MGI:1341818]	GO:0000166(nucleotide binding);GO:0001750(photoreceptor outer segment);GO:0005216(ion channel activity);GO:0005221(intracellular cyclic nucleotide activated cation channel activity);GO:0005222(intracellular cAMP-activated cation channel activity);GO:0005223(intracellular cGMP-activated cation channel activity);GO:0005515(protein binding);GO:0005737(cytoplasm);GO:0005886(plasma membrane);GO:000681…	04024(cAMP signaling pathway);04740(Olfactory transduction)	0.0014	1	91,	0	-0.344	0.304789	1.32	Exon (ENSMUST00000194195/ENSMUSG00000026114, exon 6 of 6)	1	37218379	37262184	43806	1
chr1	39194442	39194622	181	ENSMUSG00000026077	ENSMUST00000173050	711	Npas2	neuronal PAS domain protein 2 [Source:MGI Symbol;Acc:MGI:109232]	GO:0003677(DNA binding);GO:0003700(DNA-binding transcription factor activity);GO:0005634(nucleus);GO:0005654(nucleoplasm);GO:0005667(transcription factor complex);GO:0005737(cytoplasm);GO:0005829(cytosol);GO:0006355(regulation of transcription, DNA-templated);GO:0045739(positive regulation of DNA repair);GO:0045893(positive regulation of transcription, DNA-templated);GO:0045944(positive regulatio…	04710(Circadian rhythm)	0.001	1	181,	0	-0.318	0.345939	1.29	5' UTR	1	39193731	39287615	93885	1
chr1	42261945	42262124	180	ENSMUSG00000101299	ENSMUST00000189138	90	Gm28175	predicted gene 28175 [Source:MGI Symbol;Acc:MGI:5578881]	NA	NA	1.6e-05	1	180,	0	-0.933	0.0380189	-1.59	Exon (ENSMUST00000189138/ENSMUSG00000101299, exon 1 of 1)	1	42261855	42262253	399	1
chr1	42303934	42304412	479	ENSMUSG00000101299	ENSMUST00000209336	42077	Gm28175	predicted gene 28175 [Source:MGI Symbol;Acc:MGI:5578881]	NA	NA	1.3e-18	1	479,	0	-3.08	9.12011e-05	1.57	Exon (ENSMUST00000209336/ENSMUSG00000101299, exon 7 of 7)	1	42261857	42304412	42556	1
chr1	43111006	43113265	2260	ENSMUSG00000010290	ENSMUST00000010434	12296	AI597479	expressed sequence AI597479 [Source:MGI Symbol;Acc:MGI:2138299]	GO:0003674(molecular_function);GO:0008150(biological_process);GO:0048598(embryonic morphogenesis);GO:0072669(tRNA-splicing ligase complex)	NA	1e-90	2	368,80,	0,2180	-3	0.000114815	0.342	3' UTR	1	43098710	43115947	17238	1
chr1	44002820	44003000	181	ENSMUSG00000041763	ENSMUST00000087933	68813	Tpp2	tripeptidyl peptidase II [Source:MGI Symbol;Acc:MGI:102724]	GO:0004177(aminopeptidase activity);GO:0004252(serine-type endopeptidase activity);GO:0005634(nucleus);GO:0005654(nucleoplasm);GO:0005737(cytoplasm);GO:0005829(cytosol);GO:0006508(proteolysis);GO:0008233(peptidase activity);GO:0008236(serine-type peptidase activity);GO:0008240(tripeptidyl-peptidase activity);GO:0016604(nuclear body);GO:0016787(hydrolase activity);GO:0042277(peptide binding);GO:00…	NA	6.3e-13	1	181,	0	-3.39	4.0738e-05	0.923	3' UTR	1	43934007	44002971	68965	1
chr1	44126337	44126605	269	ENSMUSG00000041684	ENSMUST00000155917	7380	Bivm	basic, immunoglobulin-like variable motif containing [Source:MGI Symbol;Acc:MGI:2179809]	GO:0005634(nucleus);GO:0005737(cytoplasm)	NA	2e-13	1	269,	0	-1.06	0.0251189	0.407	5' UTR	1	44118957	44126566	7610	1
chr1	44137045	44143398	6354	ENSMUSG00000041684	ENSMUST00000035991	17883	Bivm	basic, immunoglobulin-like variable motif containing [Source:MGI Symbol;Acc:MGI:2179809]	GO:0005634(nucleus);GO:0005737(cytoplasm)	NA	0	4	72,87,97,550,	0,1528,4733,5804	-8.43	1.14815e-10	0.441	3' UTR	1	44119162	44144510	25349	1
chr1	44178351	44181260	2910	ENSMUSG00000026048	ENSMUST00000027214	30504	Ercc5	excision repair cross-complementing rodent repair deficiency, complementation group 5 [Source:MGI Symbol;Acc:MGI:103582]	GO:0003677(DNA binding);GO:0003697(single-stranded DNA binding);GO:0003824(catalytic activity);GO:0004518(nuclease activity);GO:0004519(endonuclease activity);GO:0005634(nucleus);GO:0006281(DNA repair);GO:0006289(nucleotide-excision repair);GO:0016788(hydrolase activity, acting on ester bonds)	03420(Nucleotide excision repair)	0	3	24,85,730,	0,796,2180	-2.1	0.00131826	0.245	3' UTR	1	44147847	44181260	33414	1
chr1	45823320	45823619	300	ENSMUSG00000025995	ENSMUST00000027139	28154	Wdr75	WD repeat domain 75 [Source:MGI Symbol;Acc:MGI:1920924]	GO:0005515(protein binding);GO:0005634(nucleus);GO:0005730(nucleolus);GO:0006364(rRNA processing);GO:0016020(membrane);GO:0016021(integral component of membrane);GO:0042254(ribosome biogenesis);GO:0045943(positive regulation of transcription by RNA polymerase I);GO:2000234(positive regulation of rRNA processing)	03008(Ribosome biogenesis in eukaryotes)	6.3e-58	1	300,	0	-2.4	0.00057544	0.382	3' UTR	1	45795166	45823619	28454	1
chr1	50979491	50979820	330	ENSMUSG00000026109	ENSMUST00000114565	69529	Tmeff2	transmembrane protein with EGF-like and two follistatin-like domains 2 [Source:MGI Symbol;Acc:MGI:1861735]	GO:0005515(protein binding);GO:0016020(membrane);GO:0016021(integral component of membrane);GO:0030336(negative regulation of cell migration);GO:0044319(wound healing, spreading of cells);GO:0045720(negative regulation of integrin biosynthetic process);GO:0051497(negative regulation of stress fiber assembly)	NA	7.6e-05	1	330,	0	-0.598	0.11272	-1.58	3' UTR	1	50909962	50979920	69959	1
chr1	51181895	51185743	3849	ENSMUSG00000026109	ENSMUST00000081851	254376	Tmeff2	transmembrane protein with EGF-like and two follistatin-like domains 2 [Source:MGI Symbol;Acc:MGI:1861735]	GO:0005515(protein binding);GO:0016020(membrane);GO:0016021(integral component of membrane);GO:0030336(negative regulation of cell migration);GO:0044319(wound healing, spreading of cells);GO:0045720(negative regulation of integrin biosynthetic process);GO:0051497(negative regulation of stress fiber assembly)	NA	0	2	1,359,	0,3490	-4.83	1e-06	0.224	3' UTR	1	50927519	51187270	259752	1
chr1	52155997	52160007	4011	ENSMUSG00000026104	ENSMUST00000070968	36542	Stat1	signal transducer and activator of transcription 1 [Source:MGI Symbol;Acc:MGI:103063]	GO:0000790(nuclear chromatin);GO:0000978(RNA polymerase II proximal promoter sequence-specific DNA binding);GO:0000979(RNA polymerase II core promoter sequence-specific DNA binding);GO:0000981(DNA-binding transcription factor activity, RNA polymerase II-specific);GO:0001937(negative regulation of endothelial cell proliferation);GO:0002230(positive regulation of defense response to virus by host);…	04062(Chemokine signaling pathway);04217(Necroptosis);04380(Osteoclast differentiation);04620(Toll-like receptor signaling pathway);04621(NOD-like receptor signaling pathway);04625(C-type lectin receptor signaling pathway);04630(Jak-STAT signaling pathway);04658(Th1 and Th2 cell differentiation);04659(Th17 cell differentiation);04917(Prolactin signaling pathway);04919(Thyroid hormone signaling pa…	0	2	86,725,	0,3286	-1.5	0.00707946	0.191	3' UTR	1	52119455	52161865	42411	1
chr1	52522441	52522701	261	ENSMUSG00000101501	ENSMUST00000191424	202	Rps27a-ps1	ribosomal protein S27A, pseudogene 1 [Source:MGI Symbol;Acc:MGI:3781839]	NA	NA	1.1e-10	1	261,	0	-0.486	0.169434	2.06	Exon (ENSMUST00000191424/ENSMUSG00000101501, exon 1 of 1)	1	52522239	52522701	463	1
chr1	52920356	52920866	511	ENSMUSG00000041426	ENSMUST00000159352	75343	Hibch	3-hydroxyisobutyryl-Coenzyme A hydrolase [Source:MGI Symbol;Acc:MGI:1923792]	GO:0003860(3-hydroxyisobutyryl-CoA hydrolase activity);GO:0005739(mitochondrion);GO:0006574(valine catabolic process);GO:0006635(fatty acid beta-oxidation);GO:0009083(branched-chain amino acid catabolic process);GO:0016787(hydrolase activity)	00280(Valine, leucine and isoleucine degradation);00410(beta-Alanine metabolism);00640(Propanoate metabolism)	1e-155	1	511,	0	-1.61	0.00512861	0.325	3' UTR	1	52845013	52920981	75969	1
chr1	55697044	55698003	960	ENSMUSG00000038349	ENSMUST00000042986	291123	Plcl1	phospholipase C-like 1 [Source:MGI Symbol;Acc:MGI:3036262]	GO:0004435(phosphatidylinositol phospholipase C activity);GO:0005737(cytoplasm);GO:0005886(plasma membrane);GO:0006629(lipid metabolic process);GO:0007165(signal transduction);GO:0007214(gamma-aminobutyric acid signaling pathway);GO:0008081(phosphoric diester hydrolase activity);GO:0032228(regulation of synaptic transmission, GABAergic);GO:0032959(inositol trisphosphate biosynthetic process);GO:0…	04727(GABAergic synapse)	1e-287	1	960,	0	-5.1	5.01187e-07	0.305	Exon (ENSMUST00000042986/ENSMUSG00000038349, exon 2 of 6)	1	55405921	55754285	348365	1
chr1	57416785	57416935	151	ENSMUSG00000025971	ENSMUST00000027114	10457	Maip1	matrix AAA peptidase interacting protein 1 [Source:MGI Symbol;Acc:MGI:1915365]	GO:0005739(mitochondrion);GO:0005743(mitochondrial inner membrane);GO:0005759(mitochondrial matrix);GO:0007007(inner mitochondrial membrane organization);GO:0032979(protein insertion into mitochondrial inner membrane from matrix);GO:0036444(calcium import into the mitochondrion);GO:0043022(ribosome binding);GO:0051204(protein insertion into mitochondrial membrane);GO:0051560(mitochondrial calcium…	NA	3.2e-05	1	151,	0	-1.86	0.00251189	0.803	3' UTR	1	57406328	57417953	11626	1
chr1	58655422	58655831	410	ENSMUSG00000047528	ENSMUST00000188772	40158	Als2cr12	amyotrophic lateral sclerosis 2 chromosome region 12 [Source:MGI Symbol;Acc:MGI:1918359]	GO:0003674(molecular_function);GO:0005737(cytoplasm);GO:0005929(cilium);GO:0008150(biological_process);GO:0031514(motile cilium);GO:0042995(cell projection)	NA	3.2e-67	1	410,	0	-1.22	0.0154882	0.647	Exon (ENSMUST00000185352/ENSMUSG00000102059, exon 2 of 2)	1	58646903	58695989	49087	2
chr1	58711568	58713928	2361	ENSMUSG00000026031	ENSMUST00000114309	0	Cflar	CASP8 and FADD-like apoptosis regulator [Source:MGI Symbol;Acc:MGI:1336166]	GO:0001666(response to hypoxia);GO:0002020(protease binding);GO:0004197(cysteine-type endopeptidase activity);GO:0005123(death receptor binding);GO:0005515(protein binding);GO:0005737(cytoplasm);GO:0006508(proteolysis);GO:0006915(apoptotic process);GO:0007519(skeletal muscle tissue development);GO:0008047(enzyme activator activity);GO:0008234(cysteine-type peptidase activity);GO:0009617(response …	04064(NF-kappa B signaling pathway);04140(Autophagy - animal);04210(Apoptosis);04217(Necroptosis);04668(TNF signaling pathway);05142(Chagas disease (American trypanosomiasis));05160(Hepatitis C)	2e-26	2	25,635,	0,1726	-1.41	0.00891251	0.756	5' UTR	1	58713294	58733227	19934	1
chr1	58846847	58846937	91	ENSMUSG00000026029	ENSMUST00000027189	51473	Casp8	caspase 8 [Source:MGI Symbol;Acc:MGI:1261423]	GO:0001525(angiogenesis);GO:0001841(neural tube formation);GO:0004175(endopeptidase activity);GO:0004197(cysteine-type endopeptidase activity);GO:0005123(death receptor binding);GO:0005164(tumor necrosis factor receptor binding);GO:0005515(protein binding);GO:0005634(nucleus);GO:0005654(nucleoplasm);GO:0005737(cytoplasm);GO:0005739(mitochondrion);GO:0005829(cytosol);GO:0005886(plasma membrane);GO…	01524(Platinum drug resistance);04115(p53 signaling pathway);04210(Apoptosis);04215(Apoptosis - multiple species);04217(Necroptosis);04620(Toll-like receptor signaling pathway);04621(NOD-like receptor signaling pathway);04622(RIG-I-like receptor signaling pathway);04625(C-type lectin receptor signaling pathway);04657(IL-17 signaling pathway);04668(TNF signaling pathway);04932(Non-alcoholic fatty …	0.0013	1	91,	0	-0.572	0.123027	0.946	3' UTR	1	58795374	58847503	52130	1
chr1	58994936	58995115	180	ENSMUSG00000026027	ENSMUST00000123301	21414	Stradb	STE20-related kinase adaptor beta [Source:MGI Symbol;Acc:MGI:2144047]	GO:0000165(MAPK cascade);GO:0000166(nucleotide binding);GO:0000902(cell morphogenesis);GO:0004672(protein kinase activity);GO:0004674(protein serine/threonine kinase activity);GO:0005524(ATP binding);GO:0005634(nucleus);GO:0005737(cytoplasm);GO:0005829(cytosol);GO:0006468(protein phosphorylation);GO:0006611(protein export from nucleus);GO:0007010(cytoskeleton organization);GO:0007049(cell cycle);…	04150(mTOR signaling pathway);04152(AMPK signaling pathway)	3.9e-05	1	180,	0	-2.41	0.000562341	0.632	3' UTR	1	58973522	58994997	21476	1
chr1	59706685	59711463	4779	ENSMUSG00000026020	ENSMUST00000027174	21708	Nop58	NOP58 ribonucleoprotein [Source:MGI Symbol;Acc:MGI:1933184]	GO:0001094(TFIID-class transcription factor complex binding);GO:0001650(fibrillar center);GO:0005634(nucleus);GO:0005654(nucleoplasm);GO:0005730(nucleolus);GO:0005732(small nucleolar ribonucleoprotein complex);GO:0005829(cytosol);GO:0015030(Cajal body);GO:0030515(snoRNA binding);GO:0031428(box C/D snoRNP complex);GO:0032040(small-subunit processome);GO:0042254(ribosome biogenesis);GO:0048254(snoR…	03008(Ribosome biogenesis in eukaryotes)	0	5	83,62,134,158,193,	0,318,2318,3810,4586	-27.8	7.94328e-31	0.661	3' UTR	1	59684977	59711510	26534	1
chr1	62345027	62479637	134611	ENSMUSG00000052062	ENSMUST00000075374	706203	Pard3b	par-3 family cell polarity regulator beta [Source:MGI Symbol;Acc:MGI:1919301]	GO:0000226(microtubule cytoskeleton organization);GO:0005515(protein binding);GO:0005654(nucleoplasm);GO:0005737(cytoplasm);GO:0005912(adherens junction);GO:0005913(cell-cell adherens junction);GO:0005923(bicellular tight junction);GO:0005938(cell cortex);GO:0007049(cell cycle);GO:0007155(cell adhesion);GO:0008104(protein localization);GO:0012505(endomembrane system);GO:0016020(membrane);GO:00163…	NA	4.6e-09	3	81,111,139,	0,94984,134472	-2.07	0.00141254	1.09	Exon (ENSMUST00000075374/ENSMUSG00000052062, exon 18 of 23)	1	61638824	62642284	1003461	1
chr1	63113138	63114194	1057	ENSMUSG00000084799	ENSMUST00000186786	0	Ino80dos	INO80 complex subunit D, opposite strand [Source:MGI Symbol;Acc:MGI:3651861]	NA	NA	0.00037	2	82,99,	0,958	-0.503	0.158855	-2.58	Exon (ENSMUST00000186436/ENSMUSG00000084799, exon 1 of 2)	1	63114096	63115331	1236	1
chr1	63157480	63157780	301	ENSMUSG00000025968	ENSMUST00000027111	19042	Ndufs1	NADH:ubiquinone oxidoreductase core subunit S1 [Source:MGI Symbol;Acc:MGI:2443241]	GO:0003954(NADH dehydrogenase activity);GO:0005739(mitochondrion);GO:0005743(mitochondrial inner membrane);GO:0005747(mitochondrial respiratory chain complex I);GO:0005758(mitochondrial intermembrane space);GO:0008137(NADH dehydrogenase (ubiquinone) activity);GO:0008637(apoptotic mitochondrial changes);GO:0009055(electron transfer activity);GO:0016020(membrane);GO:0016491(oxidoreductase activity)…	00190(Oxidative phosphorylation);04714(Thermogenesis);04723(Retrograde endocannabinoid signaling);04932(Non-alcoholic fatty liver disease (NAFLD));05010(Alzheimer disease);05012(Parkinson disease);05016(Huntington disease)	1.3e-15	1	301,	0	-0.515	0.152055	0.316	Exon (ENSMUST00000138611/ENSMUSG00000084799, exon 4 of 4)	1	63143596	63176822	33227	2
chr1	63157930	63158080	151	ENSMUSG00000025968	ENSMUST00000027111	18742	Ndufs1	NADH:ubiquinone oxidoreductase core subunit S1 [Source:MGI Symbol;Acc:MGI:2443241]	GO:0003954(NADH dehydrogenase activity);GO:0005739(mitochondrion);GO:0005743(mitochondrial inner membrane);GO:0005747(mitochondrial respiratory chain complex I);GO:0005758(mitochondrial intermembrane space);GO:0008137(NADH dehydrogenase (ubiquinone) activity);GO:0008637(apoptotic mitochondrial changes);GO:0009055(electron transfer activity);GO:0016020(membrane);GO:0016491(oxidoreductase activity)…	00190(Oxidative phosphorylation);04714(Thermogenesis);04723(Retrograde endocannabinoid signaling);04932(Non-alcoholic fatty liver disease (NAFLD));05010(Alzheimer disease);05012(Parkinson disease);05016(Huntington disease)	2.8e-06	1	151,	0	-0.488	0.16788	1.09	Exon (ENSMUST00000138611/ENSMUSG00000084799, exon 4 of 4)	1	63143596	63176822	33227	2
chr1	63303538	63303868	331	ENSMUSG00000027520	ENSMUST00000114132	30273	Zdbf2	zinc finger, DBF-type containing 2 [Source:MGI Symbol;Acc:MGI:1921134]	GO:0003674(molecular_function);GO:0005575(cellular_component);GO:0008150(biological_process)	NA	1e-10	1	331,	0	-1.72	0.00363078	0.91	Exon (ENSMUST00000114132/ENSMUSG00000027520, exon 7 of 7)	1	63273265	63314576	41312	1
chr1	63309657	63310047	391	ENSMUSG00000027520	ENSMUST00000114132	36392	Zdbf2	zinc finger, DBF-type containing 2 [Source:MGI Symbol;Acc:MGI:1921134]	GO:0003674(molecular_function);GO:0005575(cellular_component);GO:0008150(biological_process)	NA	1e-114	1	391,	0	-1.01	0.0295121	-0.502	3' UTR	1	63273265	63314576	41312	1
chr1	64579130	64597782	18653	ENSMUSG00000025958	ENSMUST00000185594	46485	Creb1	cAMP responsive element binding protein 1 [Source:MGI Symbol;Acc:MGI:88494]	GO:0000785(chromatin);GO:0000790(nuclear chromatin);GO:0000978(RNA polymerase II proximal promoter sequence-specific DNA binding);GO:0000980(RNA polymerase II distal enhancer sequence-specific DNA binding);GO:0000981(DNA-binding transcription factor activity, RNA polymerase II-specific);GO:0001102(RNA polymerase II activating transcription factor binding);GO:0001225(RNA polymerase II transcriptio…	04022(cGMP-PKG signaling pathway);04024(cAMP signaling pathway);04151(PI3K-Akt signaling pathway);04152(AMPK signaling pathway);04211(Longevity regulating pathway);04261(Adrenergic signaling in cardiomyocytes);04380(Osteoclast differentiation);04612(Antigen processing and presentation);04668(TNF signaling pathway);04710(Circadian rhythm);04713(Circadian entrainment);04714(Thermogenesis);04725(Cho…	0	2	21,549,	0,18104	-5.38	2.45471e-07	0.643	3' UTR	1	64532645	64597695	65051	1
chr1	64736659	64737018	360	ENSMUSG00000045005	ENSMUST00000063982	733	Fzd5	frizzled class receptor 5 [Source:MGI Symbol;Acc:MGI:108571]	GO:0000139(Golgi membrane);GO:0000578(embryonic axis specification);GO:0001525(angiogenesis);GO:0001540(amyloid-beta binding);GO:0001944(vasculature development);GO:0002726(positive regulation of T cell cytokine production);GO:0004888(transmembrane signaling receptor activity);GO:0004930(G protein-coupled receptor activity);GO:0005515(protein binding);GO:0005769(early endosome);GO:0005794(Golgi a…	04150(mTOR signaling pathway);04310(Wnt signaling pathway);04390(Hippo signaling pathway);04550(Signaling pathways regulating pluripotency of stem cells);04916(Melanogenesis);04934(Cushing syndrome);05165(Human papillomavirus infection);05200(Pathways in cancer);05205(Proteoglycans in cancer);05217(Basal cell carcinoma);05224(Breast cancer);05225(Hepatocellular carcinoma);05226(Gastric cancer)	3.7e-07	1	360,	0	-2.51	0.000416869	4.56	5' UTR	1	64730558	64737751	7194	2
chr1	65272681	65273840	1160	ENSMUSG00000025949	ENSMUST00000081154	85979	Pikfyve	phosphoinositide kinase, FYVE type zinc finger containing [Source:MGI Symbol;Acc:MGI:1335106]	GO:0000139(Golgi membrane);GO:0000166(nucleotide binding);GO:0000285(1-phosphatidylinositol-3-phosphate 5-kinase activity);GO:0005515(protein binding);GO:0005524(ATP binding);GO:0005768(endosome);GO:0005829(cytosol);GO:0005911(cell-cell junction);GO:0008270(zinc ion binding);GO:0010008(endosome membrane);GO:0012506(vesicle membrane);GO:0016020(membrane);GO:0016301(kinase activity);GO:0016307(phos…	00562(Inositol phosphate metabolism);04070(Phosphatidylinositol signaling system);04145(Phagosome);04810(Regulation of actin cytoskeleton)	2.5e-64	3	28,75,198,	0,352,962	-9.67	5.01187e-12	0.994	3' UTR	1	65186702	65278695	91994	1
chr1	65388562	65388918	357	ENSMUSG00000025946	ENSMUST00000027083	77305	Pth2r	parathyroid hormone 2 receptor [Source:MGI Symbol;Acc:MGI:2180917]	GO:0004888(transmembrane signaling receptor activity);GO:0004930(G protein-coupled receptor activity);GO:0004991(parathyroid hormone receptor activity);GO:0005886(plasma membrane);GO:0007165(signal transduction);GO:0007166(cell surface receptor signaling pathway);GO:0007186(G protein-coupled receptor signaling pathway);GO:0008528(G protein-coupled peptide receptor activity);GO:0016020(membrane);G…	04080(Neuroactive ligand-receptor interaction)	6.6e-09	1	357,	0	-0.507	0.156675	0.636	3' UTR	1	65311257	65389244	77988	1
chr1	72264804	72265224	421	ENSMUSG00000026189	ENSMUST00000134840	19035	Pecr	peroxisomal trans-2-enoyl-CoA reductase [Source:MGI Symbol;Acc:MGI:2148199]	GO:0005102(signaling receptor binding);GO:0005739(mitochondrion);GO:0005777(peroxisome);GO:0005778(peroxisomal membrane);GO:0006629(lipid metabolic process);GO:0006631(fatty acid metabolic process);GO:0006633(fatty acid biosynthetic process);GO:0016491(oxidoreductase activity);GO:0019166(trans-2-enoyl-CoA reductase (NADPH) activity);GO:0030497(fatty acid elongation);GO:0033306(phytol metabolic pr…	04146(Peroxisome)	3.3e-07	1	421,	0	-0.839	0.0512861	-0.509	Exon (ENSMUST00000181973/ENSMUSG00000097131, exon 4 of 4)	1	72259167	72284259	25093	2
chr1	72266745	72266954	210	ENSMUSG00000026189	ENSMUST00000134840	17305	Pecr	peroxisomal trans-2-enoyl-CoA reductase [Source:MGI Symbol;Acc:MGI:2148199]	GO:0005102(signaling receptor binding);GO:0005739(mitochondrion);GO:0005777(peroxisome);GO:0005778(peroxisomal membrane);GO:0006629(lipid metabolic process);GO:0006631(fatty acid metabolic process);GO:0006633(fatty acid biosynthetic process);GO:0016491(oxidoreductase activity);GO:0019166(trans-2-enoyl-CoA reductase (NADPH) activity);GO:0030497(fatty acid elongation);GO:0033306(phytol metabolic pr…	04146(Peroxisome)	0.0014	1	210,	0	-0.78	0.0616595	1.06	Exon (ENSMUST00000181382/ENSMUSG00000097131, exon 2 of 2)	1	72259167	72284259	25093	2
chr1	74396987	74397285	299	ENSMUSG00000026176	ENSMUST00000027367	5478	Ctdsp1	CTD (carboxy-terminal domain, RNA polymerase II, polypeptide A) small phosphatase 1 [Source:MGI Symbol;Acc:MGI:2654470]	GO:0001933(negative regulation of protein phosphorylation);GO:0004721(phosphoprotein phosphatase activity);GO:0005515(protein binding);GO:0005634(nucleus);GO:0005654(nucleoplasm);GO:0006357(regulation of transcription by RNA polymerase II);GO:0006470(protein dephosphorylation);GO:0008420(RNA polymerase II CTD heptapeptide repeat phosphatase activity);GO:0016787(hydrolase activity);GO:0016791(phos…	NA	2.5e-60	1	299,	0	-2.99	0.00011749	-0.627	3' UTR	1	74391509	74397285	5777	1
chr1	75211578	75211847	270	ENSMUSG00000026201	ENSMUST00000027401	740	Stk16	serine/threonine kinase 16 [Source:MGI Symbol;Acc:MGI:1313271]	GO:0000166(nucleotide binding);GO:0001228(DNA-binding transcription activator activity, RNA polymerase II-specific);GO:0004672(protein kinase activity);GO:0004674(protein serine/threonine kinase activity);GO:0004715(non-membrane spanning protein tyrosine kinase activity);GO:0005524(ATP binding);GO:0005737(cytoplasm);GO:0005798(Golgi-associated vesicle);GO:0005829(cytosol);GO:0006468(protein phosp…	NA	1.6e-11	1	270,	0	-0.528	0.144877	0.54	Exon (ENSMUST00000139627/ENSMUSG00000026201, exon 2 of 2)	1	75210838	75215606	4769	1
chr1	75435930	75436199	270	ENSMUSG00000033021	ENSMUST00000037796	0	Gmppa	GDP-mannose pyrophosphorylase A [Source:MGI Symbol;Acc:MGI:1916330]	GO:0003674(molecular_function);GO:0005575(cellular_component);GO:0005737(cytoplasm);GO:0009058(biosynthetic process);GO:0016740(transferase activity);GO:0016779(nucleotidyltransferase activity)	00051(Fructose and mannose metabolism);00520(Amino sugar and nucleotide sugar metabolism)	3.2e-65	1	270,	0	-1.92	0.00213796	0.621	5' UTR	1	75435930	75443174	7245	1
chr1	78537693	78538143	451	ENSMUSG00000012187	ENSMUST00000113524	26524	Mogat1	monoacylglycerol O-acyltransferase 1 [Source:MGI Symbol;Acc:MGI:1915643]	GO:0003846(2-acylglycerol O-acyltransferase activity);GO:0004144(diacylglycerol O-acyltransferase activity);GO:0005783(endoplasmic reticulum);GO:0005789(endoplasmic reticulum membrane);GO:0006071(glycerol metabolic process);GO:0006629(lipid metabolic process);GO:0006651(diacylglycerol biosynthetic process);GO:0016020(membrane);GO:0016021(integral component of membrane);GO:0016740(transferase acti…	00561(Glycerolipid metabolism)	1.1e-06	2	100,200,	0,251	-3.9	1.09648e-05	3.13	3' UTR	1	78511169	78538171	27003	1
chr1	78705385	78706908	1524	ENSMUSG00000032883	ENSMUST00000035779	47560	Acsl3	acyl-CoA synthetase long-chain family member 3 [Source:MGI Symbol;Acc:MGI:1921455]	GO:0000166(nucleotide binding);GO:0001676(long-chain fatty acid metabolic process);GO:0003824(catalytic activity);GO:0004467(long-chain fatty acid-CoA ligase activity);GO:0005524(ATP binding);GO:0005739(mitochondrion);GO:0005741(mitochondrial outer membrane);GO:0005777(peroxisome);GO:0005778(peroxisomal membrane);GO:0005783(endoplasmic reticulum);GO:0005789(endoplasmic reticulum membrane);GO:0005…	00061(Fatty acid biosynthesis);00071(Fatty acid degradation);03320(PPAR signaling pathway);04146(Peroxisome);04216(Ferroptosis);04714(Thermogenesis);04920(Adipocytokine signaling pathway)	9e-299	2	7,651,	0,873	-9.89	3.16228e-12	0.235	3' UTR	1	78657825	78707743	49919	1
chr1	82752244	82752394	151	ENSMUSG00000026150	ENSMUST00000078332	27354	Mff	mitochondrial fission factor [Source:MGI Symbol;Acc:MGI:1922984]	GO:0000266(mitochondrial fission);GO:0001836(release of cytochrome c from mitochondria);GO:0005515(protein binding);GO:0005739(mitochondrion);GO:0005741(mitochondrial outer membrane);GO:0005777(peroxisome);GO:0006626(protein targeting to mitochondrion);GO:0008021(synaptic vesicle);GO:0008053(mitochondrial fusion);GO:0010666(positive regulation of cardiac muscle cell apoptotic process);GO:0010821(…	NA	1e-111	1	151,	0	-10.5	7.94328e-13	0.778	3' UTR	1	82724890	82752390	27501	1
chr1	82895703	82895883	181	ENSMUSG00000026159	ENSMUST00000189220	56220	Agfg1	ArfGAP with FG repeats 1 [Source:MGI Symbol;Acc:MGI:1333754]	GO:0001675(acrosome assembly);GO:0003677(DNA binding);GO:0005096(GTPase activator activity);GO:0005634(nucleus);GO:0007275(multicellular organism development);GO:0007283(spermatogenesis);GO:0007289(spermatid nucleus differentiation);GO:0030154(cell differentiation);GO:0031410(cytoplasmic vesicle);GO:0042995(cell projection);GO:0043025(neuronal cell body);GO:0043231(intracellular membrane-bounded …	05164(Influenza A)	2.2e-08	1	181,	0	-1.93	0.0020893	0.42	3' UTR	1	82839483	82901182	61700	1
chr1	82896122	82896212	91	ENSMUSG00000026159	ENSMUST00000189220	56639	Agfg1	ArfGAP with FG repeats 1 [Source:MGI Symbol;Acc:MGI:1333754]	GO:0001675(acrosome assembly);GO:0003677(DNA binding);GO:0005096(GTPase activator activity);GO:0005634(nucleus);GO:0007275(multicellular organism development);GO:0007283(spermatogenesis);GO:0007289(spermatid nucleus differentiation);GO:0030154(cell differentiation);GO:0031410(cytoplasmic vesicle);GO:0042995(cell projection);GO:0043025(neuronal cell body);GO:0043231(intracellular membrane-bounded …	05164(Influenza A)	3.6e-06	1	91,	0	-3.58	2.51189e-05	1.05	3' UTR	1	82839483	82901182	61700	1
chr1	84839871	84866467	26597	ENSMUSG00000026219	ENSMUST00000186465	0	Trip12	thyroid hormone receptor interactor 12 [Source:MGI Symbol;Acc:MGI:1309481]	GO:0004842(ubiquitin-protein transferase activity);GO:0005634(nucleus);GO:0005654(nucleoplasm);GO:0006281(DNA repair);GO:0006511(ubiquitin-dependent protein catabolic process);GO:0006974(cellular response to DNA damage stimulus);GO:0008270(zinc ion binding);GO:0016567(protein ubiquitination);GO:0016607(nuclear speck);GO:0016740(transferase activity);GO:0045995(regulation of embryonic development)…	04120(Ubiquitin mediated proteolysis)	2e-08	3	98,199,32,	0,8009,26565	-2.11	0.00125893	1.32	5' UTR	1	84721189	84840516	119328	2
chr1	85907845	85908023	179	ENSMUSG00000026223	ENSMUST00000027425	13564	Itm2c	integral membrane protein 2C [Source:MGI Symbol;Acc:MGI:1927594]	GO:0001540(amyloid-beta binding);GO:0005524(ATP binding);GO:0005764(lysosome);GO:0005765(lysosomal membrane);GO:0005794(Golgi apparatus);GO:0005886(plasma membrane);GO:0010977(negative regulation of neuron projection development);GO:0016020(membrane);GO:0016021(integral component of membrane);GO:0030182(neuron differentiation);GO:0042985(negative regulation of amyloid precursor protein biosynthet…	NA	0	1	179,	0	-36.1	2.51189e-39	0.459	3' UTR	1	85894281	85908675	14395	1
chr1	86132754	86133711	958	ENSMUSG00000094638	ENSMUST00000135197	0	Gm21972	predicted gene 21972 [Source:MGI Symbol;Acc:MGI:5439441]	GO:0004175(endopeptidase activity);GO:0005634(nucleus);GO:0008540(proteasome regulatory particle, base subcomplex);GO:0030234(enzyme regulator activity);GO:0034515(proteasome storage granule);GO:0043161(proteasome-mediated ubiquitin-dependent protein catabolic process);GO:0050790(regulation of catalytic activity)	NA	2.5e-23	2	47,74,	0,884	-17.6	3.16228e-20	0.516	Exon (ENSMUST00000027432/ENSMUSG00000026229, exon 22 of 25)	1	86133637	86162788	29152	1
chr1	86179510	86179690	181	ENSMUSG00000062590	ENSMUST00000123618	24730	Armc9	armadillo repeat containing 9 [Source:MGI Symbol;Acc:MGI:1926045]	GO:0003674(molecular_function);GO:0005515(protein binding);GO:0005737(cytoplasm);GO:0005856(cytoskeleton);GO:0008150(biological_process);GO:0030030(cell projection organization);GO:0036064(ciliary basal body);GO:0042995(cell projection);GO:0060271(cilium assembly)	NA	9.5e-05	1	181,	0	-0.262	0.467735	1.7	Exon (ENSMUST00000134858/ENSMUSG00000062590, exon 10 of 10)	1	86154780	86246326	91547	1
chr1	87227909	87228299	391	ENSMUSG00000026254	ENSMUST00000113233	13995	Eif4e2	eukaryotic translation initiation factor 4E member 2 [Source:MGI Symbol;Acc:MGI:1914440]	GO:0000340(RNA 7-methylguanosine cap binding);GO:0001701(in utero embryonic development);GO:0003723(RNA binding);GO:0003743(translation initiation factor activity);GO:0005737(cytoplasm);GO:0005845(mRNA cap binding complex);GO:0006412(translation);GO:0006413(translational initiation);GO:0006417(regulation of translation);GO:0016281(eukaryotic translation initiation factor 4F complex);GO:0017148(ne…	01521(EGFR tyrosine kinase inhibitor resistance);03013(RNA transport);04066(HIF-1 signaling pathway);04150(mTOR signaling pathway);04151(PI3K-Akt signaling pathway);04211(Longevity regulating pathway);04910(Insulin signaling pathway)	6.3e-11	1	391,	0	-0.893	0.042658	-0.482	3' UTR	1	87213914	87228856	14943	1
chr1	87240098	87240338	241	ENSMUSG00000026254	ENSMUST00000076362	26184	Eif4e2	eukaryotic translation initiation factor 4E member 2 [Source:MGI Symbol;Acc:MGI:1914440]	GO:0000340(RNA 7-methylguanosine cap binding);GO:0001701(in utero embryonic development);GO:0003723(RNA binding);GO:0003743(translation initiation factor activity);GO:0005737(cytoplasm);GO:0005845(mRNA cap binding complex);GO:0006412(translation);GO:0006413(translational initiation);GO:0006417(regulation of translation);GO:0016281(eukaryotic translation initiation factor 4F complex);GO:0017148(ne…	01521(EGFR tyrosine kinase inhibitor resistance);03013(RNA transport);04066(HIF-1 signaling pathway);04150(mTOR signaling pathway);04151(PI3K-Akt signaling pathway);04211(Longevity regulating pathway);04910(Insulin signaling pathway)	2.5e-49	1	241,	0	-2.1	0.00131826	-0.85	3' UTR	1	87213914	87240488	26575	1
chr1	87327028	87327268	241	ENSMUSG00000048000	ENSMUST00000172794	0	Gigyf2	GRB10 interacting GYF protein 2 [Source:MGI Symbol;Acc:MGI:2138584]	GO:0005515(protein binding);GO:0005737(cytoplasm);GO:0005768(endosome);GO:0005783(endoplasmic reticulum);GO:0005794(Golgi apparatus);GO:0005829(cytosol);GO:0007631(feeding behavior);GO:0008344(adult locomotory behavior);GO:0009791(post-embryonic development);GO:0010494(cytoplasmic stress granule);GO:0016021(integral component of membrane);GO:0016441(posttranscriptional gene silencing);GO:0017148(…	NA	5e-19	1	241,	0	-2.06	0.00144544	0.56	5' UTR	1	87327029	87449145	122117	1
chr1	87596655	87597131	477	ENSMUSG00000079434	ENSMUST00000166055	86766	Neu2	neuraminidase 2 [Source:MGI Symbol;Acc:MGI:1344417]	GO:0004308(exo-alpha-sialidase activity);GO:0005737(cytoplasm);GO:0005829(cytosol);GO:0005975(carbohydrate metabolic process);GO:0006629(lipid metabolic process);GO:0006689(ganglioside catabolic process);GO:0008152(metabolic process);GO:0009313(oligosaccharide catabolic process);GO:0010831(positive regulation of myotube differentiation);GO:0016020(membrane);GO:0016042(lipid catabolic process);GO:…	00511(Other glycan degradation);00600(Sphingolipid metabolism)	1.1e-07	1	477,	0	-1.52	0.00660693	-1.13	Exon (ENSMUST00000166055/ENSMUSG00000079434, exon 3 of 3)	1	87509889	87596670	86782	1
chr1	87719340	87720238	899	ENSMUSG00000026288	ENSMUST00000169754	99028	Inpp5d	inositol polyphosphate-5-phosphatase D [Source:MGI Symbol;Acc:MGI:107357]	GO:0002376(immune system process);GO:0005515(protein binding);GO:0005737(cytoplasm);GO:0005829(cytosol);GO:0005856(cytoskeleton);GO:0005884(actin filament);GO:0005886(plasma membrane);GO:0006915(apoptotic process);GO:0008340(determination of adult lifespan);GO:0009968(negative regulation of signal transduction);GO:0016020(membrane);GO:0016064(immunoglobulin mediated immune response);GO:0016787(hy…	00562(Inositol phosphate metabolism);04070(Phosphatidylinositol signaling system);04662(B cell receptor signaling pathway);04664(Fc epsilon RI signaling pathway);04666(Fc gamma R-mediated phagocytosis)	3.2e-25	1	899,	0	-1.79	0.00301995	-0.501	3' UTR	1	87620312	87720507	100196	1
chr1	87720357	87720507	151	ENSMUSG00000026288	ENSMUST00000169754	100045	Inpp5d	inositol polyphosphate-5-phosphatase D [Source:MGI Symbol;Acc:MGI:107357]	GO:0002376(immune system process);GO:0005515(protein binding);GO:0005737(cytoplasm);GO:0005829(cytosol);GO:0005856(cytoskeleton);GO:0005884(actin filament);GO:0005886(plasma membrane);GO:0006915(apoptotic process);GO:0008340(determination of adult lifespan);GO:0009968(negative regulation of signal transduction);GO:0016020(membrane);GO:0016064(immunoglobulin mediated immune response);GO:0016787(hy…	00562(Inositol phosphate metabolism);04070(Phosphatidylinositol signaling system);04662(B cell receptor signaling pathway);04664(Fc epsilon RI signaling pathway);04666(Fc gamma R-mediated phagocytosis)	3.2e-05	1	151,	0	-0.342	0.308319	-0.548	3' UTR	1	87620312	87720507	100196	1
chr1	88134809	88138431	3623	ENSMUSG00000054545	ENSMUST00000113134	0	Ugt1a6a	UDP glucuronosyltransferase 1 family, polypeptide A6A [Source:MGI Symbol;Acc:MGI:2137698]	GO:0005743(mitochondrial inner membrane);GO:0005783(endoplasmic reticulum);GO:0005789(endoplasmic reticulum membrane);GO:0008194(UDP-glycosyltransferase activity);GO:0015020(glucuronosyltransferase activity);GO:0016020(membrane);GO:0016021(integral component of membrane);GO:0016740(transferase activity);GO:0016757(transferase activity, transferring glycosyl groups);GO:0016758(transferase activity…	00040(Pentose and glucuronate interconversions);00053(Ascorbate and aldarate metabolism);00140(Steroid hormone biosynthesis);00830(Retinol metabolism);00860(Porphyrin and chlorophyll metabolism);00980(Metabolism of xenobiotics by cytochrome P450);00982(Drug metabolism - cytochrome P450);00983(Drug metabolism - other enzymes);05204(Chemical carcinogenesis)	0.00014	2	127,54,	0,3569	-1.07	0.0245471	3.57	5' UTR	1	88134809	88218997	84189	1
chr1	90283471	90283824	354	ENSMUSG00000101028	ENSMUST00000188640	3013	Gm28723	predicted gene 28723 [Source:MGI Symbol;Acc:MGI:5579429]	NA	NA	1.5e-09	1	354,	0	-0.422	0.217771	0.924	Exon (ENSMUST00000188640/ENSMUSG00000101028, exon 2 of 2)	1	90280458	90283912	3455	1
chr1	91298368	91299450	1083	ENSMUSG00000026307	ENSMUST00000142488	0	Scly	selenocysteine lyase [Source:MGI Symbol;Acc:MGI:1355310]	GO:0003824(catalytic activity);GO:0009000(selenocysteine lyase activity);GO:0016261(selenocysteine catabolic process);GO:0016597(amino acid binding);GO:0042803(protein homodimerization activity);GO:0070279(vitamin B6 binding);GO:1902494(catalytic complex)	00450(Selenocompound metabolism)	0.00034	2	133,47,	0,1036	-1.6	0.00524807	1.07	5' UTR	1	91298368	91308743	10376	1
chr1	91320806	91321075	270	ENSMUSG00000026307	ENSMUST00000027532	22468	Scly	selenocysteine lyase [Source:MGI Symbol;Acc:MGI:1355310]	GO:0003824(catalytic activity);GO:0009000(selenocysteine lyase activity);GO:0016261(selenocysteine catabolic process);GO:0016597(amino acid binding);GO:0042803(protein homodimerization activity);GO:0070279(vitamin B6 binding);GO:1902494(catalytic complex)	00450(Selenocompound metabolism)	1.3e-10	1	270,	0	-2.72	0.000234423	-1.19	3' UTR	1	91298338	91321075	22738	1
chr1	91499550	91505469	5920	ENSMUSG00000034292	ENSMUST00000189341	4903	Traf3ip1	TRAF3 interacting protein 1 [Source:MGI Symbol;Acc:MGI:1921269]	GO:0000122(negative regulation of transcription by RNA polymerase II);GO:0001738(morphogenesis of a polarized epithelium);GO:0001822(kidney development);GO:0001933(negative regulation of protein phosphorylation);GO:0005102(signaling receptor binding);GO:0005515(protein binding);GO:0005737(cytoplasm);GO:0005813(centrosome);GO:0005829(cytosol);GO:0005856(cytoskeleton);GO:0005929(cilium);GO:0005930(…	NA	0	4	114,138,420,47,	0,1223,1455,5873	-5.44	2.13796e-07	0.364	Exon (ENSMUST00000189341/ENSMUSG00000034292, exon 3 of 16)	1	91494647	91527956	33310	1
chr1	91552772	91555222	2451	ENSMUSG00000026311	ENSMUST00000086843	12228	Asb1	ankyrin repeat and SOCS box-containing 1 [Source:MGI Symbol;Acc:MGI:1929735]	GO:0000151(ubiquitin ligase complex);GO:0005515(protein binding);GO:0007275(multicellular organism development);GO:0016567(protein ubiquitination);GO:0030539(male genitalia development);GO:0035556(intracellular signal transduction);GO:0061630(ubiquitin protein ligase activity)	NA	1e-191	2	8,472,	0,1979	-2.49	0.000446684	0.531	3' UTR	1	91540544	91556088	15545	1
chr1	91559350	91559589	240	ENSMUSG00000026311	ENSMUST00000027538	18636	Asb1	ankyrin repeat and SOCS box-containing 1 [Source:MGI Symbol;Acc:MGI:1929735]	GO:0000151(ubiquitin ligase complex);GO:0005515(protein binding);GO:0007275(multicellular organism development);GO:0016567(protein ubiquitination);GO:0030539(male genitalia development);GO:0035556(intracellular signal transduction);GO:0061630(ubiquitin protein ligase activity)	NA	6.3e-15	1	240,	0	-1.56	0.00588844	0.48	3' UTR	1	91540714	91559589	18876	1
chr1	91801760	91801970	211	ENSMUSG00000007805	ENSMUST00000007949	299	Twist2	twist basic helix-loop-helix transcription factor 2 [Source:MGI Symbol;Acc:MGI:104685]	GO:0005634(nucleus);GO:0005730(nucleolus);GO:0005737(cytoplasm);GO:0030335(positive regulation of cell migration);GO:0043066(negative regulation of apoptotic process);GO:0045668(negative regulation of osteoblast differentiation);GO:0046983(protein dimerization activity)	05205(Proteoglycans in cancer)	4.4e-05	1	211,	0	-0.727	0.074131	1.87	Exon (ENSMUST00000007949/ENSMUSG00000007805, exon 1 of 2)	1	91801461	91848028	46568	1
chr1	92858380	92858860	481	ENSMUSG00000034220	ENSMUST00000045970	26735	Gpc1	glypican 1 [Source:MGI Symbol;Acc:MGI:1194891]	GO:0005507(copper ion binding);GO:0005576(extracellular region);GO:0005615(extracellular space);GO:0005654(nucleoplasm);GO:0005768(endosome);GO:0005796(Golgi lumen);GO:0005829(cytosol);GO:0005886(plasma membrane);GO:0009966(regulation of signal transduction);GO:0014037(Schwann cell differentiation);GO:0016020(membrane);GO:0017134(fibroblast growth factor binding);GO:0030200(heparan sulfate proteo…	05205(Proteoglycans in cancer);05418(Fluid shear stress and atherosclerosis)	4e-94	1	481,	0	-9.14	1.99526e-11	-0.353	3' UTR	1	92831645	92860779	29135	1
chr1	92947611	92947941	331	ENSMUSG00000026270	ENSMUST00000027488	13235	Capn10	calpain 10 [Source:MGI Symbol;Acc:MGI:1344392]	GO:0000149(SNARE binding);GO:0000422(autophagy of mitochondrion);GO:0004198(calcium-dependent cysteine-type endopeptidase activity);GO:0005622(intracellular);GO:0005634(nucleus);GO:0005737(cytoplasm);GO:0005739(mitochondrion);GO:0005741(mitochondrial outer membrane);GO:0005743(mitochondrial inner membrane);GO:0005758(mitochondrial intermembrane space);GO:0005759(mitochondrial matrix);GO:0005829(c…	NA	1e-38	1	331,	0	-1.62	0.00489779	0.634	3' UTR	1	92934376	92947941	13566	1
chr1	93226709	93229154	2446	ENSMUSG00000084989	ENSMUST00000138595	57984	Crocc2	ciliary rootlet coiled-coil, rootletin family member 2 [Source:MGI Symbol;Acc:MGI:3045962]	GO:0003674(molecular_function);GO:0005575(cellular_component);GO:0008150(biological_process)	NA	8.9e-10	2	24,366,	0,2080	-2.39	0.000588844	-1.44	3' UTR	1	93168725	93231072	62348	1
chr1	93229664	93230682	1019	ENSMUSG00000084989	ENSMUST00000138595	60939	Crocc2	ciliary rootlet coiled-coil, rootletin family member 2 [Source:MGI Symbol;Acc:MGI:3045962]	GO:0003674(molecular_function);GO:0005575(cellular_component);GO:0008150(biological_process)	NA	7.9e-27	1	1019,	0	-2.11	0.00125893	0.859	3' UTR	1	93168725	93231072	62348	1
chr1	93371300	93371570	271	ENSMUSG00000026275	ENSMUST00000027494	28446	Ppp1r7	protein phosphatase 1, regulatory subunit 7 [Source:MGI Symbol;Acc:MGI:1913635]	GO:0005515(protein binding);GO:0005634(nucleus);GO:0005694(chromosome);GO:0007059(chromosome segregation);GO:0035307(positive regulation of protein dephosphorylation)	NA	6.3e-15	1	271,	0	-1.98	0.00177828	0.712	3' UTR	1	93342854	93373489	30636	1
chr1	93372619	93373339	721	ENSMUSG00000026275	ENSMUST00000027494	29765	Ppp1r7	protein phosphatase 1, regulatory subunit 7 [Source:MGI Symbol;Acc:MGI:1913635]	GO:0005515(protein binding);GO:0005634(nucleus);GO:0005694(chromosome);GO:0007059(chromosome segregation);GO:0035307(positive regulation of protein dephosphorylation)	NA	1.3e-76	1	721,	0	-1.9	0.00223872	-0.322	3' UTR	1	93342854	93373489	30636	1
chr1	93816503	93819198	2696	ENSMUSG00000026283	ENSMUST00000027505	12538	Ing5	inhibitor of growth family, member 5 [Source:MGI Symbol;Acc:MGI:1922816]	GO:0003682(chromatin binding);GO:0005634(nucleus);GO:0006260(DNA replication);GO:0006325(chromatin organization);GO:0006473(protein acetylation);GO:0008285(negative regulation of cell population proliferation);GO:0016573(histone acetylation);GO:0035064(methylated histone binding);GO:0043065(positive regulation of apoptotic process);GO:0043966(histone H3 acetylation);GO:0045893(positive regulation…	NA	1e-113	3	8,62,918,	0,135,1778	-2.07	0.00141254	-0.422	3' UTR	1	93803965	93822095	18131	1
chr1	94024535	94024924	390	ENSMUSG00000034000	ENSMUST00000190212	4084	Neu4	sialidase 4 [Source:MGI Symbol;Acc:MGI:2661364]	GO:0004308(exo-alpha-sialidase activity);GO:0005737(cytoplasm);GO:0005739(mitochondrion);GO:0005764(lysosome);GO:0005975(carbohydrate metabolic process);GO:0006516(glycoprotein catabolic process);GO:0006629(lipid metabolic process);GO:0006689(ganglioside catabolic process);GO:0008152(metabolic process);GO:0009313(oligosaccharide catabolic process);GO:0016020(membrane);GO:0016042(lipid catabolic p…	00511(Other glycan degradation);00600(Sphingolipid metabolism)	4e-51	1	390,	0	-1.12	0.0213796	-0.47	Exon (ENSMUST00000190212/ENSMUSG00000034000, exon 5 of 5)	1	94020451	94025416	4966	1
chr1	97786084	97792631	6548	ENSMUSG00000026333	ENSMUST00000112844	15912	Gin1	gypsy retrotransposon integrase 1 [Source:MGI Symbol;Acc:MGI:2182036]	GO:0003676(nucleic acid binding);GO:0015074(DNA integration)	NA	4e-49	2	175,335,	0,6213	-5.47	1.94984e-07	0.867	3' UTR	1	97770172	97792969	22798	1
chr1	105356066	105356184	119	ENSMUSG00000047496	ENSMUST00000058688	486	Rnf152	ring finger protein 152 [Source:MGI Symbol;Acc:MGI:2443787]	GO:0000209(protein polyubiquitination);GO:0004842(ubiquitin-protein transferase activity);GO:0005515(protein binding);GO:0005764(lysosome);GO:0005765(lysosomal membrane);GO:0006915(apoptotic process);GO:0010508(positive regulation of autophagy);GO:0016020(membrane);GO:0016021(integral component of membrane);GO:0016567(protein ubiquitination);GO:0016740(transferase activity);GO:0031267(small GTPas…	04150(mTOR signaling pathway)	0.001	1	119,	0	-0.418	0.221309	-0.977	Exon (ENSMUST00000181383/ENSMUSG00000097482, exon 1 of 2)	1	105276914	105356670	79757	2
chr1	105361619	105361737	119	ENSMUSG00000097482	ENSMUST00000181383	5612	Gm17634	predicted gene, 17634 [Source:MGI Symbol;Acc:MGI:4937268]	NA	NA	7.8e-05	1	119,	0	-0.652	0.0933254	1.67	Exon (ENSMUST00000181383/ENSMUSG00000097482, exon 2 of 2)	1	105356007	105361630	5624	1
chr1	105991035	105991665	631	ENSMUSG00000038866	ENSMUST00000118196	629	Zcchc2	zinc finger, CCHC domain containing 2 [Source:MGI Symbol;Acc:MGI:2444114]	GO:0003674(molecular_function);GO:0003676(nucleic acid binding);GO:0005737(cytoplasm);GO:0008150(biological_process);GO:0008270(zinc ion binding);GO:0035091(phosphatidylinositol binding);GO:0046872(metal ion binding)	NA	2e-15	1	631,	0	-1.09	0.0234423	-0.922	Exon (ENSMUST00000118196/ENSMUSG00000038866, exon 1 of 14)	1	105990406	106034074	43669	1
chr1	106172320	106172379	60	ENSMUSG00000044340	ENSMUST00000061047	568	Phlpp1	PH domain and leucine rich repeat protein phosphatase 1 [Source:MGI Symbol;Acc:MGI:2138327]	GO:0001917(photoreceptor inner segment);GO:0001932(regulation of protein phosphorylation);GO:0002667(regulation of T cell anergy);GO:0003824(catalytic activity);GO:0004721(phosphoprotein phosphatase activity);GO:0004722(protein serine/threonine phosphatase activity);GO:0005515(protein binding);GO:0005634(nucleus);GO:0005654(nucleoplasm);GO:0005737(cytoplasm);GO:0005886(plasma membrane);GO:0006470…	04151(PI3K-Akt signaling pathway)	0.0017	1	60,	0	-0.245	0.500035	1.42	Exon (ENSMUST00000061047/ENSMUSG00000044340, exon 1 of 17)	1	106171752	106394250	222499	1
chr1	109983297	109994136	10840	ENSMUSG00000026312	ENSMUST00000172005	0	Cdh7	cadherin 7, type 2 [Source:MGI Symbol;Acc:MGI:2442792]	GO:0000902(cell morphogenesis);GO:0005509(calcium ion binding);GO:0005886(plasma membrane);GO:0005913(cell-cell adherens junction);GO:0007043(cell-cell junction assembly);GO:0007155(cell adhesion);GO:0007156(homophilic cell adhesion via plasma membrane adhesion molecules);GO:0008092(cytoskeletal protein binding);GO:0009986(cell surface);GO:0016020(membrane);GO:0016021(integral component of membra…	NA	2e-15	2	595,155,	0,10685	-0.885	0.0436516	-0.441	5' UTR	1	109983737	110139001	155265	1
chr1	119337743	119338521	779	ENSMUSG00000101179	ENSMUST00000186697	8543	Gm29455	predicted gene 29455 [Source:MGI Symbol;Acc:MGI:5580161]	NA	NA	1e-36	1	779,	0	-2.48	0.000467735	-1.16	Exon (ENSMUST00000186697/ENSMUSG00000101179, exon 2 of 2)	1	119329200	119338573	9374	1
chr1	120121247	120121337	91	ENSMUSG00000026388	ENSMUST00000027637	60	3110009E18Rik	RIKEN cDNA 3110009E18 gene [Source:MGI Symbol;Acc:MGI:1920353]	GO:0003674(molecular_function);GO:0005575(cellular_component);GO:0008150(biological_process)	NA	0.0021	1	91,	0	-0.467	0.18239	1.46	5' UTR	1	120121187	120188189	67003	1
chr1	125560625	125560804	180	ENSMUSG00000026342	ENSMUST00000190037	30	Slc35f5	solute carrier family 35, member F5 [Source:MGI Symbol;Acc:MGI:1921400]	GO:0003674(molecular_function);GO:0005575(cellular_component);GO:0016020(membrane);GO:0016021(integral component of membrane)	NA	3.9e-05	1	180,	0	-0.747	0.0691831	0.923	5' UTR	1	125560595	125568573	7979	1
chr1	127469279	127483311	14033	ENSMUSG00000036155	ENSMUST00000038361	264261	Mgat5	mannoside acetylglucosaminyltransferase 5 [Source:MGI Symbol;Acc:MGI:894701]	GO:0000139(Golgi membrane);GO:0004864(protein phosphatase inhibitor activity);GO:0005576(extracellular region);GO:0005794(Golgi apparatus);GO:0006486(protein glycosylation);GO:0006487(protein N-linked glycosylation);GO:0008375(acetylglucosaminyltransferase activity);GO:0016020(membrane);GO:0016021(integral component of membrane);GO:0016740(transferase activity);GO:0016757(transferase activity, tr…	00510(N-Glycan biosynthesis)	0	4	30,75,158,785,	0,2222,10186,13248	-4.93	7.76247e-07	0.317	3' UTR	1	127205018	127488336	283319	1
chr1	128279288	128279378	91	ENSMUSG00000026353	ENSMUST00000027592	35126	Ubxn4	UBX domain protein 4 [Source:MGI Symbol;Acc:MGI:1915062]	GO:0005515(protein binding);GO:0005783(endoplasmic reticulum);GO:0005829(cytosol);GO:0030433(ubiquitin-dependent ERAD pathway)	NA	1.5e-06	1	91,	0	-0.709	0.0776247	0.652	3' UTR	1	128244162	128279378	35217	1
chr1	130742952	130744622	1671	ENSMUSG00000042510	ENSMUST00000039323	10976	AA986860	expressed sequence AA986860 [Source:MGI Symbol;Acc:MGI:2138143]	GO:0003674(molecular_function);GO:0005737(cytoplasm);GO:0005829(cytosol);GO:0005886(plasma membrane);GO:0008150(biological_process)	NA	2.5e-65	1	1671,	0	-1.18	0.017378	-0.307	3' UTR	1	130731976	130744622	12647	1
chr1	131179280	131180389	1110	ENSMUSG00000026427	ENSMUST00000151874	26099	Eif2d	eukaryotic translation initiation factor 2D [Source:MGI Symbol;Acc:MGI:109342]	GO:0001731(formation of translation preinitiation complex);GO:0003723(RNA binding);GO:0003743(translation initiation factor activity);GO:0005737(cytoplasm);GO:0005829(cytosol);GO:0006412(translation);GO:0006413(translational initiation);GO:0016604(nuclear body);GO:0022627(cytosolic small ribosomal subunit);GO:0032790(ribosome disassembly);GO:0075522(IRES-dependent viral translational initiation)	NA	1e-251	1	1110,	0	-1.13	0.020893	-0.423	3' UTR	1	131153181	131179992	26812	1
chr1	131872677	131872887	211	ENSMUSG00000026433	ENSMUST00000112386	5453	Rab29	RAB29, member RAS oncogene family [Source:MGI Symbol;Acc:MGI:2385107]	GO:0001921(positive regulation of receptor recycling);GO:0003924(GTPase activity);GO:0005525(GTP binding);GO:0005737(cytoplasm);GO:0005739(mitochondrion);GO:0005769(early endosome);GO:0005794(Golgi apparatus);GO:0005801(cis-Golgi network);GO:0005802(trans-Golgi network);GO:0005829(cytosol);GO:0007005(mitochondrion organization);GO:0007030(Golgi organization);GO:0007416(synapse assembly);GO:000961…	NA	6.3e-21	1	211,	0	-0.342	0.308319	0.307	3' UTR	1	131867224	131872739	5516	1
chr1	131929601	131929931	331	ENSMUSG00000026434	ENSMUST00000189946	19067	Nucks1	nuclear casein kinase and cyclin-dependent kinase substrate 1 [Source:MGI Symbol;Acc:MGI:1934811]	GO:0000724(double-strand break repair via homologous recombination);GO:0000785(chromatin);GO:0000790(nuclear chromatin);GO:0001228(DNA-binding transcription activator activity, RNA polymerase II-specific);GO:0001678(cellular glucose homeostasis);GO:0003682(chromatin binding);GO:0003690(double-stranded DNA binding);GO:0003697(single-stranded DNA binding);GO:0005634(nucleus);GO:0005730(nucleolus);G…	NA	1.3e-43	1	331,	0	-11.1	1.58489e-13	0.693	Exon (ENSMUST00000189946/ENSMUSG00000026434, exon 6 of 7)	1	131910534	131932679	22146	1
chr1	131977551	131978180	630	ENSMUSG00000026435	ENSMUST00000177943	14584	Slc45a3	solute carrier family 45, member 3 [Source:MGI Symbol;Acc:MGI:1922082]	GO:0008506(sucrose:proton symporter activity);GO:0010907(positive regulation of glucose metabolic process);GO:0015770(sucrose transport);GO:0016020(membrane);GO:0016021(integral component of membrane);GO:0045723(positive regulation of fatty acid biosynthetic process);GO:0048713(regulation of oligodendrocyte differentiation);GO:0055085(transmembrane transport)	05202(Transcriptional misregulation in cancer);05206(MicroRNAs in cancer)	3.2e-14	1	630,	0	-0.562	0.127644	-0.768	Exon (ENSMUST00000177943/ENSMUSG00000026435, exon 3 of 5)	1	131962967	131982969	20003	1
chr1	132466509	132466778	270	ENSMUSG00000042046	ENSMUST00000045110	48954	Dstyk	dual serine/threonine and tyrosine protein kinase [Source:MGI Symbol;Acc:MGI:1925064]	GO:0000166(nucleotide binding);GO:0004672(protein kinase activity);GO:0004674(protein serine/threonine kinase activity);GO:0004712(protein serine/threonine/tyrosine kinase activity);GO:0004713(protein tyrosine kinase activity);GO:0005524(ATP binding);GO:0005737(cytoplasm);GO:0005886(plasma membrane);GO:0006468(protein phosphorylation);GO:0016020(membrane);GO:0016301(kinase activity);GO:0016310(ph…	NA	1.6e-45	1	270,	0	-1.25	0.0141254	0.34	3' UTR	1	132417555	132466958	49404	1
chr1	133026062	133026323	262	ENSMUSG00000054387	ENSMUST00000190807	4238	Mdm4	transformed mouse 3T3 cell double minute 4 [Source:MGI Symbol;Acc:MGI:107934]	GO:0000122(negative regulation of transcription by RNA polymerase II);GO:0002027(regulation of heart rate);GO:0003170(heart valve development);GO:0003181(atrioventricular valve morphogenesis);GO:0003203(endocardial cushion morphogenesis);GO:0003281(ventricular septum development);GO:0003283(atrial septum development);GO:0005515(protein binding);GO:0005634(nucleus);GO:0008283(cell population proli…	04115(p53 signaling pathway);05206(MicroRNAs in cancer)	2.4e-06	1	262,	0	-1.13	0.0204174	-2.09	Exon (ENSMUST00000186115/ENSMUSG00000100228, exon 1 of 1)	1	133009151	133030561	21411	2
chr1	133106588	133106918	331	ENSMUSG00000026447	ENSMUST00000077730	60576	Pik3c2b	phosphatidylinositol-4-phosphate 3-kinase catalytic subunit type 2 beta [Source:MGI Symbol;Acc:MGI:2685045]	GO:0001727(lipid kinase activity);GO:0005515(protein binding);GO:0005654(nucleoplasm);GO:0005737(cytoplasm);GO:0005829(cytosol);GO:0005886(plasma membrane);GO:0005942(phosphatidylinositol 3-kinase complex);GO:0009267(cellular response to starvation);GO:0014065(phosphatidylinositol 3-kinase signaling);GO:0016020(membrane);GO:0016236(macroautophagy);GO:0016301(kinase activity);GO:0016303(1-phosphat…	00562(Inositol phosphate metabolism);04070(Phosphatidylinositol signaling system)	4e-23	1	331,	0	-1.02	0.0288403	0.343	3' UTR	1	133046012	133108687	62676	1
chr1	133107398	133107488	91	ENSMUSG00000026447	ENSMUST00000077730	61386	Pik3c2b	phosphatidylinositol-4-phosphate 3-kinase catalytic subunit type 2 beta [Source:MGI Symbol;Acc:MGI:2685045]	GO:0001727(lipid kinase activity);GO:0005515(protein binding);GO:0005654(nucleoplasm);GO:0005737(cytoplasm);GO:0005829(cytosol);GO:0005886(plasma membrane);GO:0005942(phosphatidylinositol 3-kinase complex);GO:0009267(cellular response to starvation);GO:0014065(phosphatidylinositol 3-kinase signaling);GO:0016020(membrane);GO:0016236(macroautophagy);GO:0016301(kinase activity);GO:0016303(1-phosphat…	00562(Inositol phosphate metabolism);04070(Phosphatidylinositol signaling system)	0.00011	1	91,	0	-0.379	0.261216	0.506	3' UTR	1	133046012	133108687	62676	1
chr1	133108477	133108657	181	ENSMUSG00000026447	ENSMUST00000077730	62465	Pik3c2b	phosphatidylinositol-4-phosphate 3-kinase catalytic subunit type 2 beta [Source:MGI Symbol;Acc:MGI:2685045]	GO:0001727(lipid kinase activity);GO:0005515(protein binding);GO:0005654(nucleoplasm);GO:0005737(cytoplasm);GO:0005829(cytosol);GO:0005886(plasma membrane);GO:0005942(phosphatidylinositol 3-kinase complex);GO:0009267(cellular response to starvation);GO:0014065(phosphatidylinositol 3-kinase signaling);GO:0016020(membrane);GO:0016236(macroautophagy);GO:0016301(kinase activity);GO:0016303(1-phosphat…	00562(Inositol phosphate metabolism);04070(Phosphatidylinositol signaling system)	1.3e-14	1	181,	0	-1.77	0.00331131	0.751	3' UTR	1	133046012	133108687	62676	1
chr1	134432245	134432334	90	ENSMUSG00000026457	ENSMUST00000027727	16867	Adipor1	adiponectin receptor 1 [Source:MGI Symbol;Acc:MGI:1919924]	GO:0005515(protein binding);GO:0005886(plasma membrane);GO:0006629(lipid metabolic process);GO:0006631(fatty acid metabolic process);GO:0009755(hormone-mediated signaling pathway);GO:0010633(negative regulation of epithelial cell migration);GO:0010719(negative regulation of epithelial to mesenchymal transition);GO:0010906(regulation of glucose metabolic process);GO:0016020(membrane);GO:0016021(in…	04152(AMPK signaling pathway);04211(Longevity regulating pathway);04920(Adipocytokine signaling pathway);04932(Non-alcoholic fatty liver disease (NAFLD))	1.9e-10	1	90,	0	-3.01	0.000112202	0.649	3' UTR	1	134415378	134433351	17974	1
chr1	134489369	134489549	181	ENSMUSG00000026455	ENSMUST00000112232	33838	Klhl12	kelch-like 12 [Source:MGI Symbol;Acc:MGI:2385619]	GO:0000139(Golgi membrane);GO:0005515(protein binding);GO:0005815(microtubule organizing center);GO:0006513(protein monoubiquitination);GO:0006888(endoplasmic reticulum to Golgi vesicle-mediated transport);GO:0014029(neural crest formation);GO:0014032(neural crest cell development);GO:0016055(Wnt signaling pathway);GO:0016192(vesicle-mediated transport);GO:0016567(protein ubiquitination);GO:00301…	NA	2e-20	1	181,	0	-2.18	0.00104713	0.408	3' UTR	1	134455531	134490873	35343	1
chr1	134490088	134490268	181	ENSMUSG00000026455	ENSMUST00000112232	34557	Klhl12	kelch-like 12 [Source:MGI Symbol;Acc:MGI:2385619]	GO:0000139(Golgi membrane);GO:0005515(protein binding);GO:0005815(microtubule organizing center);GO:0006513(protein monoubiquitination);GO:0006888(endoplasmic reticulum to Golgi vesicle-mediated transport);GO:0014029(neural crest formation);GO:0014032(neural crest cell development);GO:0016055(Wnt signaling pathway);GO:0016192(vesicle-mediated transport);GO:0016567(protein ubiquitination);GO:00301…	NA	5e-37	1	181,	0	-2.9	0.000147911	0.419	3' UTR	1	134455531	134490873	35343	1
chr1	134507404	134507880	477	ENSMUSG00000042229	ENSMUST00000047978	12756	Rabif	RAB interacting factor [Source:MGI Symbol;Acc:MGI:2138605]	GO:0005085(guanyl-nucleotide exchange factor activity);GO:0005829(cytosol);GO:0006892(post-Golgi vesicle-mediated transport);GO:0007264(small GTPase mediated signal transduction);GO:0008270(zinc ion binding);GO:0015031(protein transport);GO:0016020(membrane);GO:0046872(metal ion binding)	NA	2.5e-54	1	477,	0	-6.21	2.95121e-08	0.441	3' UTR	1	134494648	134508774	14127	1
chr1	135784867	135785047	181	ENSMUSG00000026418	ENSMUST00000187830	5433	Tnni1	troponin I, skeletal, slow 1 [Source:MGI Symbol;Acc:MGI:105073]	GO:0003779(actin binding);GO:0005861(troponin complex);GO:0006936(muscle contraction);GO:0006937(regulation of muscle contraction);GO:0014883(transition between fast and slow fiber);GO:0046872(metal ion binding);GO:0055010(ventricular cardiac muscle tissue morphogenesis)	NA	1.7e-05	1	181,	0	-0.634	0.1	1.54	Exon (ENSMUST00000187830/ENSMUSG00000026418, exon 5 of 5)	1	135779434	135785100	5667	1
chr1	136034174	136034414	241	ENSMUSG00000026411	ENSMUST00000165125	26024	Tmem9	transmembrane protein 9 [Source:MGI Symbol;Acc:MGI:1913491]	GO:0003674(molecular_function);GO:0005764(lysosome);GO:0005765(lysosomal membrane);GO:0005768(endosome);GO:0005770(late endosome);GO:0008150(biological_process);GO:0016020(membrane);GO:0016021(integral component of membrane);GO:0031902(late endosome membrane)	NA	1.3e-66	1	241,	0	-3.19	6.91831e-05	0.37	3' UTR	1	136008150	136034267	26118	1
chr1	136415360	136417622	2263	ENSMUSG00000097403	ENSMUST00000181746	0	9230116N13Rik	RIKEN cDNA 9230116N13 gene [Source:MGI Symbol;Acc:MGI:2443255]	NA	NA	1e-190	2	64,1041,	0,1222	-4.06	7.07946e-06	-0.551	5' UTR	1	136411916	136415519	3604	2
chr1	139175721	139176050	330	ENSMUSG00000056268	ENSMUST00000168527	212012	Dennd1b	DENN/MADD domain containing 1B [Source:MGI Symbol;Acc:MGI:2447812]	GO:0005085(guanyl-nucleotide exchange factor activity);GO:0005737(cytoplasm);GO:0005829(cytosol);GO:0006897(endocytosis);GO:0015031(protein transport);GO:0016607(nuclear speck);GO:0017112(Rab guanyl-nucleotide exchange factor activity);GO:0017137(Rab GTPase binding);GO:0030136(clathrin-coated vesicle);GO:0031410(cytoplasmic vesicle);GO:0032456(endocytic recycling);GO:0035745(T-helper 2 cell cytok…	NA	2.5e-30	1	330,	0	-0.873	0.0457088	0.561	3' UTR	1	138963709	139176043	212335	1
chr1	139451625	139452015	391	ENSMUSG00000033964	ENSMUST00000039867	29243	Zbtb41	zinc finger and BTB domain containing 41 [Source:MGI Symbol;Acc:MGI:2444487]	GO:0003676(nucleic acid binding);GO:0003677(DNA binding);GO:0005515(protein binding);GO:0005634(nucleus);GO:0008150(biological_process);GO:0046872(metal ion binding)	NA	4e-46	1	391,	0	-5.74	9.77237e-08	1.11	3' UTR	1	139422382	139453005	30624	1
chr1	143798477	143806989	8513	ENSMUSG00000018189	ENSMUST00000189936	21205	Uchl5	ubiquitin carboxyl-terminal esterase L5 [Source:MGI Symbol;Acc:MGI:1914848]	GO:0000502(proteasome complex);GO:0004843(thiol-dependent ubiquitin-specific protease activity);GO:0004866(endopeptidase inhibitor activity);GO:0005622(intracellular);GO:0005634(nucleus);GO:0005654(nucleoplasm);GO:0005737(cytoplasm);GO:0005739(mitochondrion);GO:0005829(cytosol);GO:0006281(DNA repair);GO:0006310(DNA recombination);GO:0006508(proteolysis);GO:0006511(ubiquitin-dependent protein cata…	NA	0	5	17,114,99,150,306,	0,1444,3658,4451,8207	-12.7	3.16228e-15	0.428	3' UTR	1	143777272	143807305	30034	1
chr1	151457921	151458161	241	ENSMUSG00000026484	ENSMUST00000190070	18001	Rnf2	ring finger protein 2 [Source:MGI Symbol;Acc:MGI:1101759]	GO:0000122(negative regulation of transcription by RNA polymerase II);GO:0000151(ubiquitin ligase complex);GO:0000278(mitotic cell cycle);GO:0000791(euchromatin);GO:0000792(heterochromatin);GO:0001702(gastrulation with mouth forming second);GO:0001739(sex chromatin);GO:0003682(chromatin binding);GO:0004842(ubiquitin-protein transferase activity);GO:0005515(protein binding);GO:0005634(nucleus);GO:…	NA	5e-29	1	241,	0	-1.31	0.0120226	0.606	3' UTR	1	151458004	151476162	18159	2
chr1	151447652	151447741	90	ENSMUSG00000053286	ENSMUST00000065625	19110	Trmt1l	tRNA methyltransferase 1 like [Source:MGI Symbol;Acc:MGI:1916185]	GO:0000049(tRNA binding);GO:0003676(nucleic acid binding);GO:0003723(RNA binding);GO:0004809(tRNA (guanine-N2-)-methyltransferase activity);GO:0008033(tRNA processing);GO:0008168(methyltransferase activity);GO:0016740(transferase activity);GO:0030488(tRNA methylation);GO:0032259(methylation)	NA	0.0011	1	90,	0	-0.765	0.0645654	-1.34	Exon (ENSMUST00000192826/ENSMUSG00000103928, exon 1 of 1)	1	151428542	151458161	29620	1
chr1	151717320	151717950	631	ENSMUSG00000026483	ENSMUST00000148810	145947	Fam129a	family with sequence similarity 129, member A [Source:MGI Symbol;Acc:MGI:2137237]	GO:0001933(negative regulation of protein phosphorylation);GO:0001934(positive regulation of protein phosphorylation);GO:0003674(molecular_function);GO:0005737(cytoplasm);GO:0005829(cytosol);GO:0005886(plasma membrane);GO:0006417(regulation of translation);GO:0016020(membrane);GO:0034976(response to endoplasmic reticulum stress);GO:0045727(positive regulation of translation)	NA	1.9e-10	1	631,	0	-1.01	0.0295121	0.844	3' UTR	1	151571373	151721939	150567	1
chr1	153452305	153452395	91	ENSMUSG00000042708	ENSMUST00000042373	27143	Shcbp1l	Shc SH2-domain binding protein 1-like [Source:MGI Symbol;Acc:MGI:1919086]	GO:0005515(protein binding);GO:0005737(cytoplasm);GO:0005819(spindle);GO:0005856(cytoskeleton);GO:0007283(spermatogenesis);GO:0030154(cell differentiation);GO:0072687(meiotic spindle);GO:2001252(positive regulation of chromosome organization)	NA	0.0023	1	91,	0	-0.523	0.147571	-0.799	Exon (ENSMUST00000042373/ENSMUSG00000042708, exon 10 of 10)	1	153425162	153452574	27413	1
chr1	153700173	153700323	151	ENSMUSG00000042671	ENSMUST00000041776	47148	Rgs8	regulator of G-protein signaling 8 [Source:MGI Symbol;Acc:MGI:108408]	GO:0001965(G-protein alpha-subunit binding);GO:0005096(GTPase activator activity);GO:0005634(nucleus);GO:0005886(plasma membrane);GO:0007186(G protein-coupled receptor signaling pathway);GO:0007213(G protein-coupled acetylcholine receptor signaling pathway);GO:0009968(negative regulation of signal transduction);GO:0016020(membrane);GO:0030425(dendrite);GO:0031234(extrinsic component of cytoplasmi…	NA	2e-06	1	151,	0	-0.568	0.125026	-1.98	3' UTR	1	153653025	153700323	47299	1
chr1	154205482	154205659	178	ENSMUSG00000066797	ENSMUST00000086195	4295	Zfp648	zinc finger protein 648 [Source:MGI Symbol;Acc:MGI:2685049]	GO:0003676(nucleic acid binding);GO:0003677(DNA binding);GO:0005634(nucleus);GO:0008150(biological_process)	NA	5.5e-05	1	178,	0	-0.844	0.0501187	-2.64	Exon (ENSMUST00000086195/ENSMUSG00000066797, exon 2 of 2)	1	154201187	154205689	4503	1
chr1	155686969	155687268	300	ENSMUSG00000033701	ENSMUST00000192730	0	Acbd6	acyl-Coenzyme A binding domain containing 6 [Source:MGI Symbol;Acc:MGI:1919732]	GO:0000062(fatty-acyl-CoA binding);GO:0003674(molecular_function);GO:0005515(protein binding);GO:0005737(cytoplasm);GO:0008150(biological_process);GO:0008289(lipid binding)	NA	1e-108	1	300,	0	-2.33	0.000691831	0.389	3' UTR	1	155686991	155688371	1381	1
chr1	156678545	156678944	400	ENSMUSG00000102961	ENSMUST00000194858	0	Gm19918	predicted gene, 19918 [Source:MGI Symbol;Acc:MGI:5012103]	NA	NA	1e-118	1	400,	0	-8.24	1.8197e-10	0.507	3' UTR	1	156678545	156678944	400	1
chr1	159614898	159681690	66793	ENSMUSG00000073528	ENSMUST00000194909	0	Gm10530	predicted gene 10530 [Source:MGI Symbol;Acc:MGI:3641765]	NA	NA	0.00013	2	210,29,	0,66764	-1.07	0.0245471	3.17	Exon (ENSMUST00000097514/ENSMUSG00000073528, exon 1 of 2)	1	159681662	159684876	3215	1
chr1	161142691	161155311	12621	ENSMUSG00000044835	ENSMUST00000125018	0	Ankrd45	ankyrin repeat domain 45 [Source:MGI Symbol;Acc:MGI:1921094]	GO:0003674(molecular_function);GO:0005515(protein binding);GO:0005575(cellular_component);GO:0008150(biological_process)	NA	1e-196	3	150,353,66,	0,8274,12555	-6.16	3.38844e-08	0.436	5' UTR	1	161142691	161163295	20605	1
chr1	161170229	161170498	270	ENSMUSG00000044835	ENSMUST00000111608	27517	Ankrd45	ankyrin repeat domain 45 [Source:MGI Symbol;Acc:MGI:1921094]	GO:0003674(molecular_function);GO:0005515(protein binding);GO:0005575(cellular_component);GO:0008150(biological_process)	NA	1.3e-34	1	270,	0	-3.92	1.02329e-05	0.612	3' UTR	1	161142712	161170498	27787	1
chr1	161972777	161972837	61	ENSMUSG00000026698	ENSMUST00000111594	3591	Pigc	phosphatidylinositol glycan anchor biosynthesis, class C [Source:MGI Symbol;Acc:MGI:1914542]	GO:0000506(glycosylphosphatidylinositol-N-acetylglucosaminyltransferase (GPI-GnT) complex);GO:0005783(endoplasmic reticulum);GO:0005789(endoplasmic reticulum membrane);GO:0006506(GPI anchor biosynthetic process);GO:0016020(membrane);GO:0016021(integral component of membrane);GO:0016740(transferase activity);GO:0016757(transferase activity, transferring glycosyl groups);GO:0017176(phosphatidylinos…	00563(Glycosylphosphatidylinositol (GPI)-anchor biosynthesis)	0.0035	1	61,	0	-0.621	0.104232	1.12	3' UTR	1	161969186	161973435	4250	1
chr1	164249406	164256846	7441	ENSMUSG00000040918	ENSMUST00000044021	360	Slc19a2	solute carrier family 19 (thiamine transporter), member 2 [Source:MGI Symbol;Acc:MGI:1928761]	GO:0005886(plasma membrane);GO:0015234(thiamine transmembrane transporter activity);GO:0015888(thiamine transport);GO:0016020(membrane);GO:0016021(integral component of membrane);GO:0035461(vitamin transmembrane transport);GO:0051180(vitamin transport);GO:0055085(transmembrane transport);GO:0071934(thiamine transmembrane transport);GO:0090482(vitamin transmembrane transporter activity)	04977(Vitamin digestion and absorption)	0.00037	2	51,100,	0,7341	-0.737	0.0707946	-0.754	Exon (ENSMUST00000044021/ENSMUSG00000040918, exon 1 of 6)	1	164249046	164265385	16340	1
chr1	164870261	164871174	914	ENSMUSG00000103659	ENSMUST00000193955	28417	Gm32569	predicted gene, 32569 [Source:MGI Symbol;Acc:MGI:5591728]	NA	NA	5e-21	2	6,621,	0,293	-1.42	0.00870964	0.88	Exon (ENSMUST00000191735/ENSMUSG00000104117, exon 4 of 5)	1	164804095	164899591	95497	2
chr1	165861697	165862056	360	ENSMUSG00000005763	ENSMUST00000161971	73016	Cd247	CD247 antigen [Source:MGI Symbol;Acc:MGI:88334]	GO:0002250(adaptive immune response);GO:0002376(immune system process);GO:0004888(transmembrane signaling receptor activity);GO:0005515(protein binding);GO:0005737(cytoplasm);GO:0005886(plasma membrane);GO:0007166(cell surface receptor signaling pathway);GO:0016020(membrane);GO:0016021(integral component of membrane);GO:0032623(interleukin-2 production);GO:0042101(T cell receptor complex);GO:0042…	04650(Natural killer cell mediated cytotoxicity);04658(Th1 and Th2 cell differentiation);04659(Th17 cell differentiation);04660(T cell receptor signaling pathway);05142(Chagas disease (American trypanosomiasis));05169(Epstein-Barr virus infection);05170(Human immunodeficiency virus 1 infection)	2.4e-08	1	360,	0	-2.11	0.00125893	1.68	3' UTR	1	165788681	165871153	82473	1
chr1	167090613	167091272	660	ENSMUSG00000060568	ENSMUST00000165874	89196	Fam78b	family with sequence similarity 78, member B [Source:MGI Symbol;Acc:MGI:2443050]	GO:0003674(molecular_function);GO:0005575(cellular_component);GO:0008150(biological_process)	NA	6.3e-78	1	660,	0	-2.65	0.000288403	0.543	3' UTR	1	167001417	167091302	89886	1
chr1	170284914	170285064	151	ENSMUSG00000102418	ENSMUST00000179976	7594	Sh2d1b1	SH2 domain containing 1B1 [Source:MGI Symbol;Acc:MGI:1349420]	NA	04650(Natural killer cell mediated cytotoxicity)	0.00023	1	151,	0	-0.331	0.32434	-1.26	3' UTR	1	170277320	170286769	9450	1
chr1	170885502	170885881	380	ENSMUSG00000026659	ENSMUST00000027970	0	Dusp12	dual specificity phosphatase 12 [Source:MGI Symbol;Acc:MGI:1890614]	GO:0004721(phosphoprotein phosphatase activity);GO:0004725(protein tyrosine phosphatase activity);GO:0005634(nucleus);GO:0005737(cytoplasm);GO:0005829(cytosol);GO:0006470(protein dephosphorylation);GO:0008138(protein tyrosine/serine/threonine phosphatase activity);GO:0008270(zinc ion binding);GO:0016311(dephosphorylation);GO:0016787(hydrolase activity);GO:0016791(phosphatase activity);GO:0019900(…	NA	1.8e-10	1	380,	0	-0.58	0.119674	1.12	5' UTR	1	170874188	170885540	11353	2
chr1	171409909	171410148	240	ENSMUSG00000048865	ENSMUST00000056449	20955	Arhgap30	Rho GTPase activating protein 30 [Source:MGI Symbol;Acc:MGI:2684948]	GO:0007165(signal transduction);GO:0043231(intracellular membrane-bounded organelle)	NA	5.4e-07	1	240,	0	-1.77	0.00323594	2.3	3' UTR	1	171388954	171410240	21287	1
chr1	171704872	171705139	268	ENSMUSG00000015355	ENSMUST00000015499	22863	Cd48	CD48 antigen [Source:MGI Symbol;Acc:MGI:88339]	GO:0002819(regulation of adaptive immune response);GO:0003823(antigen binding);GO:0005515(protein binding);GO:0005886(plasma membrane);GO:0007165(signal transduction);GO:0009897(external side of plasma membrane);GO:0016020(membrane);GO:0031225(anchored component of membrane);GO:0032991(protein-containing complex);GO:0038023(signaling receptor activity);GO:0042110(T cell activation);GO:0045121(mem…	04650(Natural killer cell mediated cytotoxicity)	7.4e-09	1	268,	0	-1.09	0.0234423	1.22	3' UTR	1	171682009	171705258	23250	1
chr1	171799810	171799989	180	ENSMUSG00000015316	ENSMUST00000015460	32683	Slamf1	signaling lymphocytic activation molecule family member 1 [Source:MGI Symbol;Acc:MGI:1351314]	GO:0001779(natural killer cell differentiation);GO:0001787(natural killer cell proliferation);GO:0002232(leukocyte chemotaxis involved in inflammatory response);GO:0002250(adaptive immune response);GO:0002277(myeloid dendritic cell activation involved in immune response);GO:0002376(immune system process);GO:0002725(negative regulation of T cell cytokine production);GO:0005515(protein binding);GO:…	05162(Measles)	5.5e-05	1	180,	0	-0.625	0.102565	2	3' UTR	1	171767127	171801184	34058	1
chr1	172126755	172128656	1902	ENSMUSG00000003464	ENSMUST00000075895	0	Pex19	peroxisomal biogenesis factor 19 [Source:MGI Symbol;Acc:MGI:1334458]	GO:0005515(protein binding);GO:0005634(nucleus);GO:0005654(nucleoplasm);GO:0005737(cytoplasm);GO:0005777(peroxisome);GO:0005778(peroxisomal membrane);GO:0005829(cytosol);GO:0006625(protein targeting to peroxisome);GO:0007031(peroxisome organization);GO:0016020(membrane);GO:0016021(integral component of membrane);GO:0016557(peroxisome membrane biogenesis);GO:0016559(peroxisome fission);GO:0031526(…	04146(Peroxisome)	2.7e-06	2	94,26,	0,1876	-1.52	0.00660693	0.412	5' UTR	1	172126755	172135283	8529	1
chr1	172475477	172476160	684	ENSMUSG00000026548	ENSMUST00000027830	119	Slamf9	SLAM family member 9 [Source:MGI Symbol;Acc:MGI:1923692]	GO:0016020(membrane);GO:0016021(integral component of membrane)	NA	0.0034	2	63,28,	0,656	-0.508	0.156315	-1.53	5' UTR	1	172475358	172478575	3218	1
chr1	172545690	172545870	181	ENSMUSG00000026546	ENSMUST00000085894	24646	Cfap45	cilia and flagella associated protein 45 [Source:MGI Symbol;Acc:MGI:1919120]	GO:0003674(molecular_function);GO:0005654(nucleoplasm);GO:0008150(biological_process)	NA	0.00022	1	181,	0	-0.394	0.245471	0.447	3' UTR	1	172521044	172545870	24827	1
chr1	176868218	176872176	3959	ENSMUSG00000026504	ENSMUST00000133305	53558	Sdccag8	serologically defined colon cancer antigen 8 [Source:MGI Symbol;Acc:MGI:1924066]	GO:0001764(neuron migration);GO:0005515(protein binding);GO:0005737(cytoplasm);GO:0005813(centrosome);GO:0005814(centriole);GO:0005856(cytoskeleton);GO:0005911(cell-cell junction);GO:0007098(centrosome cycle);GO:0030010(establishment of cell polarity);GO:0030054(cell junction);GO:0031023(microtubule organizing center organization);GO:0034451(centriolar satellite);GO:0035148(tube formation);GO:190…	NA	7.2e-10	2	147,124,	0,3835	-1.71	0.00389045	0.686	3' UTR	1	176814660	176956360	141701	1
chr1	178252424	178252604	181	ENSMUSG00000026502	ENSMUST00000027783	64892	Desi2	desumoylating isopeptidase 2 [Source:MGI Symbol;Acc:MGI:1926075]	GO:0005737(cytoplasm);GO:0006508(proteolysis);GO:0008233(peptidase activity);GO:0016787(hydrolase activity);GO:0036459(thiol-dependent ubiquitinyl hydrolase activity);GO:0061578(Lys63-specific deubiquitinase activity);GO:0070536(protein K63-linked deubiquitination);GO:0071108(protein K48-linked deubiquitination);GO:1990380(Lys48-specific deubiquitinase activity)	NA	1.3e-13	1	181,	0	-6.1	3.89045e-08	2	3' UTR	1	178187532	178257301	69770	1
chr1	178915694	178916114	421	ENSMUSG00000026494	ENSMUST00000161017	386569	Kif26b	kinesin family member 26B [Source:MGI Symbol;Acc:MGI:2447076]	GO:0000166(nucleotide binding);GO:0003774(motor activity);GO:0003777(microtubule motor activity);GO:0005515(protein binding);GO:0005524(ATP binding);GO:0005737(cytoplasm);GO:0005856(cytoskeleton);GO:0005871(kinesin complex);GO:0005874(microtubule);GO:0007018(microtubule-based movement);GO:0007275(multicellular organism development);GO:0008017(microtubule binding);GO:0022409(positive regulation of…	NA	1.6e-15	1	421,	0	-2.64	0.000295121	-1.05	Exon (ENSMUST00000161017/ENSMUSG00000026494, exon 12 of 15)	1	178529125	178939200	410076	1
chr1	178938990	178939080	91	ENSMUSG00000026494	ENSMUST00000161017	409865	Kif26b	kinesin family member 26B [Source:MGI Symbol;Acc:MGI:2447076]	GO:0000166(nucleotide binding);GO:0003774(motor activity);GO:0003777(microtubule motor activity);GO:0005515(protein binding);GO:0005524(ATP binding);GO:0005737(cytoplasm);GO:0005856(cytoskeleton);GO:0005871(kinesin complex);GO:0005874(microtubule);GO:0007018(microtubule-based movement);GO:0007275(multicellular organism development);GO:0008017(microtubule binding);GO:0022409(positive regulation of…	NA	0.00031	1	91,	0	-0.976	0.0331131	0.955	3' UTR	1	178529125	178939200	410076	1
chr1	180688857	180690065	1209	ENSMUSG00000058729	ENSMUST00000192561	47707	Lin9	lin-9 homolog (C. elegans) [Source:MGI Symbol;Acc:MGI:1919818]	GO:0005654(nucleoplasm);GO:0006351(transcription, DNA-templated);GO:0017053(transcriptional repressor complex)	04218(Cellular senescence)	1.3e-37	2	11,798,	0,411	-1.8	0.00295121	-0.54	3' UTR	1	180641150	180690687	49538	1
chr1	180734459	180752764	18306	ENSMUSG00000026499	ENSMUST00000027780	8416	Acbd3	acyl-Coenzyme A binding domain containing 3 [Source:MGI Symbol;Acc:MGI:2181074]	GO:0000062(fatty-acyl-CoA binding);GO:0000139(Golgi membrane);GO:0005794(Golgi apparatus);GO:0034237(protein kinase A regulatory subunit binding)	NA	0	6	59,159,175,187,285,606,	0,2233,4004,10612,12335,17700	-1.97	0.00186209	0.127	3' UTR	1	180726043	180754204	28162	1
chr1	181814636	181814786	151	ENSMUSG00000047369	ENSMUST00000208001	238077	Dnah14	dynein, axonemal, heavy chain 14 [Source:MGI Symbol;Acc:MGI:2444525]	GO:0003777(microtubule motor activity);GO:0005524(ATP binding);GO:0005858(axonemal dynein complex);GO:0007018(microtubule-based movement);GO:0008569(ATP-dependent microtubule motor activity, minus-end-directed);GO:0016887(ATPase activity);GO:0030286(dynein complex);GO:0045503(dynein light chain binding);GO:0045505(dynein intermediate chain binding);GO:0051959(dynein light intermediate chain bindi…	05016(Huntington disease)	0.00013	1	151,	0	-0.544	0.136458	0.731	3' UTR	1	181576559	181814741	238183	1
chr1	182976276	182976429	154	ENSMUSG00000104367	ENSMUST00000195603	0	Gm38079	predicted gene, 38079 [Source:MGI Symbol;Acc:MGI:5611307]	NA	NA	2.8e-06	1	154,	0	-0.294	0.389045	1.22	Exon (ENSMUST00000195603/ENSMUSG00000104367, exon 1 of 1)	1	182976276	182976429	154	1
chr1	183414466	183414848	383	ENSMUSG00000104212	ENSMUST00000193285	0	Gm37986	predicted gene, 37986 [Source:MGI Symbol;Acc:MGI:5611214]	NA	NA	9.1e-08	1	383,	0	-0.805	0.0562341	0.933	Exon (ENSMUST00000193285/ENSMUSG00000104212, exon 1 of 1)	1	183414466	183414848	383	1
chr1	183436570	183436689	120	ENSMUSG00000053461	ENSMUST00000065900	18108	Hhipl2	hedgehog interacting protein-like 2 [Source:MGI Symbol;Acc:MGI:1926022]	GO:0003674(molecular_function);GO:0003824(catalytic activity);GO:0005575(cellular_component);GO:0005576(extracellular region);GO:0008150(biological_process)	NA	6.3e-05	1	120,	0	-0.235	0.542001	1.32	3' UTR	1	183418462	183436801	18340	1
chr1	185284029	185284119	91	ENSMUSG00000039318	ENSMUST00000194740	79912	Rab3gap2	RAB3 GTPase activating protein subunit 2 [Source:MGI Symbol;Acc:MGI:1916043]	GO:0005829(cytosol);GO:0005886(plasma membrane);GO:0017112(Rab guanyl-nucleotide exchange factor activity);GO:0017137(Rab GTPase binding);GO:0032991(protein-containing complex);GO:0043087(regulation of GTPase activity);GO:0097051(establishment of protein localization to endoplasmic reticulum membrane);GO:1903061(positive regulation of protein lipidation);GO:1903373(positive regulation of endoplas…	NA	1e-10	1	91,	0	-1.74	0.00346737	0.939	3' UTR	1	185204117	185284185	80069	1
chr1	185401288	185401828	541	ENSMUSG00000026615	ENSMUST00000192284	38244	Eprs	glutamyl-prolyl-tRNA synthetase [Source:MGI Symbol;Acc:MGI:97838]	GO:0000166(nucleotide binding);GO:0003723(RNA binding);GO:0003824(catalytic activity);GO:0004812(aminoacyl-tRNA ligase activity);GO:0004818(glutamate-tRNA ligase activity);GO:0004827(proline-tRNA ligase activity);GO:0005515(protein binding);GO:0005524(ATP binding);GO:0005737(cytoplasm);GO:0005829(cytosol);GO:0005886(plasma membrane);GO:0006412(translation);GO:0006417(regulation of translation);GO…	00860(Porphyrin and chlorophyll metabolism);00970(Aminoacyl-tRNA biosynthesis)	1e-162	1	541,	0	-3.08	9.33254e-05	0.358	Exon (ENSMUST00000192284/ENSMUSG00000026615, exon 18 of 20)	1	185363044	185410199	47156	1
chr1	185428090	185428360	271	ENSMUSG00000026615	ENSMUST00000046514	65046	Eprs	glutamyl-prolyl-tRNA synthetase [Source:MGI Symbol;Acc:MGI:97838]	GO:0000166(nucleotide binding);GO:0003723(RNA binding);GO:0003824(catalytic activity);GO:0004812(aminoacyl-tRNA ligase activity);GO:0004818(glutamate-tRNA ligase activity);GO:0004827(proline-tRNA ligase activity);GO:0005515(protein binding);GO:0005524(ATP binding);GO:0005737(cytoplasm);GO:0005829(cytosol);GO:0005886(plasma membrane);GO:0006412(translation);GO:0006417(regulation of translation);GO…	00860(Porphyrin and chlorophyll metabolism);00970(Aminoacyl-tRNA biosynthesis)	0	1	271,	0	-2.85	0.000169824	0.386	3' UTR	1	185363044	185428360	65317	1
chr1	186752417	186752921	505	ENSMUSG00000097784	ENSMUST00000180869	3021	A430105J06Rik	RIKEN cDNA A430105J06 gene [Source:MGI Symbol;Acc:MGI:1924439]	NA	NA	4e-18	1	505,	0	-1.35	0.0107152	1.88	Exon (ENSMUST00000180869/ENSMUSG00000097784, exon 2 of 2)	1	186749396	186752921	3526	1
chr1	187125980	187127764	1785	ENSMUSG00000026611	ENSMUST00000183819	87701	Spata17	spermatogenesis associated 17 [Source:MGI Symbol;Acc:MGI:1921967]	GO:0003674(molecular_function);GO:0005515(protein binding);GO:0005516(calmodulin binding);GO:0005575(cellular_component);GO:0005737(cytoplasm);GO:0008150(biological_process)	NA	2.8e-05	2	4,203,	0,1582	-0.296	0.384592	-1.28	Exon (ENSMUST00000160380/ENSMUSG00000089730, exon 2 of 3)	1	187044648	187215465	170818	2
chr1	187349791	187350448	658	ENSMUSG00000039210	ENSMUST00000065573	134280	Gpatch2	G patch domain containing 2 [Source:MGI Symbol;Acc:MGI:1915019]	GO:0003674(molecular_function);GO:0003676(nucleic acid binding);GO:0005634(nucleus);GO:0005730(nucleolus);GO:0010923(negative regulation of phosphatase activity);GO:0016607(nuclear speck)	NA	1e-213	1	658,	0	-2.4	0.00057544	0.48	3' UTR	1	187215511	187351427	135917	1
chr1	191108502	191108827	326	ENSMUSG00000026630	ENSMUST00000193771	10622	Batf3	basic leucine zipper transcription factor, ATF-like 3 [Source:MGI Symbol;Acc:MGI:1925491]	GO:0000122(negative regulation of transcription by RNA polymerase II);GO:0000978(RNA polymerase II proximal promoter sequence-specific DNA binding);GO:0001227(DNA-binding transcription repressor activity, RNA polymerase II-specific);GO:0003677(DNA binding);GO:0003700(DNA-binding transcription factor activity);GO:0005634(nucleus);GO:0006355(regulation of transcription, DNA-templated);GO:0006357(re…	NA	4.4e-06	1	326,	0	-0.88	0.0446684	1.23	3' UTR	1	191097880	191108945	11066	1
chr1	191225477	191225567	91	ENSMUSG00000073478	ENSMUST00000139056	1023	D730003I15Rik	RIKEN cDNA D730003I15 gene [Source:MGI Symbol;Acc:MGI:1925971]	NA	NA	0.00026	1	91,	0	-0.973	0.0331131	0.812	Exon (ENSMUST00000139056/ENSMUSG00000073478, exon 2 of 2)	1	191224454	191225835	1382	1
chr1	191623538	191623658	121	ENSMUSG00000037461	ENSMUST00000045450	47902	Ints7	integrator complex subunit 7 [Source:MGI Symbol;Acc:MGI:1924315]	GO:0000077(DNA damage checkpoint);GO:0005634(nucleus);GO:0005694(chromosome);GO:0005737(cytoplasm);GO:0016180(snRNA processing);GO:0016604(nuclear body);GO:0032039(integrator complex);GO:0071479(cellular response to ionizing radiation)	NA	0.0011	1	121,	0	-0.561	0.128529	1.49	3' UTR	1	191575636	191623688	48053	1
chr1	191778413	191778983	571	ENSMUSG00000026623	ENSMUST00000110855	60579	Lpgat1	lysophosphatidylglycerol acyltransferase 1 [Source:MGI Symbol;Acc:MGI:2446186]	GO:0003674(molecular_function);GO:0003841(1-acylglycerol-3-phosphate O-acyltransferase activity);GO:0005575(cellular_component);GO:0005737(cytoplasm);GO:0005783(endoplasmic reticulum);GO:0005789(endoplasmic reticulum membrane);GO:0006629(lipid metabolic process);GO:0006644(phospholipid metabolic process);GO:0008150(biological_process);GO:0008654(phospholipid biosynthetic process);GO:0016020(membr…	00564(Glycerophospholipid metabolism)	0	1	571,	0	-7.13	2.88403e-09	0.343	3' UTR	1	191717834	191784255	66422	1
chr1	191907007	191907456	450	ENSMUSG00000037434	ENSMUST00000161756	0	Slc30a1	solute carrier family 30 (zinc transporter), member 1 [Source:MGI Symbol;Acc:MGI:1345281]	GO:0001701(in utero embryonic development);GO:0005385(zinc ion transmembrane transporter activity);GO:0005737(cytoplasm);GO:0005783(endoplasmic reticulum);GO:0005794(Golgi apparatus);GO:0005886(plasma membrane);GO:0006811(ion transport);GO:0006812(cation transport);GO:0006829(zinc ion transport);GO:0006874(cellular calcium ion homeostasis);GO:0006882(cellular zinc ion homeostasis);GO:0008324(cati…	04978(Mineral absorption)	1.5e-05	1	450,	0	-1.57	0.0057544	-1.72	Exon (ENSMUST00000044954/ENSMUSG00000037434, exon 1 of 2)	1	191907256	191909173	1918	1
chr1	192150756	192150996	241	ENSMUSG00000097316	ENSMUST00000180598	13860	Gm10516	predicted gene 10516 [Source:MGI Symbol;Acc:MGI:3641979]	NA	NA	6.3e-21	1	241,	0	-2.3	0.00074131	1.12	Exon (ENSMUST00000180598/ENSMUSG00000097316, exon 4 of 4)	1	192136896	192151026	14131	1
chr1	192507137	192507526	390	ENSMUSG00000037375	ENSMUST00000128619	263687	Hhat	hedgehog acyltransferase [Source:MGI Symbol;Acc:MGI:2444681]	GO:0000166(nucleotide binding);GO:0005525(GTP binding);GO:0005783(endoplasmic reticulum);GO:0005789(endoplasmic reticulum membrane);GO:0007224(smoothened signaling pathway);GO:0007275(multicellular organism development);GO:0016020(membrane);GO:0016021(integral component of membrane);GO:0016409(palmitoyltransferase activity);GO:0016740(transferase activity);GO:0016746(transferase activity, transfe…	NA	6.3e-44	1	390,	0	-3.42	3.71535e-05	0.715	3' UTR	1	192496711	192771213	274503	2
chr1	193343489	193343848	360	ENSMUSG00000026639	ENSMUST00000194677	135764	Lamb3	laminin, beta 3 [Source:MGI Symbol;Acc:MGI:99915]	GO:0005201(extracellular matrix structural constituent);GO:0005576(extracellular region);GO:0005604(basement membrane);GO:0005610(laminin-5 complex);GO:0007155(cell adhesion);GO:0035987(endodermal cell differentiation);GO:0044877(protein-containing complex binding);GO:0050873(brown fat cell differentiation);GO:0062023(collagen-containing extracellular matrix)	04151(PI3K-Akt signaling pathway);04510(Focal adhesion);04512(ECM-receptor interaction);05145(Toxoplasmosis);05146(Amoebiasis);05165(Human papillomavirus infection);05200(Pathways in cancer);05222(Small cell lung cancer)	5e-09	1	360,	0	-0.547	0.135207	-0.533	3' UTR	1	193207725	193343878	136154	1
chr1	194618248	194618937	690	ENSMUSG00000026640	ENSMUST00000194398	30	Plxna2	plexin A2 [Source:MGI Symbol;Acc:MGI:107684]	GO:0001756(somitogenesis);GO:0002116(semaphorin receptor complex);GO:0005515(protein binding);GO:0005886(plasma membrane);GO:0005887(integral component of plasma membrane);GO:0007162(negative regulation of cell adhesion);GO:0007165(signal transduction);GO:0007166(cell surface receptor signaling pathway);GO:0008360(regulation of cell shape);GO:0016020(membrane);GO:0016021(integral component of mem…	04360(Axon guidance)	4e-29	1	690,	0	-0.933	0.0380189	1	Exon (ENSMUST00000194398/ENSMUSG00000026640, exon 1 of 1)	1	194618218	194620867	2650	1
chr1	194948248	194948458	211	ENSMUSG00000016494	ENSMUST00000016638	9429	Cd34	CD34 antigen [Source:MGI Symbol;Acc:MGI:88329]	GO:0001894(tissue homeostasis);GO:0001935(endothelial cell proliferation);GO:0003094(glomerular filtration);GO:0003158(endothelium development);GO:0005576(extracellular region);GO:0005737(cytoplasm);GO:0005764(lysosome);GO:0005886(plasma membrane);GO:0007155(cell adhesion);GO:0007165(signal transduction);GO:0008134(transcription factor binding);GO:0008217(regulation of blood pressure);GO:0008283(…	04514(Cell adhesion molecules (CAMs));04640(Hematopoietic cell lineage)	7.8e-06	1	211,	0	-0.233	0.545758	1.22	Exon (ENSMUST00000194458/ENSMUSG00000016494, exon 2 of 2)	1	194938819	194961279	22461	1
chr1	194961069	194961279	211	ENSMUSG00000016494	ENSMUST00000016638	22250	Cd34	CD34 antigen [Source:MGI Symbol;Acc:MGI:88329]	GO:0001894(tissue homeostasis);GO:0001935(endothelial cell proliferation);GO:0003094(glomerular filtration);GO:0003158(endothelium development);GO:0005576(extracellular region);GO:0005737(cytoplasm);GO:0005764(lysosome);GO:0005886(plasma membrane);GO:0007155(cell adhesion);GO:0007165(signal transduction);GO:0008134(transcription factor binding);GO:0008217(regulation of blood pressure);GO:0008283(…	04514(Cell adhesion molecules (CAMs));04640(Hematopoietic cell lineage)	2e-51	1	211,	0	-1.15	0.0190546	0.482	3' UTR	1	194938819	194961279	22461	1
chr1	4496996	4497145	150	ENSMUSG00000025902	ENSMUST00000192650	209	Sox17	SRY (sex determining region Y)-box 17 [Source:MGI Symbol;Acc:MGI:107543]	GO:0000122(negative regulation of transcription by RNA polymerase II);GO:0000981(DNA-binding transcription factor activity, RNA polymerase II-specific);GO:0001228(DNA-binding transcription activator activity, RNA polymerase II-specific);GO:0001525(angiogenesis);GO:0001570(vasculogenesis);GO:0001706(endoderm formation);GO:0001828(inner cell mass cellular morphogenesis);GO:0001947(heart looping);GO…	04310(Wnt signaling pathway)	7.6e-05	1	150,	0	-0.275	0.43451	1.42	5' UTR	1	4491390	4497354	5965	2
chr1	4776235	4777527	1293	ENSMUSG00000033845	ENSMUST00000130201	8183	Mrpl15	mitochondrial ribosomal protein L15 [Source:MGI Symbol;Acc:MGI:1351639]	GO:0000002(mitochondrial genome maintenance);GO:0003735(structural constituent of ribosome);GO:0005739(mitochondrion);GO:0005762(mitochondrial large ribosomal subunit);GO:0005840(ribosome);GO:0006412(translation);GO:0015934(large ribosomal subunit);GO:1990830(cellular response to leukemia inhibitory factor)	03010(Ribosome)	0	2	567,3,	0,1290	-3.58	2.51189e-05	0.321	3' UTR	1	4773206	4785710	12505	2
chr1	4910233	4910591	359	ENSMUSG00000002459	ENSMUST00000002533	108948	Rgs20	regulator of G-protein signaling 20 [Source:MGI Symbol;Acc:MGI:1929866]	GO:0005096(GTPase activator activity);GO:0005634(nucleus);GO:0005737(cytoplasm);GO:0005794(Golgi apparatus);GO:0005802(trans-Golgi network);GO:0007186(G protein-coupled receptor signaling pathway);GO:0009968(negative regulation of signal transduction);GO:0016020(membrane);GO:0043547(positive regulation of GTPase activity)	NA	2.5e-72	1	359,	0	-3.3	5.12861e-05	0.42	3' UTR	1	4909576	5019539	109964	2
chr1	5915880	5916505	626	ENSMUSG00000033774	ENSMUST00000044180	893	Npbwr1	neuropeptides B/W receptor 1 [Source:MGI Symbol;Acc:MGI:891989]	GO:0004930(G protein-coupled receptor activity);GO:0005886(plasma membrane);GO:0005887(integral component of plasma membrane);GO:0007165(signal transduction);GO:0007186(G protein-coupled receptor signaling pathway);GO:0007218(neuropeptide signaling pathway);GO:0008188(neuropeptide receptor activity);GO:0016020(membrane);GO:0016021(integral component of membrane);GO:0019222(regulation of metabolic…	04080(Neuroactive ligand-receptor interaction)	2e-21	1	626,	0	-1.2	0.0165959	1.34	3' UTR	1	5913707	5917398	3692	2
chr1	6429655	6430015	361	ENSMUSG00000103845	ENSMUST00000194240	11281	Gm19026	predicted gene, 19026 [Source:MGI Symbol;Acc:MGI:5011211]	NA	NA	4e-12	1	361,	0	-0.919	0.0389045	2.15	Exon (ENSMUST00000194240/ENSMUSG00000103845, exon 2 of 2)	1	6429655	6441296	11642	2
chr1	14753346	14753584	239	ENSMUSG00000025930	ENSMUST00000027062	2406	Msc	musculin [Source:MGI Symbol;Acc:MGI:1333884]	GO:0000122(negative regulation of transcription by RNA polymerase II);GO:0000980(RNA polymerase II distal enhancer sequence-specific DNA binding);GO:0001227(DNA-binding transcription repressor activity, RNA polymerase II-specific);GO:0003677(DNA binding);GO:0005634(nucleus);GO:0005654(nucleoplasm);GO:0014707(branchiomeric skeletal muscle development);GO:0046983(protein dimerization activity);GO:0…	NA	4.1e-06	1	239,	0	-0.471	0.179473	-1.37	3' UTR	1	14753346	14755990	2645	2
chr1	16345663	16345783	121	ENSMUSG00000025920	ENSMUST00000162751	173523	Stau2	staufen double-stranded RNA binding protein 2 [Source:MGI Symbol;Acc:MGI:1352508]	GO:0003723(RNA binding);GO:0003725(double-stranded RNA binding);GO:0005634(nucleus);GO:0005730(nucleolus);GO:0005737(cytoplasm);GO:0005783(endoplasmic reticulum);GO:0005874(microtubule);GO:0010468(regulation of gene expression);GO:0010494(cytoplasmic stress granule);GO:0019894(kinesin binding);GO:0030424(axon);GO:0030425(dendrite);GO:0030544(Hsp70 protein binding);GO:0031965(nuclear membrane);GO:…	NA	1e-10	1	121,	0	-2.23	0.000891251	0.386	3' UTR	1	16228674	16519306	290633	2
chr1	17742065	17751837	9773	ENSMUSG00000025776	ENSMUST00000159958	15020	Crispld1	cysteine-rich secretory protein LCCL domain containing 1 [Source:MGI Symbol;Acc:MGI:1934666]	GO:0003674(molecular_function);GO:0005576(extracellular region);GO:0005615(extracellular space);GO:0060325(face morphogenesis)	NA	1.9e-07	2	281,19,	0,9754	-1.19	0.0169824	3.49	Exon (ENSMUST00000159958/ENSMUSG00000025776, exon 3 of 15)	1	17727045	17765575	38531	1
chr1	18058757	18058937	181	ENSMUSG00000109887	ENSMUST00000191057	0	Gm28756	predicted gene 28756 [Source:MGI Symbol;Acc:MGI:5579462]	NA	NA	1.5e-05	1	181,	0	-0.391	0.248886	-2.32	Exon (ENSMUST00000209405/ENSMUSG00000109887, exon 1 of 4)	1	18034818	18058790	23973	2
chr1	21001167	21001436	270	ENSMUSG00000041779	ENSMUST00000037998	77793	Tram2	translocating chain-associating membrane protein 2 [Source:MGI Symbol;Acc:MGI:1924817]	GO:0005515(protein binding);GO:0005791(rough endoplasmic reticulum);GO:0006616(SRP-dependent cotranslational protein targeting to membrane, translocation);GO:0015031(protein transport);GO:0016020(membrane);GO:0016021(integral component of membrane);GO:0032964(collagen biosynthetic process);GO:0045048(protein insertion into ER membrane)	NA	0.00016	1	270,	0	-0.564	0.127057	-0.868	3' UTR	1	20996299	21079229	82931	2
chr1	24030287	24030406	120	ENSMUSG00000026153	ENSMUST00000188712	56120	Fam135a	family with sequence similarity 135, member A [Source:MGI Symbol;Acc:MGI:1915437]	GO:0005575(cellular_component);GO:0044255(cellular lipid metabolic process)	NA	0.00017	1	120,	0	-0.604	0.110154	0.527	Exon (ENSMUST00000027337/ENSMUSG00000026153, exon 14 of 21)	1	24011093	24086526	75434	2
chr1	30718709	30718887	179	ENSMUSG00000053185	ENSMUST00000065469	1075	Gm9898	predicted gene 9898 [Source:MGI Symbol;Acc:MGI:3642391]	NA	NA	9.5e-05	1	179,	0	-0.252	0.500035	1.17	Exon (ENSMUST00000065469/ENSMUSG00000053185, exon 2 of 2)	1	30718560	30719962	1403	2
chr1	30802369	30802789	421	ENSMUSG00000048874	ENSMUST00000186733	70792	Phf3	PHD finger protein 3 [Source:MGI Symbol;Acc:MGI:2446126]	GO:0003674(molecular_function);GO:0005575(cellular_component);GO:0006351(transcription, DNA-templated);GO:0008150(biological_process);GO:0046872(metal ion binding)	NA	2e-23	1	421,	0	-3.47	3.23594e-05	0.674	3' UTR	1	30802339	30873581	71243	2
chr1	30946024	30949159	3136	ENSMUSG00000026064	ENSMUST00000153681	0	Ptp4a1	protein tyrosine phosphatase 4a1 [Source:MGI Symbol;Acc:MGI:1277096]	GO:0004721(phosphoprotein phosphatase activity);GO:0004725(protein tyrosine phosphatase activity);GO:0004727(prenylated protein tyrosine phosphatase activity);GO:0005634(nucleus);GO:0005737(cytoplasm);GO:0005768(endosome);GO:0005769(early endosome);GO:0005783(endoplasmic reticulum);GO:0005819(spindle);GO:0005856(cytoskeleton);GO:0005886(plasma membrane);GO:0006470(protein dephosphorylation);GO:00…	NA	1e-179	2	616,163,	0,2973	-6.93	4.7863e-09	0.59	5' UTR	1	30941947	30946426	4480	2
chr1	30942926	30943253	328	ENSMUSG00000026064	ENSMUST00000232841	6056	Ptp4a1	protein tyrosine phosphatase 4a1 [Source:MGI Symbol;Acc:MGI:1277096]	GO:0004721(phosphoprotein phosphatase activity);GO:0004725(protein tyrosine phosphatase activity);GO:0004727(prenylated protein tyrosine phosphatase activity);GO:0005634(nucleus);GO:0005737(cytoplasm);GO:0005768(endosome);GO:0005769(early endosome);GO:0005783(endoplasmic reticulum);GO:0005819(spindle);GO:0005856(cytoskeleton);GO:0005886(plasma membrane);GO:0006470(protein dephosphorylation);GO:00…	NA	2e-11	1	328,	0	-2.88	0.000154882	0.79	3' UTR	1	30940302	30949309	9008	2
chr1	34969712	34969826	115	ENSMUSG00000103548	ENSMUST00000193622	29	Gm37670	predicted gene, 37670 [Source:MGI Symbol;Acc:MGI:5610898]	NA	NA	0.0017	1	115,	0	-0.499	0.161065	-1.12	Exon (ENSMUST00000193622/ENSMUSG00000103548, exon 1 of 1)	1	34969627	34969855	229	2
chr1	36140027	36140416	390	ENSMUSG00000037470	ENSMUST00000046875	103889	Uggt1	UDP-glucose glycoprotein glucosyltransferase 1 [Source:MGI Symbol;Acc:MGI:2443162]	GO:0003980(UDP-glucose:glycoprotein glucosyltransferase activity);GO:0005515(protein binding);GO:0005783(endoplasmic reticulum);GO:0005788(endoplasmic reticulum lumen);GO:0005793(endoplasmic reticulum-Golgi intermediate compartment);GO:0006486(protein glycosylation);GO:0016740(transferase activity);GO:0016757(transferase activity, transferring glycosyl groups);GO:0018279(protein N-linked glycosyl…	04141(Protein processing in endoplasmic reticulum)	4e-55	1	390,	0	-4.29	3.89045e-06	0.956	3' UTR	1	36140027	36244305	104279	2
chr1	36558110	36558289	180	ENSMUSG00000026121	ENSMUST00000195339	0	Sema4c	sema domain, immunoglobulin domain (Ig), transmembrane domain (TM) and short cytoplasmic domain, (semaphorin) 4C [Source:MGI Symbol;Acc:MGI:109252]	GO:0001755(neural crest cell migration);GO:0001843(neural tube closure);GO:0005515(protein binding);GO:0005615(extracellular space);GO:0005886(plasma membrane);GO:0005887(integral component of plasma membrane);GO:0007275(multicellular organism development);GO:0007399(nervous system development);GO:0014069(postsynaptic density);GO:0016020(membrane);GO:0016021(integral component of membrane);GO:002…	04360(Axon guidance)	0.001	1	180,	0	-0.728	0.0724436	2.68	5' UTR	1	36555932	36558250	2319	2
chr1	42693689	42694752	1064	ENSMUSG00000060424	ENSMUST00000181660	56	Pantr1	POU domain, class 3, transcription factor 3 adjacent noncoding transcript 1 [Source:MGI Symbol;Acc:MGI:1913547]	NA	NA	4e-36	2	802,6,	0,1058	-0.865	0.0467735	0.505	Exon (ENSMUST00000181660/ENSMUSG00000060424, exon 1 of 4)	1	42590782	42694808	104027	2
chr1	43750084	43753797	3714	ENSMUSG00000057363	ENSMUST00000126008	74003	Uxs1	UDP-glucuronate decarboxylase 1 [Source:MGI Symbol;Acc:MGI:1915133]	GO:0005737(cytoplasm);GO:0005739(mitochondrion);GO:0005794(Golgi apparatus);GO:0016020(membrane);GO:0016021(integral component of membrane);GO:0016829(lyase activity);GO:0016831(carboxy-lyase activity);GO:0032580(Golgi cisterna membrane);GO:0033320(UDP-D-xylose biosynthetic process);GO:0042803(protein homodimerization activity);GO:0048040(UDP-glucuronate decarboxylase activity);GO:0051262(protein…	00520(Amino sugar and nucleotide sugar metabolism)	1e-129	2	279,81,	0,3633	-2.63	0.00030903	0.263	3' UTR	1	43746966	43827800	80835	2
chr1	44106964	44107084	121	ENSMUSG00000026047	ENSMUST00000065767	11724	Kdelc1	KDEL (Lys-Asp-Glu-Leu) containing 1 [Source:MGI Symbol;Acc:MGI:1919300]	GO:0005515(protein binding);GO:0005783(endoplasmic reticulum);GO:0005788(endoplasmic reticulum lumen);GO:0006486(protein glycosylation);GO:0016740(transferase activity);GO:0016757(transferase activity, transferring glycosyl groups);GO:0018242(protein O-linked glycosylation via serine);GO:0030158(protein xylosyltransferase activity);GO:0035251(UDP-glucosyltransferase activity);GO:0035252(UDP-xylos…	NA	1.3e-05	1	121,	0	-1.05	0.025704	0.879	3' UTR	1	44106546	44118808	12263	2
chr1	45911005	45912338	1334	ENSMUSG00000025993	ENSMUST00000027137	13244	Slc40a1	solute carrier family 40 (iron-regulated transporter), member 1 [Source:MGI Symbol;Acc:MGI:1315204]	GO:0002260(lymphocyte homeostasis);GO:0003158(endothelium development);GO:0005381(iron ion transmembrane transporter activity);GO:0005515(protein binding);GO:0005654(nucleoplasm);GO:0005829(cytosol);GO:0005886(plasma membrane);GO:0006811(ion transport);GO:0006826(iron ion transport);GO:0006879(cellular iron ion homeostasis);GO:0008021(synaptic vesicle);GO:0015093(ferrous iron transmembrane transp…	04216(Ferroptosis);04978(Mineral absorption)	1e-66	2	526,103,	0,1231	-1.5	0.00691831	0.376	Exon (ENSMUST00000027137/ENSMUSG00000025993, exon 6 of 8)	1	45908068	45925582	17515	2
chr1	52232217	52232277	61	ENSMUSG00000026103	ENSMUST00000114513	946	Gls	glutaminase [Source:MGI Symbol;Acc:MGI:95752]	GO:0001967(suckling behavior);GO:0002087(regulation of respiratory gaseous exchange by neurological system process);GO:0004359(glutaminase activity);GO:0005515(protein binding);GO:0005737(cytoplasm);GO:0005739(mitochondrion);GO:0005829(cytosol);GO:0006537(glutamate biosynthetic process);GO:0006541(glutamine metabolic process);GO:0006543(glutamine catabolic process);GO:0007268(chemical synaptic tr…	00220(Arginine biosynthesis);00250(Alanine, aspartate and glutamate metabolism);00471(D-Glutamine and D-glutamate metabolism);04724(Glutamatergic synapse);04727(GABAergic synapse);04964(Proximal tubule bicarbonate reclamation);05206(MicroRNAs in cancer);05230(Central carbon metabolism in cancer)	7.4e-05	1	61,	0	-0.484	0.170608	-1.65	5' UTR	1	52163448	52233223	69776	2
chr1	52232932	52233232	301	ENSMUSG00000026103	ENSMUST00000114513	0	Gls	glutaminase [Source:MGI Symbol;Acc:MGI:95752]	GO:0001967(suckling behavior);GO:0002087(regulation of respiratory gaseous exchange by neurological system process);GO:0004359(glutaminase activity);GO:0005515(protein binding);GO:0005737(cytoplasm);GO:0005739(mitochondrion);GO:0005829(cytosol);GO:0006537(glutamate biosynthetic process);GO:0006541(glutamine metabolic process);GO:0006543(glutamine catabolic process);GO:0007268(chemical synaptic tr…	00220(Arginine biosynthesis);00250(Alanine, aspartate and glutamate metabolism);00471(D-Glutamine and D-glutamate metabolism);04724(Glutamatergic synapse);04727(GABAergic synapse);04964(Proximal tubule bicarbonate reclamation);05206(MicroRNAs in cancer);05230(Central carbon metabolism in cancer)	1.4e-05	1	301,	0	-1.19	0.0169824	-1.83	5' UTR	1	52163448	52233223	69776	2
chr1	52657872	52658381	510	ENSMUSG00000041439	ENSMUST00000156876	69081	Mfsd6	major facilitator superfamily domain containing 6 [Source:MGI Symbol;Acc:MGI:1922925]	GO:0002250(adaptive immune response);GO:0002376(immune system process);GO:0005886(plasma membrane);GO:0016020(membrane);GO:0016021(integral component of membrane);GO:0032393(MHC class I receptor activity);GO:0042288(MHC class I protein binding);GO:0042590(antigen processing and presentation of exogenous peptide antigen via MHC class I)	NA	1.3e-92	1	510,	0	-4.16	5.49541e-06	0.223	3' UTR	1	52656286	52727462	71177	2
chr1	52789404	52794528	5125	ENSMUSG00000026102	ENSMUST00000027271	23160	Inpp1	inositol polyphosphate-1-phosphatase [Source:MGI Symbol;Acc:MGI:104848]	GO:0004441(inositol-1,4-bisphosphate 1-phosphatase activity);GO:0016787(hydrolase activity);GO:0046854(phosphatidylinositol phosphorylation);GO:0046855(inositol phosphate dephosphorylation);GO:0046872(metal ion binding)	00562(Inositol phosphate metabolism);04070(Phosphatidylinositol signaling system)	0	3	814,175,59,	0,2284,5066	-1.74	0.00354813	-0.146	3' UTR	1	52785427	52817688	32262	2
chr1	54397645	54397914	270	ENSMUSG00000041303	ENSMUST00000041638	41057	Gtf3c3	general transcription factor IIIC, polypeptide 3 [Source:MGI Symbol;Acc:MGI:2138383]	GO:0000127(transcription factor TFIIIC complex);GO:0000995(RNA polymerase III general transcription initiation factor activity);GO:0001004(RNA polymerase III transcription regulator recruiting activity);GO:0005515(protein binding);GO:0005634(nucleus);GO:0005730(nucleolus);GO:0006383(transcription by RNA polymerase III);GO:0031965(nuclear membrane);GO:0070898(RNA polymerase III preinitiation compl…	NA	3.2e-63	1	270,	0	-2.01	0.00165959	0.634	3' UTR	1	54396004	54438971	42968	2
chr1	54645340	54645610	271	ENSMUSG00000052331	ENSMUST00000189563	3003	Ankrd44	ankyrin repeat domain 44 [Source:MGI Symbol;Acc:MGI:3045243]	GO:0003674(molecular_function);GO:0005515(protein binding);GO:0005575(cellular_component);GO:0008150(biological_process)	NA	2e-55	1	271,	0	-0.807	0.0562341	0.503	3' UTR	1	54645340	54648613	3274	2
chr1	55078161	55078546	386	ENSMUSG00000025980	ENSMUST00000027123	9478	Hspd1	heat shock protein 1 (chaperonin) [Source:MGI Symbol;Acc:MGI:96242]	GO:0000166(nucleotide binding);GO:0001530(lipopolysaccharide binding);GO:0001666(response to hypoxia);GO:0002020(protease binding);GO:0002039(p53 binding);GO:0002368(B cell cytokine production);GO:0002755(MyD88-dependent toll-like receptor signaling pathway);GO:0002842(positive regulation of T cell mediated immune response to tumor cell);GO:0002931(response to ischemia);GO:0003725(double-stranded…	03018(RNA degradation);04940(Type I diabetes mellitus);05134(Legionellosis);05152(Tuberculosis)	1e-241	2	280,18,	0,368	-10.8	3.16228e-13	0.352	3' UTR	1	55077835	55088024	10190	2
chr1	55170159	55170399	241	ENSMUSG00000025978	ENSMUST00000027121	56383	Rftn2	raftlin family member 2 [Source:MGI Symbol;Acc:MGI:1921263]	GO:0003674(molecular_function);GO:0005886(plasma membrane);GO:0016020(membrane);GO:0033227(dsRNA transport);GO:0043330(response to exogenous dsRNA)	NA	2.5e-26	1	241,	0	-2.41	0.000562341	0.655	3' UTR	1	55170159	55226782	56624	2
chr1	57388237	57388685	449	ENSMUSG00000048495	ENSMUST00000162686	18416	Tyw5	tRNA-yW synthesizing protein 5 [Source:MGI Symbol;Acc:MGI:1915986]	GO:0000049(tRNA binding);GO:0005506(iron ion binding);GO:0005575(cellular_component);GO:0008033(tRNA processing);GO:0016491(oxidoreductase activity);GO:0016706(2-oxoglutarate-dependent dioxygenase activity);GO:0031591(wybutosine biosynthetic process);GO:0042803(protein homodimerization activity);GO:0046872(metal ion binding);GO:0051213(dioxygenase activity);GO:0055114(oxidation-reduction process)…	NA	1e-124	1	449,	0	-6.36	1.99526e-08	0.801	3' UTR	1	57388237	57407101	18865	2
chr1	59619596	59640191	20596	ENSMUSG00000047361	ENSMUST00000190490	0	Gm973	predicted gene 973 [Source:MGI Symbol;Acc:MGI:2685819]	GO:0003674(molecular_function);GO:0005575(cellular_component);GO:0008150(biological_process)	NA	0	2	14,758,	0,19838	-45.1	1.99526e-48	0.465	3' UTR	1	59630323	59636417	6095	1
chr1	60483191	60483521	331	ENSMUSG00000026014	ENSMUST00000140485	83258	Raph1	Ras association (RalGDS/AF-6) and pleckstrin homology domains 1 [Source:MGI Symbol;Acc:MGI:1924550]	GO:0005515(protein binding);GO:0005829(cytosol);GO:0005886(plasma membrane);GO:0007165(signal transduction);GO:0016604(nuclear body);GO:0031252(cell leading edge);GO:0048675(axon extension)	NA	0	1	331,	0	-2.44	0.000512861	0.489	3' UTR	1	60482292	60566779	84488	2
chr1	60487686	60487806	121	ENSMUSG00000026014	ENSMUST00000140485	78973	Raph1	Ras association (RalGDS/AF-6) and pleckstrin homology domains 1 [Source:MGI Symbol;Acc:MGI:1924550]	GO:0005515(protein binding);GO:0005829(cytosol);GO:0005886(plasma membrane);GO:0007165(signal transduction);GO:0016604(nuclear body);GO:0031252(cell leading edge);GO:0048675(axon extension)	NA	0.00023	1	121,	0	-1.49	0.00707946	0.852	3' UTR	1	60482292	60566779	84488	2
chr1	63057790	63060218	2429	ENSMUSG00000040865	ENSMUST00000133236	31711	Ino80d	INO80 complex subunit D [Source:MGI Symbol;Acc:MGI:3027003]	NA	NA	4e-98	2	1356,84,	0,2345	-2.91	0.000144544	-0.5	3' UTR	1	62958418	63091929	133512	2
chr1	63085732	63091843	6112	ENSMUSG00000040865	ENSMUST00000133236	86	Ino80d	INO80 complex subunit D [Source:MGI Symbol;Acc:MGI:3027003]	NA	NA	6.3e-87	2	667,53,	0,6059	-9.35	1.25893e-11	-1.18	5' UTR	1	62958418	63091929	133512	2
chr1	63156954	63157074	121	ENSMUSG00000025968	ENSMUST00000027111	19748	Ndufs1	NADH:ubiquinone oxidoreductase core subunit S1 [Source:MGI Symbol;Acc:MGI:2443241]	GO:0003954(NADH dehydrogenase activity);GO:0005739(mitochondrion);GO:0005743(mitochondrial inner membrane);GO:0005747(mitochondrial respiratory chain complex I);GO:0005758(mitochondrial intermembrane space);GO:0008137(NADH dehydrogenase (ubiquinone) activity);GO:0008637(apoptotic mitochondrial changes);GO:0009055(electron transfer activity);GO:0016020(membrane);GO:0016491(oxidoreductase activity)…	00190(Oxidative phosphorylation);04714(Thermogenesis);04723(Retrograde endocannabinoid signaling);04932(Non-alcoholic fatty liver disease (NAFLD));05010(Alzheimer disease);05012(Parkinson disease);05016(Huntington disease)	5e-11	1	121,	0	-0.479	0.17378	-0.425	Exon (ENSMUST00000138611/ENSMUSG00000084799, exon 4 of 4)	1	63143596	63176822	33227	2
chr1	64679901	64680256	356	ENSMUSG00000087213	ENSMUST00000150749	10403	2810408I11Rik	RIKEN cDNA 2810408I11 gene [Source:MGI Symbol;Acc:MGI:1917191]	NA	NA	4e-11	1	356,	0	-0.922	0.0389045	1.36	Exon (ENSMUST00000150749/ENSMUSG00000087213, exon 2 of 2)	1	64679871	64690659	10789	2
chr1	64736095	64736245	151	ENSMUSG00000102140	ENSMUST00000194323	0	Gm38058	predicted gene, 38058 [Source:MGI Symbol;Acc:MGI:5611286]	NA	NA	5e-05	1	151,	0	-0.485	0.169824	1.81	Exon (ENSMUST00000194323/ENSMUSG00000102140, exon 1 of 1)	1	64736240	64740607	4368	1
chr1	64736634	64737272	639	ENSMUSG00000045005	ENSMUST00000063982	479	Fzd5	frizzled class receptor 5 [Source:MGI Symbol;Acc:MGI:108571]	GO:0000139(Golgi membrane);GO:0000578(embryonic axis specification);GO:0001525(angiogenesis);GO:0001540(amyloid-beta binding);GO:0001944(vasculature development);GO:0002726(positive regulation of T cell cytokine production);GO:0004888(transmembrane signaling receptor activity);GO:0004930(G protein-coupled receptor activity);GO:0005515(protein binding);GO:0005769(early endosome);GO:0005794(Golgi a…	04150(mTOR signaling pathway);04310(Wnt signaling pathway);04390(Hippo signaling pathway);04550(Signaling pathways regulating pluripotency of stem cells);04916(Melanogenesis);04934(Cushing syndrome);05165(Human papillomavirus infection);05200(Pathways in cancer);05205(Proteoglycans in cancer);05217(Basal cell carcinoma);05224(Breast cancer);05225(Hepatocellular carcinoma);05226(Gastric cancer)	1.3e-06	2	220,140,	0,499	-1.99	0.0017378	4.19	5' UTR	1	64730558	64737751	7194	2
chr1	64789144	64789294	151	ENSMUSG00000051344	ENSMUST00000139649	167530	Plekhm3	pleckstrin homology domain containing, family M, member 3 [Source:MGI Symbol;Acc:MGI:2443627]	GO:0005515(protein binding);GO:0005737(cytoplasm);GO:0005794(Golgi apparatus);GO:0005886(plasma membrane);GO:0016020(membrane);GO:0045445(myoblast differentiation);GO:0046872(metal ion binding)	NA	1.5e-07	1	151,	0	-1.05	0.025704	0.714	3' UTR	1	64785983	64956824	170842	2
chr1	64793901	64819969	26069	ENSMUSG00000051344	ENSMUST00000139649	136855	Plekhm3	pleckstrin homology domain containing, family M, member 3 [Source:MGI Symbol;Acc:MGI:2443627]	GO:0005515(protein binding);GO:0005737(cytoplasm);GO:0005794(Golgi apparatus);GO:0005886(plasma membrane);GO:0016020(membrane);GO:0045445(myoblast differentiation);GO:0046872(metal ion binding)	NA	0	2	1314,34,	0,26035	-1.41	0.00891251	0.184	3' UTR	1	64785983	64956824	170842	2
chr1	66830869	66830929	61	ENSMUSG00000026003	ENSMUST00000027153	32348	Acadl	acyl-Coenzyme A dehydrogenase, long-chain [Source:MGI Symbol;Acc:MGI:87866]	GO:0000062(fatty-acyl-CoA binding);GO:0003995(acyl-CoA dehydrogenase activity);GO:0004466(long-chain-acyl-CoA dehydrogenase activity);GO:0005739(mitochondrion);GO:0005759(mitochondrial matrix);GO:0016491(oxidoreductase activity);GO:0016627(oxidoreductase activity, acting on the CH-CH group of donors);GO:0031966(mitochondrial membrane);GO:0033539(fatty acid beta-oxidation using acyl-CoA dehydrogen…	00071(Fatty acid degradation);03320(PPAR signaling pathway)	0.0006	1	61,	0	-2.09	0.00131826	0.942	3' UTR	1	66830839	66863277	32439	2
chr1	67003424	67003514	91	ENSMUSG00000026000	ENSMUST00000027149	35351	Lancl1	LanC (bacterial lantibiotic synthetase component C)-like 1 [Source:MGI Symbol;Acc:MGI:1336997]	GO:0003824(catalytic activity);GO:0004364(glutathione transferase activity);GO:0005737(cytoplasm);GO:0005886(plasma membrane);GO:0008270(zinc ion binding);GO:0016020(membrane);GO:0016740(transferase activity);GO:0017124(SH3 domain binding);GO:0043295(glutathione binding);GO:0043523(regulation of neuron apoptotic process);GO:0046872(metal ion binding);GO:0050750(low-density lipoprotein particle re…	NA	7.1e-07	1	91,	0	-2.19	0.001	0.461	3' UTR	1	67000517	67038865	38349	2
chr1	68039982	68042446	2465	ENSMUSG00000062209	ENSMUST00000119142	1065310	Erbb4	erb-b2 receptor tyrosine kinase 4 [Source:MGI Symbol;Acc:MGI:104771]	GO:0000166(nucleotide binding);GO:0001755(neural crest cell migration);GO:0004672(protein kinase activity);GO:0004713(protein tyrosine kinase activity);GO:0004714(transmembrane receptor protein tyrosine kinase activity);GO:0005154(epidermal growth factor receptor binding);GO:0005515(protein binding);GO:0005524(ATP binding);GO:0005634(nucleus);GO:0005737(cytoplasm);GO:0005739(mitochondrion);GO:000…	04010(MAPK signaling pathway);04012(ErbB signaling pathway);04020(Calcium signaling pathway);04151(PI3K-Akt signaling pathway);05205(Proteoglycans in cancer)	1e-129	2	505,6,	0,2459	-4.4	2.95121e-06	-0.82	3' UTR	1	68032186	69107756	1075571	2
chr1	71243085	71243235	151	ENSMUSG00000050296	ENSMUST00000087268	171675	Abca12	ATP-binding cassette, sub-family A (ABC1), member 12 [Source:MGI Symbol;Acc:MGI:2676312]	GO:0000166(nucleotide binding);GO:0005102(signaling receptor binding);GO:0005215(transporter activity);GO:0005319(lipid transporter activity);GO:0005515(protein binding);GO:0005524(ATP binding);GO:0005737(cytoplasm);GO:0005743(mitochondrial inner membrane);GO:0005829(cytosol);GO:0005886(plasma membrane);GO:0006869(lipid transport);GO:0010875(positive regulation of cholesterol efflux);GO:0016020(m…	02010(ABC transporters)	0.0026	1	151,	0	-0.398	0.241546	2.58	3' UTR	1	71242276	71414910	172635	2
chr1	72427172	72427411	240	ENSMUSG00000039372	ENSMUST00000047786	109519	March4	membrane-associated ring finger (C3HC4) 4 [Source:MGI Symbol;Acc:MGI:2683550]	GO:0000139(Golgi membrane);GO:0004842(ubiquitin-protein transferase activity);GO:0005794(Golgi apparatus);GO:0005795(Golgi stack);GO:0005802(trans-Golgi network);GO:0008270(zinc ion binding);GO:0016020(membrane);GO:0016021(integral component of membrane);GO:0016567(protein ubiquitination);GO:0016740(transferase activity);GO:0046872(metal ion binding)	NA	2.2e-09	1	240,	0	-1.79	0.0030903	1.24	3' UTR	1	72427112	72536930	109819	2
chr1	72858022	72858081	60	ENSMUSG00000026185	ENSMUST00000027377	16803	Igfbp5	insulin-like growth factor binding protein 5 [Source:MGI Symbol;Acc:MGI:96440]	GO:0001558(regulation of cell growth);GO:0001649(osteoblast differentiation);GO:0001968(fibronectin binding);GO:0005520(insulin-like growth factor binding);GO:0005576(extracellular region);GO:0005615(extracellular space);GO:0006006(glucose metabolic process);GO:0007565(female pregnancy);GO:0007568(aging);GO:0010906(regulation of glucose metabolic process);GO:0014912(negative regulation of smooth …	NA	2.1e-05	1	60,	0	-0.896	0.042658	0.603	3' UTR	1	72857932	72874884	16953	2
chr1	74587797	74588006	210	ENSMUSG00000026135	ENSMUST00000130112	0	Zfp142	zinc finger protein 142 [Source:MGI Symbol;Acc:MGI:1924514]	GO:0000979(RNA polymerase II core promoter sequence-specific DNA binding);GO:0003674(molecular_function);GO:0003676(nucleic acid binding);GO:0005575(cellular_component);GO:0005634(nucleus);GO:0008150(biological_process);GO:0010468(regulation of gene expression);GO:0035097(histone methyltransferase complex)	NA	9.5e-07	1	210,	0	-0.537	0.139959	0.507	5' UTR	1	74582232	74587952	5721	2
chr1	75317493	75317613	121	ENSMUSG00000026209	ENSMUST00000066668	24	Dnpep	aspartyl aminopeptidase [Source:MGI Symbol;Acc:MGI:1278328]	GO:0004177(aminopeptidase activity);GO:0005576(extracellular region);GO:0005737(cytoplasm);GO:0005829(cytosol);GO:0006508(proteolysis);GO:0008233(peptidase activity);GO:0008237(metallopeptidase activity);GO:0008270(zinc ion binding);GO:0016787(hydrolase activity);GO:0042802(identical protein binding);GO:0046872(metal ion binding);GO:0070006(metalloaminopeptidase activity)	NA	0.00062	1	121,	0	-0.183	0.64121	0.807	5' UTR	1	75307896	75317637	9742	2
chr1	75479340	75487281	7942	ENSMUSG00000026211	ENSMUST00000156499	0	Obsl1	obscurin-like 1 [Source:MGI Symbol;Acc:MGI:2138628]	GO:0000226(microtubule cytoskeleton organization);GO:0005515(protein binding);GO:0005737(cytoplasm);GO:0005794(Golgi apparatus);GO:0005813(centrosome);GO:0005865(striated muscle thin filament);GO:0006936(muscle contraction);GO:0007030(Golgi organization);GO:0007088(regulation of mitotic nuclear division);GO:0008307(structural constituent of muscle);GO:0030017(sarcomere);GO:0030018(Z disc);GO:0030…	NA	3.2e-30	3	32,135,642,	0,6485,7300	-1.77	0.00316228	0.622	5' UTR	1	75479310	75487233	7924	2
chr1	75505584	75506452	869	ENSMUSG00000026211	ENSMUST00000113567	0	Obsl1	obscurin-like 1 [Source:MGI Symbol;Acc:MGI:2138628]	GO:0000226(microtubule cytoskeleton organization);GO:0005515(protein binding);GO:0005737(cytoplasm);GO:0005794(Golgi apparatus);GO:0005813(centrosome);GO:0005865(striated muscle thin filament);GO:0006936(muscle contraction);GO:0007030(Golgi organization);GO:0007088(regulation of mitotic nuclear division);GO:0008307(structural constituent of muscle);GO:0030017(sarcomere);GO:0030018(Z disc);GO:0030…	NA	1e-32	1	869,	0	-2.25	0.000851138	-1.01	5' UTR	1	75485825	75506361	20537	2
chr1	78596017	78596674	658	ENSMUSG00000099364	ENSMUST00000190504	12834	5730419F03Rik	RIKEN cDNA 5730419F03 gene [Source:MGI Symbol;Acc:MGI:1917787]	NA	NA	6.2e-07	1	658,	0	-0.252	0.500035	1.05	Exon (ENSMUST00000190504/ENSMUSG00000099364, exon 2 of 2)	1	78595031	78609508	14478	2
chr1	82237028	82287759	50732	ENSMUSG00000055980	ENSMUST00000069799	3657	Irs1	insulin receptor substrate 1 [Source:MGI Symbol;Acc:MGI:99454]	GO:0001784(phosphotyrosine residue binding);GO:0005070(SH3/SH2 adaptor activity);GO:0005158(insulin receptor binding);GO:0005159(insulin-like growth factor receptor binding);GO:0005634(nucleus);GO:0005829(cytosol);GO:0005886(plasma membrane);GO:0005901(caveola);GO:0008286(insulin receptor signaling pathway);GO:0010907(positive regulation of glucose metabolic process);GO:0014065(phosphatidylinosit…	04022(cGMP-PKG signaling pathway);04068(FoxO signaling pathway);04140(Autophagy - animal);04150(mTOR signaling pathway);04151(PI3K-Akt signaling pathway);04152(AMPK signaling pathway);04211(Longevity regulating pathway);04213(Longevity regulating pathway - multiple species);04722(Neurotrophin signaling pathway);04910(Insulin signaling pathway);04920(Adipocytokine signaling pathway);04923(Regulati…	0	2	577,983,	0,49749	-3.01	0.000109648	-0.415	3' UTR	1	82233101	82291416	58316	2
chr1	83012553	83013832	1280	ENSMUSG00000038496	ENSMUST00000045560	24616	Slc19a3	solute carrier family 19, member 3 [Source:MGI Symbol;Acc:MGI:1931307]	GO:0005886(plasma membrane);GO:0015234(thiamine transmembrane transporter activity);GO:0015884(folic acid transport);GO:0015888(thiamine transport);GO:0016020(membrane);GO:0016021(integral component of membrane);GO:0051180(vitamin transport);GO:0055085(transmembrane transport);GO:0071934(thiamine transmembrane transport);GO:0090482(vitamin transmembrane transporter activity)	04977(Vitamin digestion and absorption)	6.3e-29	1	1280,	0	-3.43	3.71535e-05	0.614	3' UTR	1	83012523	83038448	25926	2
chr1	84695982	84696042	61	ENSMUSG00000036766	ENSMUST00000191306	0	Dner	delta/notch-like EGF repeat containing [Source:MGI Symbol;Acc:MGI:2152889]	GO:0005112(Notch binding);GO:0005509(calcium ion binding);GO:0005769(early endosome);GO:0005886(plasma membrane);GO:0007219(Notch signaling pathway);GO:0007220(Notch receptor processing);GO:0007275(multicellular organism development);GO:0007417(central nervous system development);GO:0010001(glial cell differentiation);GO:0016020(membrane);GO:0016021(integral component of membrane);GO:0030154(cell…	NA	0.0012	1	61,	0	-0.503	0.158489	-0.874	5' UTR	1	84533944	84696019	162076	2
chr1	85940342	85961007	20666	ENSMUSG00000049608	ENSMUST00000086975	0	Gpr55	G protein-coupled receptor 55 [Source:MGI Symbol;Acc:MGI:2685064]	GO:0004930(G protein-coupled receptor activity);GO:0004949(cannabinoid receptor activity);GO:0005886(plasma membrane);GO:0005887(integral component of plasma membrane);GO:0007165(signal transduction);GO:0007186(G protein-coupled receptor signaling pathway);GO:0007202(activation of phospholipase C activity);GO:0016020(membrane);GO:0016021(integral component of membrane);GO:0035025(positive regulat…	NA	4e-32	2	1524,173,	0,20493	-1.95	0.00199526	0.621	5' UTR	1	85938318	85961007	22690	2
chr1	86346996	86347176	181	ENSMUSG00000026234	ENSMUST00000027438	12224	Ncl	nucleolin [Source:MGI Symbol;Acc:MGI:97286]	GO:0001525(angiogenesis);GO:0001650(fibrillar center);GO:0001651(dense fibrillar component);GO:0003676(nucleic acid binding);GO:0003677(DNA binding);GO:0003697(single-stranded DNA binding);GO:0003723(RNA binding);GO:0005102(signaling receptor binding);GO:0005509(calcium ion binding);GO:0005515(protein binding);GO:0005634(nucleus);GO:0005654(nucleoplasm);GO:0005730(nucleolus);GO:0005737(cytoplasm)…	NA	8.7e-08	1	181,	0	-2.09	0.00131826	0.607	3' UTR	1	86344719	86359400	14682	2
chr1	86564553	86582599	18047	ENSMUSG00000026239	ENSMUST00000027444	0	Pde6d	phosphodiesterase 6D, cGMP-specific, rod, delta [Source:MGI Symbol;Acc:MGI:1270843]	GO:0004114(3',5'-cyclic-nucleotide phosphodiesterase activity);GO:0005095(GTPase inhibitor activity);GO:0005515(protein binding);GO:0005737(cytoplasm);GO:0005829(cytosol);GO:0005856(cytoskeleton);GO:0007601(visual perception);GO:0007602(phototransduction);GO:0016020(membrane);GO:0017137(Rab GTPase binding);GO:0030659(cytoplasmic vesicle membrane);GO:0031410(cytoplasmic vesicle);GO:0034260(negativ…	00230(Purine metabolism)	1e-201	2	59,300,	0,17747	-2.21	0.000954993	0.521	5' UTR	1	86542994	86582547	39554	2
chr1	91412905	91414008	1104	ENSMUSG00000067071	ENSMUST00000132188	0	Hes6	hairy and enhancer of split 6 [Source:MGI Symbol;Acc:MGI:1859852]	GO:0000122(negative regulation of transcription by RNA polymerase II);GO:0000977(RNA polymerase II regulatory region sequence-specific DNA binding);GO:0001227(DNA-binding transcription repressor activity, RNA polymerase II-specific);GO:0001756(somitogenesis);GO:0003677(DNA binding);GO:0003700(DNA-binding transcription factor activity);GO:0003712(transcription coregulator activity);GO:0003714(tran…	05165(Human papillomavirus infection)	3.5e-09	2	318,38,	0,1066	-4.49	2.34423e-06	-1.45	5' UTR	1	91411483	91413208	1726	2
chr1	91800328	91801167	840	ENSMUSG00000100980	ENSMUST00000187564	1770	Gm29100	predicted gene 29100 [Source:MGI Symbol;Acc:MGI:5579806]	NA	NA	4e-12	1	840,	0	-2.04	0.00151356	-1.66	Exon (ENSMUST00000187564/ENSMUSG00000100980, exon 1 of 1)	1	91798528	91802937	4410	2
chr1	91801737	91801947	211	ENSMUSG00000007805	ENSMUST00000007949	276	Twist2	twist basic helix-loop-helix transcription factor 2 [Source:MGI Symbol;Acc:MGI:104685]	GO:0005634(nucleus);GO:0005730(nucleolus);GO:0005737(cytoplasm);GO:0030335(positive regulation of cell migration);GO:0043066(negative regulation of apoptotic process);GO:0045668(negative regulation of osteoblast differentiation);GO:0046983(protein dimerization activity)	05205(Proteoglycans in cancer)	5.4e-05	1	211,	0	-0.734	0.0707946	1.9	Exon (ENSMUST00000007949/ENSMUSG00000007805, exon 1 of 2)	1	91801461	91848028	46568	1
chr1	91932373	91933301	929	ENSMUSG00000026313	ENSMUST00000097644	247040	Hdac4	histone deacetylase 4 [Source:MGI Symbol;Acc:MGI:3036234]	GO:0000118(histone deacetylase complex);GO:0000122(negative regulation of transcription by RNA polymerase II);GO:0000978(RNA polymerase II proximal promoter sequence-specific DNA binding);GO:0001085(RNA polymerase II transcription factor binding);GO:0001501(skeletal system development);GO:0002076(osteoblast development);GO:0003677(DNA binding);GO:0003682(chromatin binding);GO:0003714(transcriptio…	04371(Apelin signaling pathway);05034(Alcoholism);05203(Viral carcinogenesis)	0	1	929,	0	-6.12	3.71535e-08	0.493	3' UTR	1	91928779	92180341	251563	2
chr1	93151768	93151978	211	ENSMUSG00000034159	ENSMUST00000043718	8970	2310007B03Rik	RIKEN cDNA 2310007B03 gene [Source:MGI Symbol;Acc:MGI:1919124]	GO:0003674(molecular_function);GO:0005575(cellular_component);GO:0008150(biological_process)	NA	0.00098	1	211,	0	-0.411	0.22856	1.95	3' UTR	1	93151349	93160948	9600	2
chr1	93308890	93308950	61	ENSMUSG00000026274	ENSMUST00000128655	8463	Pask	PAS domain containing serine/threonine kinase [Source:MGI Symbol;Acc:MGI:2155936]	GO:0000166(nucleotide binding);GO:0004672(protein kinase activity);GO:0004674(protein serine/threonine kinase activity);GO:0005524(ATP binding);GO:0005634(nucleus);GO:0005737(cytoplasm);GO:0005829(cytosol);GO:0006468(protein phosphorylation);GO:0008289(lipid binding);GO:0016301(kinase activity);GO:0016310(phosphorylation);GO:0016740(transferase activity);GO:0035091(phosphatidylinositol binding);G…	NA	0.004	1	61,	0	-0.981	0.0323594	3.32	3' UTR	1	93308770	93317413	8644	2
chr1	93792576	93792785	210	ENSMUSG00000026281	ENSMUST00000027503	9149	Dtymk	deoxythymidylate kinase [Source:MGI Symbol;Acc:MGI:108396]	GO:0000166(nucleotide binding);GO:0004550(nucleoside diphosphate kinase activity);GO:0004798(thymidylate kinase activity);GO:0005524(ATP binding);GO:0005634(nucleus);GO:0005737(cytoplasm);GO:0005739(mitochondrion);GO:0005758(mitochondrial intermembrane space);GO:0005759(mitochondrial matrix);GO:0005829(cytosol);GO:0006165(nucleoside diphosphate phosphorylation);GO:0006227(dUDP biosynthetic proces…	00240(Pyrimidine metabolism)	2.5e-16	1	210,	0	-3.6	2.39883e-05	1.08	3' UTR	1	93792576	93801934	9359	2
chr1	95667181	95667271	91	ENSMUSG00000040710	ENSMUST00000043336	300	St8sia4	ST8 alpha-N-acetyl-neuraminide alpha-2,8-sialyltransferase 4 [Source:MGI Symbol;Acc:MGI:106018]	GO:0000139(Golgi membrane);GO:0001574(ganglioside biosynthetic process);GO:0003828(alpha-N-acetylneuraminate alpha-2,8-sialyltransferase activity);GO:0005794(Golgi apparatus);GO:0006486(protein glycosylation);GO:0006491(N-glycan processing);GO:0008373(sialyltransferase activity);GO:0009311(oligosaccharide metabolic process);GO:0016020(membrane);GO:0016021(integral component of membrane);GO:001674…	NA	0.0013	1	91,	0	-0.49	0.166725	0.874	5' UTR	1	95587682	95667571	79890	2
chr1	97706198	97706348	151	ENSMUSG00000040648	ENSMUST00000137758	8801	Ppip5k2	diphosphoinositol pentakisphosphate kinase 2 [Source:MGI Symbol;Acc:MGI:2142810]	GO:0000166(nucleotide binding);GO:0000827(inositol-1,3,4,5,6-pentakisphosphate kinase activity);GO:0000828(inositol hexakisphosphate kinase activity);GO:0000829(inositol heptakisphosphate kinase activity);GO:0000832(inositol hexakisphosphate 5-kinase activity);GO:0005524(ATP binding);GO:0005737(cytoplasm);GO:0005829(cytosol);GO:0006020(inositol metabolic process);GO:0016301(kinase activity);GO:00…	04070(Phosphatidylinositol signaling system)	4.2e-05	1	151,	0	-2.43	0.000524807	-0.889	3' UTR	1	97706048	97715149	9102	2
chr1	97770171	97770411	241	ENSMUSG00000026333	ENSMUST00000112844	0	Gin1	gypsy retrotransposon integrase 1 [Source:MGI Symbol;Acc:MGI:2182036]	GO:0003676(nucleic acid binding);GO:0015074(DNA integration)	NA	1.3e-09	1	241,	0	-1.51	0.00660693	0.705	5' UTR	1	97770172	97792969	22798	1
chr1	101893017	101893373	357	ENSMUSG00000099375	ENSMUST00000186885	1718	Gm28187	predicted gene 28187 [Source:MGI Symbol;Acc:MGI:5578893]	NA	NA	7.8e-06	1	357,	0	-0.531	0.143549	2.39	Exon (ENSMUST00000186885/ENSMUSG00000099375, exon 1 of 1)	1	101892958	101895091	2134	2
chr1	105566662	105567919	1258	ENSMUSG00000056536	ENSMUST00000070699	91089	Pign	phosphatidylinositol glycan anchor biosynthesis, class N [Source:MGI Symbol;Acc:MGI:1351629]	GO:0003824(catalytic activity);GO:0005789(endoplasmic reticulum membrane);GO:0005829(cytosol);GO:0005886(plasma membrane);GO:0006506(GPI anchor biosynthetic process);GO:0016020(membrane);GO:0016021(integral component of membrane);GO:0016740(transferase activity);GO:0051377(mannose-ethanolamine phosphotransferase activity)	00563(Glycosylphosphatidylinositol (GPI)-anchor biosynthesis)	1e-12	1	1258,	0	-1.49	0.00707946	-0.566	Exon (ENSMUST00000190945/ENSMUSG00000056536, exon 1 of 10)	1	105518422	105659008	140587	2
chr1	106766170	106766619	450	ENSMUSG00000009907	ENSMUST00000112736	30048	Vps4b	vacuolar protein sorting 4B [Source:MGI Symbol;Acc:MGI:1100499]	GO:0000166(nucleotide binding);GO:0000922(spindle pole);GO:0005515(protein binding);GO:0005524(ATP binding);GO:0005634(nucleus);GO:0005737(cytoplasm);GO:0005768(endosome);GO:0005813(centrosome);GO:0005829(cytosol);GO:0006813(potassium ion transport);GO:0006997(nucleus organization);GO:0007032(endosome organization);GO:0007033(vacuole organization);GO:0007049(cell cycle);GO:0007080(mitotic metapha…	04144(Endocytosis);04217(Necroptosis)	7.4e-08	1	450,	0	-0.899	0.0416869	0.633	3' UTR	1	106764071	106796667	32597	2
chr1	110977255	110977584	330	ENSMUSG00000047216	ENSMUST00000094626	0	Cdh19	cadherin 19, type 2 [Source:MGI Symbol;Acc:MGI:3588198]	GO:0000902(cell morphogenesis);GO:0005509(calcium ion binding);GO:0005886(plasma membrane);GO:0005913(cell-cell adherens junction);GO:0007043(cell-cell junction assembly);GO:0007155(cell adhesion);GO:0007156(homophilic cell adhesion via plasma membrane adhesion molecules);GO:0008092(cytoskeletal protein binding);GO:0009986(cell surface);GO:0016020(membrane);GO:0016021(integral component of membra…	NA	1.5e-06	1	330,	0	-0.407	0.231739	0.357	5' UTR	1	110888326	110977363	89038	2
chr1	115669048	115669885	838	ENSMUSG00000100515	ENSMUST00000186137	14734	Gm17916	predicted gene, 17916 [Source:MGI Symbol;Acc:MGI:5010101]	NA	NA	7.9e-21	1	838,	0	-1.1	0.0223872	-0.932	Exon (ENSMUST00000186137/ENSMUSG00000100515, exon 5 of 5)	1	115668988	115684619	15632	2
chr1	119837104	119837553	450	ENSMUSG00000026384	ENSMUST00000163435	0	Ptpn4	protein tyrosine phosphatase, non-receptor type 4 [Source:MGI Symbol;Acc:MGI:1099792]	GO:0004721(phosphoprotein phosphatase activity);GO:0004725(protein tyrosine phosphatase activity);GO:0004726(non-membrane spanning protein tyrosine phosphatase activity);GO:0005515(protein binding);GO:0005737(cytoplasm);GO:0005856(cytoskeleton);GO:0005886(plasma membrane);GO:0006470(protein dephosphorylation);GO:0008092(cytoskeletal protein binding);GO:0009898(cytoplasmic side of plasma membrane)…	NA	6.3e-29	1	450,	0	-0.382	0.257632	1.68	5' UTR	1	119689801	119837347	147547	2
chr1	120067526	120073806	6281	ENSMUSG00000050777	ENSMUST00000056089	268	Tmem37	transmembrane protein 37 [Source:MGI Symbol;Acc:MGI:2157899]	GO:0005244(voltage-gated ion channel activity);GO:0005262(calcium channel activity);GO:0006811(ion transport);GO:0006816(calcium ion transport);GO:0016020(membrane);GO:0016021(integral component of membrane);GO:0034765(regulation of ion transmembrane transport);GO:0070588(calcium ion transmembrane transport)	NA	4e-39	2	799,95,	0,6186	-1.25	0.0141254	0.588	5' UTR	1	120067377	120074074	6698	2
chr1	120226708	120226948	241	ENSMUSG00000026389	ENSMUST00000140490	38307	Steap3	STEAP family member 3 [Source:MGI Symbol;Acc:MGI:1915678]	GO:0005737(cytoplasm);GO:0005771(multivesicular body);GO:0009306(protein secretion);GO:0016020(membrane);GO:0016021(integral component of membrane)	04115(p53 signaling pathway);04216(Ferroptosis)	2.8e-07	1	241,	0	-0.936	0.0371535	-0.668	3' UTR	1	120190757	120265255	74499	2
chr1	120244098	120265271	21174	ENSMUSG00000026389	ENSMUST00000140490	0	Steap3	STEAP family member 3 [Source:MGI Symbol;Acc:MGI:1915678]	GO:0005737(cytoplasm);GO:0005771(multivesicular body);GO:0009306(protein secretion);GO:0016020(membrane);GO:0016021(integral component of membrane)	04115(p53 signaling pathway);04216(Ferroptosis)	4.6e-07	2	170,40,	0,21134	-0.574	0.122462	1.12	5' UTR	1	120190757	120265255	74499	2
chr1	121319727	121327703	7977	ENSMUSG00000003721	ENSMUST00000159085	0	Insig2	insulin induced gene 2 [Source:MGI Symbol;Acc:MGI:1920249]	GO:0005783(endoplasmic reticulum);GO:0005789(endoplasmic reticulum membrane);GO:0006629(lipid metabolic process);GO:0006641(triglyceride metabolic process);GO:0006695(cholesterol biosynthetic process);GO:0006991(response to sterol depletion);GO:0008134(transcription factor binding);GO:0008202(steroid metabolic process);GO:0008203(cholesterol metabolic process);GO:0010894(negative regulation of st…	NA	1e-245	4	246,53,168,13,	0,3412,7794,7964	-7.63	8.31764e-10	0.574	5' UTR	1	121305555	121327678	22124	2
chr1	121327793	121332589	4797	ENSMUSG00000003721	ENSMUST00000003818	0	Insig2	insulin induced gene 2 [Source:MGI Symbol;Acc:MGI:1920249]	GO:0005783(endoplasmic reticulum);GO:0005789(endoplasmic reticulum membrane);GO:0006629(lipid metabolic process);GO:0006641(triglyceride metabolic process);GO:0006695(cholesterol biosynthetic process);GO:0006991(response to sterol depletion);GO:0008134(transcription factor binding);GO:0008202(steroid metabolic process);GO:0008203(cholesterol metabolic process);GO:0010894(negative regulation of st…	NA	3.2e-12	2	232,98,	0,4699	-2.11	0.00125893	2.54	5' UTR	1	121304353	121328024	23672	2
chr1	121509842	121510705	864	ENSMUSG00000050534	ENSMUST00000055884	17760	Htr5b	5-hydroxytryptamine (serotonin) receptor 5B [Source:MGI Symbol;Acc:MGI:96284]	GO:0004930(G protein-coupled receptor activity);GO:0004993(G protein-coupled serotonin receptor activity);GO:0005886(plasma membrane);GO:0005887(integral component of plasma membrane);GO:0007165(signal transduction);GO:0007186(G protein-coupled receptor signaling pathway);GO:0007210(serotonin receptor signaling pathway);GO:0008144(drug binding);GO:0016020(membrane);GO:0016021(integral component o…	04020(Calcium signaling pathway);04080(Neuroactive ligand-receptor interaction);04726(Serotonergic synapse)	0	1	864,	0	-1.96	0.00190546	0.351	3' UTR	1	121509842	121528465	18624	2
chr1	121553835	121555261	1427	ENSMUSG00000001674	ENSMUST00000001724	12728	Ddx18	DEAD (Asp-Glu-Ala-Asp) box polypeptide 18 [Source:MGI Symbol;Acc:MGI:1914192]	GO:0000166(nucleotide binding);GO:0003676(nucleic acid binding);GO:0003723(RNA binding);GO:0004386(helicase activity);GO:0005524(ATP binding);GO:0005634(nucleus);GO:0005694(chromosome);GO:0005730(nucleolus);GO:0016787(hydrolase activity);GO:0071392(cellular response to estradiol stimulus)	NA	1e-279	2	304,116,	0,1311	-1.11	0.0218776	0.287	3' UTR	1	121553835	121567989	14155	2
chr1	127753616	127753911	296	ENSMUSG00000026348	ENSMUST00000038006	24203	Acmsd	amino carboxymuconate semialdehyde decarboxylase [Source:MGI Symbol;Acc:MGI:2386323]	GO:0001760(aminocarboxymuconate-semialdehyde decarboxylase activity);GO:0005737(cytoplasm);GO:0005829(cytosol);GO:0006569(tryptophan catabolic process);GO:0007568(aging);GO:0008270(zinc ion binding);GO:0016787(hydrolase activity);GO:0016829(lyase activity);GO:0016831(carboxy-lyase activity);GO:0019748(secondary metabolic process);GO:0046872(metal ion binding);GO:0046874(quinolinate metabolic proc…	00380(Tryptophan metabolism)	8.9e-08	1	296,	0	-1.09	0.0229087	0.921	Exon (ENSMUST00000038006/ENSMUSG00000026348, exon 6 of 10)	1	127729413	127767978	38566	1
chr1	128588525	128592293	3769	ENSMUSG00000045382	ENSMUST00000052172	0	Cxcr4	chemokine (C-X-C motif) receptor 4 [Source:MGI Symbol;Acc:MGI:109563]	GO:0001666(response to hypoxia);GO:0001764(neuron migration);GO:0002064(epithelial cell development);GO:0003779(actin binding);GO:0004930(G protein-coupled receptor activity);GO:0004950(chemokine receptor activity);GO:0005634(nucleus);GO:0005737(cytoplasm);GO:0005764(lysosome);GO:0005768(endosome);GO:0005769(early endosome);GO:0005770(late endosome);GO:0005886(plasma membrane);GO:0006935(chemotax…	04020(Calcium signaling pathway);04060(Cytokine-cytokine receptor interaction);04062(Chemokine signaling pathway);04144(Endocytosis);04360(Axon guidance);04670(Leukocyte transendothelial migration);04672(Intestinal immune network for IgA production);04810(Regulation of actin cytoskeleton);05163(Human cytomegalovirus infection);05170(Human immunodeficiency virus 1 infection);05200(Pathways in canc…	6.3e-39	2	1377,105,	0,3664	-4.02	7.76247e-06	-0.615	5' UTR	1	128588199	128592290	4092	2
chr1	131053730	131053879	150	ENSMUSG00000016528	ENSMUST00000016672	43947	Mapkapk2	MAP kinase-activated protein kinase 2 [Source:MGI Symbol;Acc:MGI:109298]	GO:0000166(nucleotide binding);GO:0002224(toll-like receptor signaling pathway);GO:0004672(protein kinase activity);GO:0004674(protein serine/threonine kinase activity);GO:0004683(calmodulin-dependent protein kinase activity);GO:0005515(protein binding);GO:0005516(calmodulin binding);GO:0005524(ATP binding);GO:0005634(nucleus);GO:0005654(nucleoplasm);GO:0005737(cytoplasm);GO:0005813(centrosome);G…	04010(MAPK signaling pathway);04218(Cellular senescence);04370(VEGF signaling pathway);04625(C-type lectin receptor signaling pathway);04722(Neurotrophin signaling pathway);05167(Kaposi sarcoma-associated herpesvirus infection);05203(Viral carcinogenesis)	2.4e-06	1	150,	0	-1.04	0.0269153	1.07	3' UTR	1	131053700	131097826	44127	2
chr1	131178259	131180581	2323	ENSMUSG00000026427	ENSMUST00000151874	25078	Eif2d	eukaryotic translation initiation factor 2D [Source:MGI Symbol;Acc:MGI:109342]	GO:0001731(formation of translation preinitiation complex);GO:0003723(RNA binding);GO:0003743(translation initiation factor activity);GO:0005737(cytoplasm);GO:0005829(cytosol);GO:0006412(translation);GO:0006413(translational initiation);GO:0016604(nuclear body);GO:0022627(cytosolic small ribosomal subunit);GO:0032790(ribosome disassembly);GO:0075522(IRES-dependent viral translational initiation)	NA	1e-22	2	419,29,	0,2294	-2.08	0.00138038	-0.421	3' UTR	1	131153181	131179992	26812	1
chr1	131525503	131527352	1850	ENSMUSG00000026425	ENSMUST00000097588	0	Srgap2	SLIT-ROBO Rho GTPase activating protein 2 [Source:MGI Symbol;Acc:MGI:109605]	GO:0003363(lamellipodium assembly involved in ameboidal cell migration);GO:0005096(GTPase activator activity);GO:0005515(protein binding);GO:0005634(nucleus);GO:0005654(nucleoplasm);GO:0005737(cytoplasm);GO:0005743(mitochondrial inner membrane);GO:0005829(cytosol);GO:0005886(plasma membrane);GO:0007165(signal transduction);GO:0007399(nervous system development);GO:0014069(postsynaptic density);GO…	04360(Axon guidance)	3.2e-18	2	91,120,	0,1730	-4.25	4.36516e-06	-1.05	5' UTR	1	131285251	131527347	242097	2
chr1	132026628	132026748	121	ENSMUSG00000026436	ENSMUST00000147218	8820	Elk4	ELK4, member of ETS oncogene family [Source:MGI Symbol;Acc:MGI:102853]	GO:0000122(negative regulation of transcription by RNA polymerase II);GO:0000978(RNA polymerase II proximal promoter sequence-specific DNA binding);GO:0000981(DNA-binding transcription factor activity, RNA polymerase II-specific);GO:0003677(DNA binding);GO:0003682(chromatin binding);GO:0003700(DNA-binding transcription factor activity);GO:0005634(nucleus);GO:0005654(nucleoplasm);GO:0005829(cytoso…	04010(MAPK signaling pathway);05166(Human T-cell leukemia virus 1 infection);05202(Transcriptional misregulation in cancer)	2.2e-09	1	121,	0	-4.75	1.23027e-06	-1.38	3' UTR	1	132017808	132032612	14805	1
chr1	132113615	132113944	330	ENSMUSG00000026437	ENSMUST00000027697	25740	Cdk18	cyclin-dependent kinase 18 [Source:MGI Symbol;Acc:MGI:97518]	GO:0000166(nucleotide binding);GO:0004672(protein kinase activity);GO:0004674(protein serine/threonine kinase activity);GO:0004693(cyclin-dependent protein serine/threonine kinase activity);GO:0005524(ATP binding);GO:0005634(nucleus);GO:0005737(cytoplasm);GO:0006468(protein phosphorylation);GO:0016301(kinase activity);GO:0016310(phosphorylation);GO:0016740(transferase activity);GO:0051726(regulat…	NA	1e-109	1	330,	0	-4.13	5.88844e-06	-0.604	3' UTR	1	132112237	132139684	27448	2
chr1	132359587	132364870	5284	ENSMUSG00000042066	ENSMUST00000045473	26411	Tmcc2	transmembrane and coiled-coil domains 2 [Source:MGI Symbol;Acc:MGI:1916125]	GO:0003674(molecular_function);GO:0005783(endoplasmic reticulum);GO:0005789(endoplasmic reticulum membrane);GO:0016020(membrane);GO:0016021(integral component of membrane);GO:0042982(amyloid precursor protein metabolic process)	NA	0	2	1629,169,	0,5115	-28.7	1e-31	-0.261	Exon (ENSMUST00000045473/ENSMUSG00000042066, exon 3 of 5)	1	132356315	132391281	34967	2
chr1	132380675	132380855	181	ENSMUSG00000042066	ENSMUST00000045473	10426	Tmcc2	transmembrane and coiled-coil domains 2 [Source:MGI Symbol;Acc:MGI:1916125]	GO:0003674(molecular_function);GO:0005783(endoplasmic reticulum);GO:0005789(endoplasmic reticulum membrane);GO:0016020(membrane);GO:0016021(integral component of membrane);GO:0042982(amyloid precursor protein metabolic process)	NA	3.5e-10	1	181,	0	-1.76	0.00331131	-0.405	Exon (ENSMUST00000045473/ENSMUSG00000042066, exon 2 of 5)	1	132356315	132391281	34967	2
chr1	134076958	134079120	2163	ENSMUSG00000020423	ENSMUST00000020692	0	Btg2	B cell translocation gene 2, anti-proliferative [Source:MGI Symbol;Acc:MGI:108384]	GO:0000122(negative regulation of transcription by RNA polymerase II);GO:0001227(DNA-binding transcription repressor activity, RNA polymerase II-specific);GO:0005515(protein binding);GO:0005634(nucleus);GO:0005737(cytoplasm);GO:0006479(protein methylation);GO:0006974(cellular response to DNA damage stimulus);GO:0008285(negative regulation of cell population proliferation);GO:0008306(associative l…	03018(RNA degradation)	1e-189	2	746,209,	0,1954	-8.51	1e-10	-0.618	5' UTR	1	134075170	134079120	3951	2
chr1	135301521	135301999	479	ENSMUSG00000062580	ENSMUST00000081104	11779	Timm17a	translocase of inner mitochondrial membrane 17a [Source:MGI Symbol;Acc:MGI:1343131]	GO:0005654(nucleoplasm);GO:0005739(mitochondrion);GO:0005743(mitochondrial inner membrane);GO:0005744(TIM23 mitochondrial import inner membrane translocase complex);GO:0006886(intracellular protein transport);GO:0008320(protein transmembrane transporter activity);GO:0010954(positive regulation of protein processing);GO:0015031(protein transport);GO:0015450(P-P-bond-hydrolysis-driven protein trans…	NA	0	1	479,	0	-4.22	4.7863e-06	0.225	3' UTR	1	135295213	135313778	18566	2
chr1	135374939	135375237	299	ENSMUSG00000041889	ENSMUST00000041240	0	Shisa4	shisa family member 4 [Source:MGI Symbol;Acc:MGI:1924802]	GO:0016020(membrane);GO:0016021(integral component of membrane)	NA	2e-17	1	299,	0	-2.18	0.00104713	1.26	5' UTR	1	135371057	135375237	4181	2
chr1	135470061	135470804	744	ENSMUSG00000009418	ENSMUST00000040599	114551	Nav1	neuron navigator 1 [Source:MGI Symbol;Acc:MGI:2183683]	GO:0001578(microtubule bundle formation);GO:0001764(neuron migration);GO:0005737(cytoplasm);GO:0005856(cytoskeleton);GO:0005874(microtubule);GO:0007275(multicellular organism development);GO:0007399(nervous system development);GO:0015630(microtubule cytoskeleton);GO:0022008(neurogenesis);GO:0030154(cell differentiation);GO:0043194(axon initial segment)	NA	5e-23	2	6,325,	0,419	-5.14	4.57088e-07	-0.662	Exon (ENSMUST00000040599/ENSMUSG00000009418, exon 6 of 30)	1	135434580	135585355	150776	2
chr1	136413217	136413605	389	ENSMUSG00000097403	ENSMUST00000181746	1914	9230116N13Rik	RIKEN cDNA 9230116N13 gene [Source:MGI Symbol;Acc:MGI:2443255]	NA	NA	3.5e-10	1	389,	0	-0.958	0.0346737	1.01	Exon (ENSMUST00000181746/ENSMUSG00000097403, exon 2 of 3)	1	136411916	136415519	3604	2
chr1	146423026	146427701	4676	ENSMUSG00000099964	ENSMUST00000186665	67250	Gm29514	predicted gene 29514 [Source:MGI Symbol;Acc:MGI:5580220]	NA	NA	2.5e-14	3	15,193,92,	0,3872,4584	-0.753	0.0676083	0.534	Exon (ENSMUST00000186665/ENSMUSG00000099964, exon 5 of 7)	1	146419436	146494951	75516	2
chr1	150361305	150362023	719	ENSMUSG00000006010	ENSMUST00000111913	31057	Odr4	odr4 GPCR localization factor homolog [Source:MGI Symbol;Acc:MGI:2385108]	GO:0003674(molecular_function);GO:0005575(cellular_component);GO:0008104(protein localization);GO:0016020(membrane);GO:0016021(integral component of membrane)	NA	0	1	719,	0	-5.62	1.31826e-07	0.262	3' UTR	1	150361305	150393080	31776	2
chr1	150563513	150563663	151	ENSMUSG00000066842	ENSMUST00000074783	429388	Hmcn1	hemicentin 1 [Source:MGI Symbol;Acc:MGI:2685047]	GO:0005201(extracellular matrix structural constituent);GO:0005509(calcium ion binding);GO:0005576(extracellular region);GO:0005604(basement membrane);GO:0005737(cytoplasm);GO:0005913(cell-cell adherens junction);GO:0005938(cell cortex);GO:0007049(cell cycle);GO:0007156(homophilic cell adhesion via plasma membrane adhesion molecules);GO:0007157(heterophilic cell-cell adhesion via plasma membrane …	NA	0.00025	1	151,	0	-0.969	0.0331131	1.46	3' UTR	1	150562524	150993051	430528	2
chr1	151748949	151749066	118	ENSMUSG00000100594	ENSMUST00000186444	5952	2810414N06Rik	RIKEN cDNA 2810414N06 gene [Source:MGI Symbol;Acc:MGI:1919065]	NA	NA	4.6e-05	1	118,	0	-0.363	0.279254	0.604	Exon (ENSMUST00000186444/ENSMUSG00000100594, exon 2 of 2)	1	151748949	151755018	6070	2
chr1	152729189	152729308	120	ENSMUSG00000026482	ENSMUST00000111859	36997	Rgl1	ral guanine nucleotide dissociation stimulator,-like 1 [Source:MGI Symbol;Acc:MGI:107484]	GO:0005085(guanyl-nucleotide exchange factor activity);GO:0005622(intracellular);GO:0007165(signal transduction);GO:0007264(small GTPase mediated signal transduction);GO:0008321(Ral guanyl-nucleotide exchange factor activity)	04014(Ras signaling pathway)	0.00063	1	120,	0	-0.418	0.221309	2.19	Exon (ENSMUST00000119836/ENSMUSG00000080950, exon 1 of 1)	1	152516760	152766305	249546	2
chr1	153220780	153227531	6752	ENSMUSG00000026478	ENSMUST00000161744	1613	Lamc1	laminin, gamma 1 [Source:MGI Symbol;Acc:MGI:99914]	GO:0005201(extracellular matrix structural constituent);GO:0005604(basement membrane);GO:0005606(laminin-1 complex);GO:0007155(cell adhesion);GO:0016477(cell migration);GO:0022617(extracellular matrix disassembly);GO:0031012(extracellular matrix);GO:0031581(hemidesmosome assembly);GO:0034446(substrate adhesion-dependent cell spreading);GO:0062023(collagen-containing extracellular matrix);GO:00650…	04151(PI3K-Akt signaling pathway);04510(Focal adhesion);04512(ECM-receptor interaction);05020(Prion diseases);05145(Toxoplasmosis);05146(Amoebiasis);05165(Human papillomavirus infection);05200(Pathways in cancer);05222(Small cell lung cancer)	1e-214	4	950,100,159,21,	0,2879,5604,6731	-3.26	5.7544e-05	-0.28	3' UTR	1	153218922	153229144	10223	2
chr1	153455788	153458053	2266	ENSMUSG00000042699	ENSMUST00000186380	29555	Dhx9	DEAH (Asp-Glu-Ala-His) box polypeptide 9 [Source:MGI Symbol;Acc:MGI:108177]	GO:0000166(nucleotide binding);GO:0000380(alternative mRNA splicing, via spliceosome);GO:0000978(RNA polymerase II proximal promoter sequence-specific DNA binding);GO:0000993(RNA polymerase II complex binding);GO:0001069(regulatory region RNA binding);GO:0001085(RNA polymerase II transcription factor binding);GO:0003676(nucleic acid binding);GO:0003688(DNA replication origin binding);GO:0003690(d…	NA	0	3	966,201,1,	0,1743,2265	-50.4	7.94328e-54	0.503	3' UTR	1	153455758	153487608	31851	2
chr1	153825729	153826029	301	ENSMUSG00000042641	ENSMUST00000124558	18113	Rgsl1	regulator of G-protein signaling like 1 [Source:MGI Symbol;Acc:MGI:2685048]	GO:0016020(membrane);GO:0016021(integral component of membrane)	NA	0.00055	1	301,	0	-0.573	0.122744	1.03	Exon (ENSMUST00000124558/ENSMUSG00000042641, exon 6 of 21)	1	153779386	153844142	64757	2
chr1	153850437	153850586	150	ENSMUSG00000045968	ENSMUST00000059607	609	Teddm2	transmembrane epididymal family member 2 [Source:MGI Symbol;Acc:MGI:1923273]	GO:0003674(molecular_function);GO:0005575(cellular_component);GO:0008150(biological_process);GO:0016020(membrane);GO:0016021(integral component of membrane)	NA	0.0017	1	150,	0	-0.653	0.0933254	1.33	Exon (ENSMUST00000059607/ENSMUSG00000045968, exon 1 of 1)	1	153849542	153851195	1654	2
chr1	154003512	154005553	2042	ENSMUSG00000101903	ENSMUST00000188927	664	Gm29291	predicted gene 29291 [Source:MGI Symbol;Acc:MGI:5579997]	NA	NA	1.3e-18	2	441,111,	0,1931	-0.856	0.047863	1.4	Exon (ENSMUST00000188927/ENSMUSG00000101903, exon 2 of 2)	1	154003396	154006217	2822	2
chr1	155384392	155417415	33024	ENSMUSG00000026469	ENSMUST00000027741	0	Xpr1	xenotropic and polytropic retrovirus receptor 1 [Source:MGI Symbol;Acc:MGI:97932]	GO:0000822(inositol hexakisphosphate binding);GO:0001618(virus receptor activity);GO:0005794(Golgi apparatus);GO:0005886(plasma membrane);GO:0009615(response to virus);GO:0015114(phosphate ion transmembrane transporter activity);GO:0015562(efflux transmembrane transporter activity);GO:0016020(membrane);GO:0016021(integral component of membrane);GO:0030643(cellular phosphate ion homeostasis);GO:00…	NA	1e-158	3	29,52,250,	0,219,32774	-1.27	0.0134896	-0.418	5' UTR	1	155275701	155417329	141629	2
chr1	155861877	155862057	181	ENSMUSG00000033671	ENSMUST00000138762	111198	Cep350	centrosomal protein 350 [Source:MGI Symbol;Acc:MGI:1921331]	GO:0005515(protein binding);GO:0005634(nucleus);GO:0005737(cytoplasm);GO:0005813(centrosome);GO:0005814(centriole);GO:0005815(microtubule organizing center);GO:0005819(spindle);GO:0005856(cytoskeleton);GO:0008017(microtubule binding);GO:0008150(biological_process);GO:0034453(microtubule anchoring);GO:0042995(cell projection)	NA	6.8e-06	1	181,	0	-1.1	0.0223872	0.456	Exon (ENSMUST00000138762/ENSMUSG00000033671, exon 34 of 38)	1	155844964	155973255	128292	2
chr1	155935956	155953759	17804	ENSMUSG00000033671	ENSMUST00000138762	19496	Cep350	centrosomal protein 350 [Source:MGI Symbol;Acc:MGI:1921331]	GO:0005515(protein binding);GO:0005634(nucleus);GO:0005737(cytoplasm);GO:0005813(centrosome);GO:0005814(centriole);GO:0005815(microtubule organizing center);GO:0005819(spindle);GO:0005856(cytoskeleton);GO:0008017(microtubule binding);GO:0008150(biological_process);GO:0034453(microtubule anchoring);GO:0042995(cell projection)	NA	1e-212	4	6,114,114,606,	0,4761,8143,17198	-1.32	0.011749	-0.305	Exon (ENSMUST00000138762/ENSMUSG00000033671, exon 6 of 38)	1	155844964	155973255	128292	2
chr1	156678562	156678891	330	ENSMUSG00000033557	ENSMUST00000122424	40181	Fam20b	family with sequence similarity 20, member B [Source:MGI Symbol;Acc:MGI:2443990]	GO:0000139(Golgi membrane);GO:0000166(nucleotide binding);GO:0005524(ATP binding);GO:0005615(extracellular space);GO:0005654(nucleoplasm);GO:0005794(Golgi apparatus);GO:0016020(membrane);GO:0016021(integral component of membrane);GO:0016301(kinase activity);GO:0016310(phosphorylation);GO:0016740(transferase activity);GO:0016773(phosphotransferase activity, alcohol group as acceptor);GO:0030166(pr…	NA	1e-115	1	330,	0	-6.42	1.7378e-08	0.478	3' UTR	1	156678532	156719072	40541	2
chr1	156686198	156687483	1286	ENSMUSG00000033557	ENSMUST00000122424	31589	Fam20b	family with sequence similarity 20, member B [Source:MGI Symbol;Acc:MGI:2443990]	GO:0000139(Golgi membrane);GO:0000166(nucleotide binding);GO:0005524(ATP binding);GO:0005615(extracellular space);GO:0005654(nucleoplasm);GO:0005794(Golgi apparatus);GO:0016020(membrane);GO:0016021(integral component of membrane);GO:0016301(kinase activity);GO:0016310(phosphorylation);GO:0016740(transferase activity);GO:0016773(phosphotransferase activity, alcohol group as acceptor);GO:0030166(pr…	NA	2e-20	2	53,128,	0,1158	-3.63	2.13796e-05	-0.648	Exon (ENSMUST00000122424/ENSMUSG00000033557, exon 7 of 9)	1	156678532	156719072	40541	2
chr1	156705645	156718966	13322	ENSMUSG00000033557	ENSMUST00000147931	0	Fam20b	family with sequence similarity 20, member B [Source:MGI Symbol;Acc:MGI:2443990]	GO:0000139(Golgi membrane);GO:0000166(nucleotide binding);GO:0005524(ATP binding);GO:0005615(extracellular space);GO:0005654(nucleoplasm);GO:0005794(Golgi apparatus);GO:0016020(membrane);GO:0016021(integral component of membrane);GO:0016301(kinase activity);GO:0016310(phosphorylation);GO:0016740(transferase activity);GO:0016773(phosphotransferase activity, alcohol group as acceptor);GO:0030166(pr…	NA	0	3	523,95,101,	0,11243,13221	-1.25	0.0144544	0.147	5' UTR	1	156701642	156716982	15341	2
chr1	156805875	156806205	331	ENSMUSG00000026594	ENSMUST00000172057	133397	Ralgps2	Ral GEF with PH domain and SH3 binding motif 2 [Source:MGI Symbol;Acc:MGI:1925505]	GO:0003674(molecular_function);GO:0005085(guanyl-nucleotide exchange factor activity);GO:0005575(cellular_component);GO:0005622(intracellular);GO:0005737(cytoplasm);GO:0005886(plasma membrane);GO:0007264(small GTPase mediated signal transduction);GO:0008150(biological_process);GO:0016020(membrane);GO:0032485(regulation of Ral protein signal transduction)	NA	1.3e-31	1	331,	0	-2.32	0.000724436	0.576	3' UTR	1	156804166	156939602	135437	2
chr1	157244263	157256600	12338	ENSMUSG00000070565	ENSMUST00000129880	0	Rasal2	RAS protein activator like 2 [Source:MGI Symbol;Acc:MGI:2443881]	GO:0005096(GTPase activator activity);GO:0007165(signal transduction);GO:0043087(regulation of GTPase activity);GO:0043547(positive regulation of GTPase activity)	04014(Ras signaling pathway)	1.5e-06	2	228,43,	0,12295	-1.19	0.0169824	1.95	5' UTR	1	157175979	157244490	68512	2
chr1	162544355	162544475	121	ENSMUSG00000026694	ENSMUST00000176220	0	Mettl13	methyltransferase like 13 [Source:MGI Symbol;Acc:MGI:1918699]	GO:0003674(molecular_function);GO:0003824(catalytic activity);GO:0005575(cellular_component);GO:0008150(biological_process);GO:0008152(metabolic process);GO:0008168(methyltransferase activity);GO:0016740(transferase activity);GO:0032259(methylation)	NA	0.0018	1	121,	0	-0.493	0.164437	-0.799	Exon (ENSMUST00000028017/ENSMUSG00000026694, exon 3 of 8)	1	162535842	162544362	8521	2
chr1	162545794	162546843	1050	ENSMUSG00000026694	ENSMUST00000159316	0	Mettl13	methyltransferase like 13 [Source:MGI Symbol;Acc:MGI:1918699]	GO:0003674(molecular_function);GO:0003824(catalytic activity);GO:0005575(cellular_component);GO:0008150(biological_process);GO:0008152(metabolic process);GO:0008168(methyltransferase activity);GO:0016740(transferase activity);GO:0032259(methylation)	NA	1e-30	2	734,16,	0,1034	-2.22	0.000933254	-0.597	Exon (ENSMUST00000028017/ENSMUSG00000026694, exon 2 of 8)	1	162538920	162546527	7608	2
chr1	162548371	162548521	151	ENSMUSG00000026694	ENSMUST00000028017	30	Mettl13	methyltransferase like 13 [Source:MGI Symbol;Acc:MGI:1918699]	GO:0003674(molecular_function);GO:0003824(catalytic activity);GO:0005575(cellular_component);GO:0008150(biological_process);GO:0008152(metabolic process);GO:0008168(methyltransferase activity);GO:0016740(transferase activity);GO:0032259(methylation)	NA	0.00093	1	151,	0	-0.683	0.0851138	-2.11	5' UTR	1	162532127	162548551	16425	2
chr1	162697644	162697854	211	ENSMUSG00000040225	ENSMUST00000182149	42671	Prrc2c	proline-rich coiled-coil 2C [Source:MGI Symbol;Acc:MGI:1913754]	GO:0002244(hematopoietic progenitor cell differentiation);GO:0005829(cytosol);GO:0008022(protein C-terminus binding)	NA	2e-05	1	211,	0	-3.89	1.09648e-05	-0.518	Exon (ENSMUST00000182149/ENSMUSG00000040225, exon 19 of 35)	1	162670725	162740525	69801	2
chr1	162876716	162878069	1354	ENSMUSG00000040170	ENSMUST00000045902	20643	Fmo2	flavin containing monooxygenase 2 [Source:MGI Symbol;Acc:MGI:1916776]	GO:0004497(monooxygenase activity);GO:0004499(N,N-dimethylaniline monooxygenase activity);GO:0005783(endoplasmic reticulum);GO:0005789(endoplasmic reticulum membrane);GO:0006082(organic acid metabolic process);GO:0006739(NADP metabolic process);GO:0006805(xenobiotic metabolic process);GO:0009404(toxin metabolic process);GO:0016020(membrane);GO:0016021(integral component of membrane);GO:0016491(ox…	00982(Drug metabolism - cytochrome P450)	7.9e-23	2	364,57,	0,1297	-1.04	0.0275423	-0.73	3' UTR	1	162874317	162898712	24396	2
chr1	165213811	165214349	539	ENSMUSG00000040843	ENSMUST00000043235	22594	Tiprl	TIP41, TOR signalling pathway regulator-like (S. cerevisiae) [Source:MGI Symbol;Acc:MGI:1915087]	GO:0000077(DNA damage checkpoint);GO:0003674(molecular_function);GO:0005737(cytoplasm);GO:0005829(cytosol);GO:0007165(signal transduction);GO:0031929(TOR signaling);GO:0032515(negative regulation of phosphoprotein phosphatase activity)	NA	1e-113	1	539,	0	-1.25	0.0144544	-0.765	3' UTR	1	165212286	165236943	24658	2
chr1	165214947	165215157	211	ENSMUSG00000040843	ENSMUST00000043235	21786	Tiprl	TIP41, TOR signalling pathway regulator-like (S. cerevisiae) [Source:MGI Symbol;Acc:MGI:1915087]	GO:0000077(DNA damage checkpoint);GO:0003674(molecular_function);GO:0005737(cytoplasm);GO:0005829(cytosol);GO:0007165(signal transduction);GO:0031929(TOR signaling);GO:0032515(negative regulation of phosphoprotein phosphatase activity)	NA	2e-13	1	211,	0	-5.39	2.39883e-07	1.04	3' UTR	1	165212286	165236943	24658	2
chr1	165592359	165592836	478	ENSMUSG00000026566	ENSMUST00000068705	41685	Mpzl1	myelin protein zero-like 1 [Source:MGI Symbol;Acc:MGI:1915731]	GO:0005887(integral component of plasma membrane);GO:0007165(signal transduction);GO:0016020(membrane);GO:0016021(integral component of membrane)	04514(Cell adhesion molecules (CAMs))	2.5e-75	1	478,	0	-2.69	0.00025704	0.404	3' UTR	1	165592240	165634521	42282	2
chr1	165593403	165593672	270	ENSMUSG00000026566	ENSMUST00000068705	40849	Mpzl1	myelin protein zero-like 1 [Source:MGI Symbol;Acc:MGI:1915731]	GO:0005887(integral component of plasma membrane);GO:0007165(signal transduction);GO:0016020(membrane);GO:0016021(integral component of membrane)	04514(Cell adhesion molecules (CAMs))	4e-84	1	270,	0	-3.29	5.37032e-05	0.39	3' UTR	1	165592240	165634521	42282	2
chr1	166309405	166309585	181	ENSMUSG00000091393	ENSMUST00000168347	0	5330438I03Rik	RIKEN cDNA 5330438I03 gene [Source:MGI Symbol;Acc:MGI:2685831]	NA	NA	2e-15	1	181,	0	-1.32	0.011749	-0.71	Exon (ENSMUST00000111416/ENSMUSG00000040612, exon 9 of 10)	1	166306741	166309585	2845	2
chr1	166431733	166431875	143	ENSMUSG00000084093	ENSMUST00000118577	0	Gm16418	predicted pseudogene 16418 [Source:MGI Symbol;Acc:MGI:3644548]	NA	NA	6.3e-69	1	143,	0	-4.46	2.51189e-06	-0.605	Exon (ENSMUST00000118577/ENSMUSG00000084093, exon 1 of 1)	1	166431705	166431875	171	2
chr1	166998295	166998532	238	ENSMUSG00000097823	ENSMUST00000181309	2309	Gm16701	predicted gene, 16701 [Source:MGI Symbol;Acc:MGI:4439625]	NA	NA	1.7e-09	1	238,	0	-2.72	0.000234423	1.04	Exon (ENSMUST00000181309/ENSMUSG00000097823, exon 2 of 2)	1	166998295	167000841	2547	2
chr1	169933052	169934248	1197	ENSMUSG00000089990	ENSMUST00000159701	0	Gm15852	predicted gene 15852 [Source:MGI Symbol;Acc:MGI:3801733]	NA	NA	0	2	54,507,	0,690	-13.9	1.99526e-16	-0.502	3' UTR	1	169932698	169934248	1551	2
chr1	169977583	169977943	361	ENSMUSG00000026674	ENSMUST00000194690	132618	Ddr2	discoidin domain receptor family, member 2 [Source:MGI Symbol;Acc:MGI:1345277]	GO:0000166(nucleotide binding);GO:0001503(ossification);GO:0001952(regulation of cell-matrix adhesion);GO:0003416(endochondral bone growth);GO:0004672(protein kinase activity);GO:0004713(protein tyrosine kinase activity);GO:0004714(transmembrane receptor protein tyrosine kinase activity);GO:0005518(collagen binding);GO:0005524(ATP binding);GO:0005886(plasma membrane);GO:0005887(integral component…	NA	4e-15	1	361,	0	-1.66	0.00446684	-0.915	3' UTR	1	169972307	170110561	138255	2
chr1	170141968	170142537	570	ENSMUSG00000026670	ENSMUST00000111350	32420	Uap1	UDP-N-acetylglucosamine pyrophosphorylase 1 [Source:MGI Symbol;Acc:MGI:1334459]	GO:0003977(UDP-N-acetylglucosamine diphosphorylase activity);GO:0005654(nucleoplasm);GO:0005829(cytosol);GO:0005886(plasma membrane);GO:0006047(UDP-N-acetylglucosamine metabolic process);GO:0030246(carbohydrate binding);GO:0042802(identical protein binding);GO:0070569(uridylyltransferase activity)	00520(Amino sugar and nucleotide sugar metabolism)	1e-115	1	570,	0	-3.52	2.88403e-05	0.421	3' UTR	1	170141938	170174957	33020	2
chr1	170301039	170302595	1557	ENSMUSG00000102752	ENSMUST00000179801	3737	Gm7694	predicted gene 7694 [Source:MGI Symbol;Acc:MGI:3649135]	GO:0003674(molecular_function);GO:0005575(cellular_component);GO:0008150(biological_process)	NA	1e-102	2	603,85,	0,1472	-2.01	0.00165959	-0.663	3' UTR	1	170298199	170306332	8134	2
chr1	170704674	170704854	181	ENSMUSG00000026663	ENSMUST00000027974	162917	Atf6	activating transcription factor 6 [Source:MGI Symbol;Acc:MGI:1926157]	GO:0000976(transcription regulatory region sequence-specific DNA binding);GO:0000977(RNA polymerase II regulatory region sequence-specific DNA binding);GO:0000978(RNA polymerase II proximal promoter sequence-specific DNA binding);GO:0001654(eye development);GO:0003677(DNA binding);GO:0003700(DNA-binding transcription factor activity);GO:0005515(protein binding);GO:0005634(nucleus);GO:0005783(endo…	04141(Protein processing in endoplasmic reticulum);05010(Alzheimer disease)	6e-09	1	181,	0	-2.41	0.000549541	0.923	3' UTR	1	170704674	170867771	163098	2
chr1	170874154	170879690	5537	ENSMUSG00000026659	ENSMUST00000170420	5767	Dusp12	dual specificity phosphatase 12 [Source:MGI Symbol;Acc:MGI:1890614]	GO:0004721(phosphoprotein phosphatase activity);GO:0004725(protein tyrosine phosphatase activity);GO:0005634(nucleus);GO:0005737(cytoplasm);GO:0005829(cytosol);GO:0006470(protein dephosphorylation);GO:0008138(protein tyrosine/serine/threonine phosphatase activity);GO:0008270(zinc ion binding);GO:0016311(dephosphorylation);GO:0016787(hydrolase activity);GO:0016791(phosphatase activity);GO:0019900(…	NA	1e-107	2	417,31,	0,5506	-3.31	5.01187e-05	0.505	3' UTR	1	170873498	170885457	11960	2
chr1	170925476	170925644	169	ENSMUSG00000089838	ENSMUST00000159266	0	Gm2962	predicted pseudogene 2962 [Source:MGI Symbol;Acc:MGI:3781140]	NA	NA	3.5e-07	1	169,	0	-3.63	2.18776e-05	0.983	Exon (ENSMUST00000159266/ENSMUSG00000089838, exon 1 of 1)	1	170925309	170925644	336	2
chr1	171051174	171051593	420	ENSMUSG00000059498	ENSMUST00000168817	6461	Fcgr3	Fc receptor, IgG, low affinity III [Source:MGI Symbol;Acc:MGI:95500]	GO:0016020(membrane);GO:0016021(integral component of membrane)	04145(Phagosome);04380(Osteoclast differentiation);05140(Leishmaniasis);05150(Staphylococcus aureus infection);05152(Tuberculosis)	1e-104	1	420,	0	-1.8	0.00301995	0.358	3' UTR	1	171051174	171058054	6881	2
chr1	171276319	171276648	330	ENSMUSG00000052423	ENSMUST00000064272	5991	B4galt3	UDP-Gal:betaGlcNAc beta 1,4-galactosyltransferase, polypeptide 3 [Source:MGI Symbol;Acc:MGI:1928767]	GO:0003831(beta-N-acetylglucosaminylglycopeptide beta-1,4-galactosyltransferase activity);GO:0003945(N-acetyllactosamine synthase activity);GO:0005794(Golgi apparatus);GO:0005829(cytosol);GO:0005975(carbohydrate metabolic process);GO:0006486(protein glycosylation);GO:0006682(galactosylceramide biosynthetic process);GO:0008378(galactosyltransferase activity);GO:0016020(membrane);GO:0016021(integra…	00510(N-Glycan biosynthesis);00514(Other types of O-glycan biosynthesis);00515(Mannose type O-glycan biosynthesis);00533(Glycosaminoglycan biosynthesis - keratan sulfate);00601(Glycosphingolipid biosynthesis - lacto and neolacto series)	5e-18	1	330,	0	-0.982	0.0323594	-0.22	3' UTR	1	171270328	171276895	6568	1
chr1	172053449	172053746	298	ENSMUSG00000051251	ENSMUST00000059794	3827	Nhlh1	nescient helix loop helix 1 [Source:MGI Symbol;Acc:MGI:98481]	GO:0000977(RNA polymerase II regulatory region sequence-specific DNA binding);GO:0000981(DNA-binding transcription factor activity, RNA polymerase II-specific);GO:0001228(DNA-binding transcription activator activity, RNA polymerase II-specific);GO:0003677(DNA binding);GO:0005634(nucleus);GO:0006357(regulation of transcription by RNA polymerase II);GO:0007275(multicellular organism development);GO…	NA	6.3e-05	1	298,	0	-0.654	0.0933254	-1.42	3' UTR	1	172052292	172057573	5282	2
chr1	172328042	172329318	1277	ENSMUSG00000038026	ENSMUST00000062387	0	Kcnj9	potassium inwardly-rectifying channel, subfamily J, member 9 [Source:MGI Symbol;Acc:MGI:108007]	GO:0005242(inward rectifier potassium channel activity);GO:0005244(voltage-gated ion channel activity);GO:0005886(plasma membrane);GO:0006811(ion transport);GO:0006813(potassium ion transport);GO:0015467(G-protein activated inward rectifier potassium channel activity);GO:0016020(membrane);GO:0016021(integral component of membrane);GO:0030165(PDZ domain binding);GO:0034220(ion transmembrane transp…	04713(Circadian entrainment);04723(Retrograde endocannabinoid signaling);04726(Serotonergic synapse);04728(Dopaminergic synapse);04915(Estrogen signaling pathway);04921(Oxytocin signaling pathway);05032(Morphine addiction)	4e-21	2	87,184,	0,1093	-3.3	5.12861e-05	-0.439	5' UTR	1	172320501	172329318	8818	2
chr1	172631364	172632692	1329	ENSMUSG00000026544	ENSMUST00000027826	270	Dusp23	dual specificity phosphatase 23 [Source:MGI Symbol;Acc:MGI:1915690]	GO:0004721(phosphoprotein phosphatase activity);GO:0004722(protein serine/threonine phosphatase activity);GO:0004725(protein tyrosine phosphatase activity);GO:0005634(nucleus);GO:0005654(nucleoplasm);GO:0005737(cytoplasm);GO:0005829(cytosol);GO:0006470(protein dephosphorylation);GO:0008138(protein tyrosine/serine/threonine phosphatase activity);GO:0016311(dephosphorylation);GO:0016787(hydrolase a…	NA	0	2	463,77,	0,1252	-1.85	0.0025704	-0.51	3' UTR	1	172630764	172632962	2199	2
chr1	173334845	173335145	301	ENSMUSG00000005338	ENSMUST00000111220	32550	Cadm3	cell adhesion molecule 3 [Source:MGI Symbol;Acc:MGI:2137858]	GO:0005515(protein binding);GO:0005886(plasma membrane);GO:0005911(cell-cell junction);GO:0007155(cell adhesion);GO:0007156(homophilic cell adhesion via plasma membrane adhesion molecules);GO:0007157(heterophilic cell-cell adhesion via plasma membrane cell adhesion molecules);GO:0008104(protein localization);GO:0016020(membrane);GO:0016021(integral component of membrane);GO:0030054(cell junction)…	04514(Cell adhesion molecules (CAMs))	1e-114	1	301,	0	-12.1	1.25893e-14	0.49	3' UTR	1	173333258	173367695	34438	2
chr1	173336552	173336762	211	ENSMUSG00000005338	ENSMUST00000111220	30933	Cadm3	cell adhesion molecule 3 [Source:MGI Symbol;Acc:MGI:2137858]	GO:0005515(protein binding);GO:0005886(plasma membrane);GO:0005911(cell-cell junction);GO:0007155(cell adhesion);GO:0007156(homophilic cell adhesion via plasma membrane adhesion molecules);GO:0007157(heterophilic cell-cell adhesion via plasma membrane cell adhesion molecules);GO:0008104(protein localization);GO:0016020(membrane);GO:0016021(integral component of membrane);GO:0030054(cell junction)…	04514(Cell adhesion molecules (CAMs))	7.9e-41	1	211,	0	-9.19	1.99526e-11	0.285	3' UTR	1	173333258	173367695	34438	2
chr1	173336822	173337091	270	ENSMUSG00000005338	ENSMUST00000111220	30604	Cadm3	cell adhesion molecule 3 [Source:MGI Symbol;Acc:MGI:2137858]	GO:0005515(protein binding);GO:0005886(plasma membrane);GO:0005911(cell-cell junction);GO:0007155(cell adhesion);GO:0007156(homophilic cell adhesion via plasma membrane adhesion molecules);GO:0007157(heterophilic cell-cell adhesion via plasma membrane cell adhesion molecules);GO:0008104(protein localization);GO:0016020(membrane);GO:0016021(integral component of membrane);GO:0030054(cell junction)…	04514(Cell adhesion molecules (CAMs))	1e-174	1	270,	0	-11.3	1e-13	0.344	3' UTR	1	173333258	173367695	34438	2
chr1	175962576	175962635	60	ENSMUSG00000055214	ENSMUST00000065967	312663	Pld5	phospholipase D family, member 5 [Source:MGI Symbol;Acc:MGI:2442056]	GO:0003674(molecular_function);GO:0003824(catalytic activity);GO:0005575(cellular_component);GO:0008150(biological_process);GO:0016020(membrane);GO:0016021(integral component of membrane)	NA	0.00076	1	60,	0	-0.473	0.178238	0.961	3' UTR	1	175962306	176275298	312993	2
chr1	178314816	178318192	3377	ENSMUSG00000086350	ENSMUST00000141846	357	B230369F24Rik	RIKEN cDNA B230369F24 gene [Source:MGI Symbol;Acc:MGI:2443392]	NA	NA	6.3e-61	2	633,82,	0,3295	-0.914	0.0398107	0.361	Exon (ENSMUST00000141846/ENSMUSG00000086350, exon 1 of 2)	1	178313328	178318549	5222	2
chr1	178329195	178330605	1411	ENSMUSG00000039630	ENSMUST00000189450	0	Hnrnpu	heterogeneous nuclear ribonucleoprotein U [Source:MGI Symbol;Acc:MGI:1858195]	GO:0000122(negative regulation of transcription by RNA polymerase II);GO:0000166(nucleotide binding);GO:0000228(nuclear chromosome);GO:0000381(regulation of alternative mRNA splicing, via spliceosome);GO:0000775(chromosome, centromeric region);GO:0000776(kinetochore);GO:0000777(condensed chromosome kinetochore);GO:0000922(spindle pole);GO:0000978(RNA polymerase II proximal promoter sequence-speci…	03040(Spliceosome)	0	4	213,72,182,14,	0,673,970,1397	-38.1	2.51189e-41	0.321	3' UTR	1	178323620	178329407	5788	2
chr1	178916780	178916839	60	ENSMUSG00000026494	ENSMUST00000161017	387655	Kif26b	kinesin family member 26B [Source:MGI Symbol;Acc:MGI:2447076]	GO:0000166(nucleotide binding);GO:0003774(motor activity);GO:0003777(microtubule motor activity);GO:0005515(protein binding);GO:0005524(ATP binding);GO:0005737(cytoplasm);GO:0005856(cytoskeleton);GO:0005871(kinesin complex);GO:0005874(microtubule);GO:0007018(microtubule-based movement);GO:0007275(multicellular organism development);GO:0008017(microtubule binding);GO:0022409(positive regulation of…	NA	0.0014	1	60,	0	-0.39	0.249459	0.534	Exon (ENSMUST00000161017/ENSMUSG00000026494, exon 12 of 15)	1	178529125	178939200	410076	1
chr1	179695387	179695774	388	ENSMUSG00000087236	ENSMUST00000131716	49497	Kif28	kinesin family member 28 [Source:MGI Symbol;Acc:MGI:2686151]	GO:0000166(nucleotide binding);GO:0003774(motor activity);GO:0003777(microtubule motor activity);GO:0005515(protein binding);GO:0005524(ATP binding);GO:0005874(microtubule);GO:0007005(mitochondrion organization);GO:0007018(microtubule-based movement);GO:0008017(microtubule binding);GO:0031966(mitochondrial membrane);GO:0072384(organelle transport along microtubule)	NA	1.4e-10	1	388,	0	-0.446	0.198153	2.17	3' UTR	1	179695297	179745271	49975	2
chr1	180227362	180228984	1623	ENSMUSG00000010609	ENSMUST00000130711	1081	Psen2	presenilin 2 [Source:MGI Symbol;Acc:MGI:109284]	GO:0000139(Golgi membrane);GO:0000776(kinetochore);GO:0001666(response to hypoxia);GO:0004190(aspartic-type endopeptidase activity);GO:0005637(nuclear inner membrane);GO:0005769(early endosome);GO:0005783(endoplasmic reticulum);GO:0005789(endoplasmic reticulum membrane);GO:0005794(Golgi apparatus);GO:0005813(centrosome);GO:0005886(plasma membrane);GO:0005887(integral component of plasma membrane)…	04330(Notch signaling pathway);04722(Neurotrophin signaling pathway);05010(Alzheimer disease)	1.6e-66	2	367,142,	0,1481	-3.26	5.7544e-05	0.527	3' UTR	1	180227004	180230065	3062	2
chr1	180327174	180327590	417	ENSMUSG00000055676	ENSMUST00000050581	2960	Gm5069	predicted pseudogene 5069 [Source:MGI Symbol;Acc:MGI:3644516]	NA	NA	1.3e-37	1	417,	0	-1.3	0.0123027	-0.48	Exon (ENSMUST00000050581/ENSMUSG00000055676, exon 2 of 2)	1	180326970	180330550	3581	2
chr1	180432387	180432627	241	ENSMUSG00000053963	ENSMUST00000136521	50840	Stum	mechanosensory transduction mediator [Source:MGI Symbol;Acc:MGI:2138735]	GO:0003674(molecular_function);GO:0005575(cellular_component);GO:0008150(biological_process);GO:0016020(membrane);GO:0016021(integral component of membrane)	NA	1e-205	1	241,	0	-12.7	3.16228e-15	0.491	3' UTR	1	180432387	180483467	51081	2
chr1	180694353	180694472	120	ENSMUSG00000026497	ENSMUST00000027778	2562	Mixl1	Mix1 homeobox-like 1 (Xenopus laevis) [Source:MGI Symbol;Acc:MGI:1351322]	GO:0000790(nuclear chromatin);GO:0000978(RNA polymerase II proximal promoter sequence-specific DNA binding);GO:0000980(RNA polymerase II distal enhancer sequence-specific DNA binding);GO:0000987(proximal promoter sequence-specific DNA binding);GO:0001085(RNA polymerase II transcription factor binding);GO:0001103(RNA polymerase II repressing transcription factor binding);GO:0001228(DNA-binding tra…	NA	0.0015	1	120,	0	-0.183	0.64121	0.807	3' UTR	1	180693043	180697034	3992	2
chr1	180800832	180801042	211	ENSMUSG00000060743	ENSMUST00000161308	12590	H3f3a	H3 histone, family 3A [Source:MGI Symbol;Acc:MGI:1097686]	GO:0000228(nuclear chromosome);GO:0000784(nuclear chromosome, telomeric region);GO:0000786(nucleosome);GO:0000788(nuclear nucleosome);GO:0000979(RNA polymerase II core promoter sequence-specific DNA binding);GO:0000980(RNA polymerase II distal enhancer sequence-specific DNA binding);GO:0001649(osteoblast differentiation);GO:0001740(Barr body);GO:0003677(DNA binding);GO:0005634(nucleus);GO:0005654…	05034(Alcoholism);05202(Transcriptional misregulation in cancer);05322(Systemic lupus erythematosus)	9.3e-09	1	211,	0	-0.852	0.0489779	0.531	3' UTR	1	180800832	180813632	12801	2
chr1	181908338	181910821	2484	ENSMUSG00000022995	ENSMUST00000195703	0	Enah	ENAH actin regulator [Source:MGI Symbol;Acc:MGI:108360]	GO:0001725(stress fiber);GO:0001843(neural tube closure);GO:0003779(actin binding);GO:0005515(protein binding);GO:0005522(profilin binding);GO:0005737(cytoplasm);GO:0005829(cytosol);GO:0005856(cytoskeleton);GO:0005886(plasma membrane);GO:0005925(focal adhesion);GO:0007015(actin filament organization);GO:0007275(multicellular organism development);GO:0007399(nervous system development);GO:0007411(…	04360(Axon guidance);04810(Regulation of actin cytoskeleton)	2.5e-12	2	67,114,	0,2370	-8.24	1.8197e-10	0.842	Exon (ENSMUST00000193703/ENSMUSG00000022995, exon 12 of 14)	1	181905324	181908404	3081	2
chr1	181919572	181923317	3746	ENSMUSG00000022995	ENSMUST00000193703	96344	Enah	ENAH actin regulator [Source:MGI Symbol;Acc:MGI:108360]	GO:0001725(stress fiber);GO:0001843(neural tube closure);GO:0003779(actin binding);GO:0005515(protein binding);GO:0005522(profilin binding);GO:0005737(cytoplasm);GO:0005829(cytosol);GO:0005856(cytoskeleton);GO:0005886(plasma membrane);GO:0005925(focal adhesion);GO:0007015(actin filament organization);GO:0007275(multicellular organism development);GO:0007399(nervous system development);GO:0007411(…	04360(Axon guidance);04810(Regulation of actin cytoskeleton)	1e-104	3	58,843,119,	0,2086,3627	-20.8	1.25893e-23	-0.63	Exon (ENSMUST00000193703/ENSMUSG00000022995, exon 6 of 14)	1	181896384	182019661	123278	2
chr1	181923526	181923826	301	ENSMUSG00000022995	ENSMUST00000192967	0	Enah	ENAH actin regulator [Source:MGI Symbol;Acc:MGI:108360]	GO:0001725(stress fiber);GO:0001843(neural tube closure);GO:0003779(actin binding);GO:0005515(protein binding);GO:0005522(profilin binding);GO:0005737(cytoplasm);GO:0005829(cytosol);GO:0005856(cytoskeleton);GO:0005886(plasma membrane);GO:0005925(focal adhesion);GO:0007015(actin filament organization);GO:0007275(multicellular organism development);GO:0007399(nervous system development);GO:0007411(…	04360(Axon guidance);04810(Regulation of actin cytoskeleton)	2e-56	1	301,	0	-3.46	3.38844e-05	-0.274	Exon (ENSMUST00000193703/ENSMUSG00000022995, exon 5 of 14)	1	181919451	181923764	4314	2
chr1	183089489	183089668	180	ENSMUSG00000030768	ENSMUST00000171366	57793	Disp1	dispatched RND transporter family member 1 [Source:MGI Symbol;Acc:MGI:1916147]	GO:0007225(patched ligand maturation);GO:0007275(multicellular organism development);GO:0007368(determination of left/right symmetry);GO:0009880(embryonic pattern specification);GO:0009953(dorsal/ventral pattern formation);GO:0015833(peptide transport);GO:0016020(membrane);GO:0016021(integral component of membrane);GO:0060539(diaphragm development);GO:1904680(peptide transmembrane transporter act…	NA	3.3e-06	1	180,	0	-0.899	0.0416869	-1.02	Exon (ENSMUST00000171366/ENSMUSG00000030768, exon 8 of 8)	1	183086266	183147461	61196	2
chr1	183326844	183327350	507	ENSMUSG00000056050	ENSMUST00000109158	17946	Mia3	melanoma inhibitory activity 3 [Source:MGI Symbol;Acc:MGI:2443183]	GO:0005515(protein binding);GO:0016020(membrane);GO:0016021(integral component of membrane)	NA	1e-207	1	507,	0	-7.09	3.23594e-09	0.546	3' UTR	1	183326725	183345296	18572	2
chr1	184727140	184729967	2828	ENSMUSG00000039377	ENSMUST00000048572	2652	Hlx	H2.0-like homeobox [Source:MGI Symbol;Acc:MGI:96109]	GO:0001889(liver development);GO:0003677(DNA binding);GO:0005634(nucleus);GO:0006355(regulation of transcription, DNA-templated);GO:0007519(skeletal muscle tissue development);GO:0008284(positive regulation of cell population proliferation);GO:0030154(cell differentiation);GO:0043565(sequence-specific DNA binding);GO:0045627(positive regulation of T-helper 1 cell differentiation);GO:0045629(negat…	NA	2.5e-27	2	852,108,	0,2720	-0.993	0.030903	-0.691	3' UTR	1	184727140	184732619	5480	2
chr1	185429954	185430791	838	ENSMUSG00000051295	ENSMUST00000143787	11028	9630028B13Rik	RIKEN cDNA 9630028B13 gene [Source:MGI Symbol;Acc:MGI:2442281]	NA	NA	1.3e-12	1	838,	0	-0.865	0.0467735	-0.946	Exon (ENSMUST00000143787/ENSMUSG00000051295, exon 2 of 2)	1	185429357	185441819	12463	2
chr1	187189196	187192988	3793	ENSMUSG00000026611	ENSMUST00000183819	22477	Spata17	spermatogenesis associated 17 [Source:MGI Symbol;Acc:MGI:1921967]	GO:0003674(molecular_function);GO:0005515(protein binding);GO:0005516(calmodulin binding);GO:0005575(cellular_component);GO:0005737(cytoplasm);GO:0008150(biological_process)	NA	1.4e-05	2	370,50,	0,3743	-0.378	0.263027	1.32	Exon (ENSMUST00000183819/ENSMUSG00000026611, exon 3 of 11)	1	187044648	187215465	170818	2
chr1	189208559	189209098	540	ENSMUSG00000037624	ENSMUST00000079451	135094	Kcnk2	potassium channel, subfamily K, member 2 [Source:MGI Symbol;Acc:MGI:109366]	GO:0003231(cardiac ventricle development);GO:0005249(voltage-gated potassium channel activity);GO:0005267(potassium channel activity);GO:0005515(protein binding);GO:0005634(nucleus);GO:0005783(endoplasmic reticulum);GO:0005886(plasma membrane);GO:0005887(integral component of plasma membrane);GO:0006811(ion transport);GO:0006813(potassium ion transport);GO:0007186(G protein-coupled receptor signa…	04927(Cortisol synthesis and secretion);04934(Cushing syndrome);04971(Gastric acid secretion)	1.3e-97	1	540,	0	-3.39	4.0738e-05	0.366	3' UTR	1	189207930	189344192	136263	2
chr1	191894422	191895737	1316	ENSMUSG00000055833	ENSMUST00000190327	5149	1700034H15Rik	RIKEN cDNA 1700034H15 gene [Source:MGI Symbol;Acc:MGI:1921515]	NA	NA	1e-11	1	1316,	0	-1.38	0.00977237	-0.703	Exon (ENSMUST00000139827/ENSMUSG00000055833, exon 5 of 5)	1	191886130	191900886	14757	2
chr1	191907168	191907437	270	ENSMUSG00000037434	ENSMUST00000161756	0	Slc30a1	solute carrier family 30 (zinc transporter), member 1 [Source:MGI Symbol;Acc:MGI:1345281]	GO:0001701(in utero embryonic development);GO:0005385(zinc ion transmembrane transporter activity);GO:0005737(cytoplasm);GO:0005783(endoplasmic reticulum);GO:0005794(Golgi apparatus);GO:0005886(plasma membrane);GO:0006811(ion transport);GO:0006812(cation transport);GO:0006829(zinc ion transport);GO:0006874(cellular calcium ion homeostasis);GO:0006882(cellular zinc ion homeostasis);GO:0008324(cati…	04978(Mineral absorption)	5.2e-06	1	270,	0	-0.959	0.0346737	-1.4	Exon (ENSMUST00000044954/ENSMUSG00000037434, exon 1 of 2)	1	191907256	191909173	1918	1
chr1	193120479	193120598	120	ENSMUSG00000016181	ENSMUST00000085555	9674	Diexf	digestive organ expansion factor homolog (zebrafish) [Source:MGI Symbol;Acc:MGI:2138080]	GO:0005634(nucleus);GO:0005730(nucleolus);GO:0030163(protein catabolic process);GO:0031648(protein destabilization)	NA	7.9e-05	1	120,	0	-0.871	0.0457088	0.507	Exon (ENSMUST00000085555/ENSMUSG00000016181, exon 6 of 12)	1	193104402	193130272	25871	2
chr1	193179339	193179459	121	ENSMUSG00000037318	ENSMUST00000192020	21875	Traf3ip3	TRAF3 interacting protein 3 [Source:MGI Symbol;Acc:MGI:2441706]	GO:0016020(membrane);GO:0016021(integral component of membrane)	NA	0.00011	1	121,	0	-0.323	0.338065	0.907	3' UTR	1	193175453	193201334	25882	2
chr1	193362047	193370268	8222	ENSMUSG00000016179	ENSMUST00000169907	0	Camk1g	calcium/calmodulin-dependent protein kinase I gamma [Source:MGI Symbol;Acc:MGI:2388073]	GO:0000139(Golgi membrane);GO:0000166(nucleotide binding);GO:0003824(catalytic activity);GO:0004672(protein kinase activity);GO:0004674(protein serine/threonine kinase activity);GO:0004683(calmodulin-dependent protein kinase activity);GO:0005516(calmodulin binding);GO:0005524(ATP binding);GO:0005737(cytoplasm);GO:0005794(Golgi apparatus);GO:0005886(plasma membrane);GO:0005954(calcium- and calmodu…	04020(Calcium signaling pathway);04921(Oxytocin signaling pathway);04925(Aldosterone synthesis and secretion);05214(Glioma)	1.1e-08	2	87,94,	0,8128	-0.911	0.040738	0.511	5' UTR	1	193346346	193370225	23880	2
chr2	4169091	4169691	601	ENSMUSG00000026657	ENSMUST00000177457	151347	Frmd4a	FERM domain containing 4A [Source:MGI Symbol;Acc:MGI:1919850]	GO:0005737(cytoplasm);GO:0005856(cytoskeleton);GO:0005912(adherens junction);GO:0005923(bicellular tight junction);GO:0030054(cell junction);GO:0030674(protein binding, bridging);GO:0050709(negative regulation of protein secretion);GO:0050714(positive regulation of protein secretion);GO:0090162(establishment of epithelial cell polarity)	NA	1.3e-07	1	601,	0	-3.16	7.4131e-05	1.42	Exon (ENSMUST00000132710/ENSMUSG00000026657, exon 2 of 2)	2	4017744	4614041	596298	1
chr2	4800285	4800525	241	ENSMUSG00000048186	ENSMUST00000184139	82454	Bend7	BEN domain containing 7 [Source:MGI Symbol;Acc:MGI:2443100]	GO:0003674(molecular_function);GO:0008150(biological_process)	NA	1.9e-07	1	241,	0	-0.675	0.0870964	0.746	3' UTR	2	4717831	4800563	82733	1
chr2	6051900	6051960	61	ENSMUSG00000043241	ENSMUST00000060092	100431	Upf2	UPF2 regulator of nonsense transcripts homolog (yeast) [Source:MGI Symbol;Acc:MGI:2449307]	GO:0000184(nuclear-transcribed mRNA catabolic process, nonsense-mediated decay);GO:0001889(liver development);GO:0003723(RNA binding);GO:0005515(protein binding);GO:0005634(nucleus);GO:0005737(cytoplasm);GO:0005829(cytosol);GO:0005844(polysome);GO:0006986(response to unfolded protein);GO:0031100(animal organ regeneration);GO:0035145(exon-exon junction complex);GO:0036464(cytoplasmic ribonucleopro…	03013(RNA transport);03015(mRNA surveillance pathway)	0.0019	1	61,	0	-1.39	0.00954993	-0.963	Exon (ENSMUST00000144901/ENSMUSG00000043241, exon 3 of 4)	2	5951469	6056703	105235	1
chr2	10091730	10092746	1017	ENSMUSG00000037262	ENSMUST00000142599	11137	Kin	Kin17 DNA and RNA binding protein [Source:MGI Symbol;Acc:MGI:96676]	GO:0003677(DNA binding);GO:0003690(double-stranded DNA binding);GO:0003723(RNA binding);GO:0005634(nucleus);GO:0005737(cytoplasm);GO:0006260(DNA replication);GO:0006281(DNA repair);GO:0006310(DNA recombination);GO:0006397(mRNA processing);GO:0006974(cellular response to DNA damage stimulus);GO:0016363(nuclear matrix);GO:0032991(protein-containing complex);GO:0043231(intracellular membrane-bounded…	NA	0	1	1017,	0	-1.93	0.0020893	0.203	3' UTR	2	10080593	10091819	11227	1
chr2	10595073	10595193	121	ENSMUSG00000061186	ENSMUST00000116594	222637	Sfmbt2	Scm-like with four mbt domains 2 [Source:MGI Symbol;Acc:MGI:2447794]	GO:0003714(transcription corepressor activity);GO:0005515(protein binding);GO:0005634(nucleus);GO:0006355(regulation of transcription, DNA-templated);GO:0010629(negative regulation of gene expression);GO:0016235(aggresome);GO:0016607(nuclear speck);GO:0042393(histone binding);GO:0043231(intracellular membrane-bounded organelle);GO:1903507(negative regulation of nucleic acid-templated transcriptio…	NA	0.0011	1	121,	0	-0.504	0.158489	1.9	3' UTR	2	10372436	10595241	222806	1
chr2	11290438	11300714	10277	ENSMUSG00000026778	ENSMUST00000028118	118330	Prkcq	protein kinase C, theta [Source:MGI Symbol;Acc:MGI:97601]	GO:0000166(nucleotide binding);GO:0001772(immunological synapse);GO:0002376(immune system process);GO:0004672(protein kinase activity);GO:0004674(protein serine/threonine kinase activity);GO:0004697(protein kinase C activity);GO:0005515(protein binding);GO:0005524(ATP binding);GO:0005634(nucleus);GO:0005737(cytoplasm);GO:0005815(microtubule organizing center);GO:0005886(plasma membrane);GO:000635…	04064(NF-kappa B signaling pathway);04140(Autophagy - animal);04270(Vascular smooth muscle contraction);04658(Th1 and Th2 cell differentiation);04659(Th17 cell differentiation);04660(T cell receptor signaling pathway);04750(Inflammatory mediator regulation of TRP channels);04920(Adipocytokine signaling pathway);04931(Insulin resistance)	0	3	140,129,748,	0,8857,9529	-4.66	1.51356e-06	-0.26	3' UTR	2	11172108	11301222	129115	1
chr2	11301162	11301222	61	ENSMUSG00000026778	ENSMUST00000028118	129054	Prkcq	protein kinase C, theta [Source:MGI Symbol;Acc:MGI:97601]	GO:0000166(nucleotide binding);GO:0001772(immunological synapse);GO:0002376(immune system process);GO:0004672(protein kinase activity);GO:0004674(protein serine/threonine kinase activity);GO:0004697(protein kinase C activity);GO:0005515(protein binding);GO:0005524(ATP binding);GO:0005634(nucleus);GO:0005737(cytoplasm);GO:0005815(microtubule organizing center);GO:0005886(plasma membrane);GO:000635…	04064(NF-kappa B signaling pathway);04140(Autophagy - animal);04270(Vascular smooth muscle contraction);04658(Th1 and Th2 cell differentiation);04659(Th17 cell differentiation);04660(T cell receptor signaling pathway);04750(Inflammatory mediator regulation of TRP channels);04920(Adipocytokine signaling pathway);04931(Insulin resistance)	4.7e-06	1	61,	0	-0.276	0.430527	-0.327	3' UTR	2	11172108	11301222	129115	1
chr2	11690443	11690891	449	ENSMUSG00000026770	ENSMUST00000028111	47636	Il2ra	interleukin 2 receptor, alpha chain [Source:MGI Symbol;Acc:MGI:96549]	GO:0002376(immune system process);GO:0002437(inflammatory response to antigenic stimulus);GO:0002664(regulation of T cell tolerance induction);GO:0004911(interleukin-2 receptor activity);GO:0005515(protein binding);GO:0006924(activation-induced cell death of T cells);GO:0007219(Notch signaling pathway);GO:0009897(external side of plasma membrane);GO:0009986(cell surface);GO:0016020(membrane);GO:0…	04060(Cytokine-cytokine receptor interaction);04144(Endocytosis);04151(PI3K-Akt signaling pathway);04630(Jak-STAT signaling pathway);04640(Hematopoietic cell lineage);04658(Th1 and Th2 cell differentiation);04659(Th17 cell differentiation);05162(Measles);05166(Human T-cell leukemia virus 1 infection);05200(Pathways in cancer)	6e-09	1	449,	0	-1.17	0.018197	-2.27	3' UTR	2	11642807	11693193	50387	1
chr2	13000891	13001278	388	ENSMUSG00000026730	ENSMUST00000154269	76850	Pter	phosphotriesterase related [Source:MGI Symbol;Acc:MGI:107372]	GO:0008270(zinc ion binding);GO:0009056(catabolic process);GO:0016787(hydrolase activity);GO:0016788(hydrolase activity, acting on ester bonds);GO:0030855(epithelial cell differentiation);GO:0046872(metal ion binding)	NA	1e-28	1	388,	0	-2.34	0.000676083	0.959	3' UTR	2	12924041	13000980	76940	1
chr2	13001785	13002113	329	ENSMUSG00000026730	ENSMUST00000134794	77693	Pter	phosphotriesterase related [Source:MGI Symbol;Acc:MGI:107372]	GO:0008270(zinc ion binding);GO:0009056(catabolic process);GO:0016787(hydrolase activity);GO:0016788(hydrolase activity, acting on ester bonds);GO:0030855(epithelial cell differentiation);GO:0046872(metal ion binding)	NA	1e-275	1	329,	0	-20.1	6.30957e-23	0.648	3' UTR	2	12924092	13003455	79364	1
chr2	14144337	14146819	2483	ENSMUSG00000026718	ENSMUST00000102960	70239	Stam	signal transducing adaptor molecule (SH3 domain and ITAM motif) 1 [Source:MGI Symbol;Acc:MGI:1329014]	GO:0005515(protein binding);GO:0005623(cell);GO:0005737(cytoplasm);GO:0005768(endosome);GO:0006886(intracellular protein transport);GO:0015031(protein transport);GO:0016020(membrane);GO:0031901(early endosome membrane);GO:0033565(ESCRT-0 complex);GO:0044389(ubiquitin-like protein ligase binding);GO:1903543(positive regulation of exosomal secretion);GO:1903551(regulation of extracellular exosome a…	04144(Endocytosis);04630(Jak-STAT signaling pathway)	0	2	29,601,	0,1882	-14	1.58489e-16	0.532	3' UTR	2	14074098	14149634	75537	1
chr2	16729272	16752067	22796	ENSMUSG00000026748	ENSMUST00000028081	372968	Plxdc2	plexin domain containing 2 [Source:MGI Symbol;Acc:MGI:1914698]	GO:0005886(plasma membrane);GO:0016020(membrane);GO:0016021(integral component of membrane);GO:0062023(collagen-containing extracellular matrix)	NA	0	2	142,877,	0,21919	-2.35	0.000660693	0.206	3' UTR	2	16356304	16755839	399536	1
chr2	18064639	18065139	501	ENSMUSG00000026743	ENSMUST00000154041	0	Mllt10	myeloid/lymphoid or mixed-lineage leukemia; translocated to, 10 [Source:MGI Symbol;Acc:MGI:1329038]	GO:0003682(chromatin binding);GO:0005515(protein binding);GO:0005634(nucleus);GO:0005654(nucleoplasm);GO:0005829(cytosol);GO:0031491(nucleosome binding);GO:0032991(protein-containing complex);GO:0042393(histone binding);GO:0045944(positive regulation of transcription by RNA polymerase II);GO:0046872(metal ion binding)	NA	5e-35	2	226,105,	0,396	-5.45	2.04174e-07	1.22	5' UTR	2	18064684	18126229	61546	1
chr2	18684035	18684807	773	ENSMUSG00000026739	ENSMUST00000028071	7017	Bmi1	Bmi1 polycomb ring finger oncogene [Source:MGI Symbol;Acc:MGI:88174]	GO:0000122(negative regulation of transcription by RNA polymerase II);GO:0000151(ubiquitin ligase complex);GO:0000792(heterochromatin);GO:0000978(RNA polymerase II proximal promoter sequence-specific DNA binding);GO:0001501(skeletal system development);GO:0001701(in utero embryonic development);GO:0003682(chromatin binding);GO:0005515(protein binding);GO:0005634(nucleus);GO:0005737(cytoplasm);GO:…	04550(Signaling pathways regulating pluripotency of stem cells);05202(Transcriptional misregulation in cancer);05206(MicroRNAs in cancer)	0	2	32,656,	0,117	-10.7	3.98107e-13	-0.365	3' UTR	2	18677018	18686629	9612	1
chr2	18686390	18686629	240	ENSMUSG00000026739	ENSMUST00000028071	9372	Bmi1	Bmi1 polycomb ring finger oncogene [Source:MGI Symbol;Acc:MGI:88174]	GO:0000122(negative regulation of transcription by RNA polymerase II);GO:0000151(ubiquitin ligase complex);GO:0000792(heterochromatin);GO:0000978(RNA polymerase II proximal promoter sequence-specific DNA binding);GO:0001501(skeletal system development);GO:0001701(in utero embryonic development);GO:0003682(chromatin binding);GO:0005515(protein binding);GO:0005634(nucleus);GO:0005737(cytoplasm);GO:…	04550(Signaling pathways regulating pluripotency of stem cells);05202(Transcriptional misregulation in cancer);05206(MicroRNAs in cancer)	1.3e-14	1	240,	0	-2.32	0.000707946	0.998	3' UTR	2	18677018	18686629	9612	1
chr2	18998462	18999176	715	ENSMUSG00000026736	ENSMUST00000028069	119	4930426L09Rik	RIKEN cDNA 4930426L09 gene [Source:MGI Symbol;Acc:MGI:1921879]	GO:0003674(molecular_function);GO:0005575(cellular_component);GO:0008150(biological_process)	NA	5e-12	1	715,	0	-0.977	0.0323594	-1.11	5' UTR	2	18998343	18999801	1459	1
chr2	18999622	18999801	180	ENSMUSG00000026736	ENSMUST00000028069	1279	4930426L09Rik	RIKEN cDNA 4930426L09 gene [Source:MGI Symbol;Acc:MGI:1921879]	GO:0003674(molecular_function);GO:0005575(cellular_component);GO:0008150(biological_process)	NA	0.00035	1	180,	0	-0.413	0.226464	-0.844	3' UTR	2	18998343	18999801	1459	1
chr2	19394318	19394976	659	ENSMUSG00000023094	ENSMUST00000023856	22682	Msrb2	methionine sulfoxide reductase B2 [Source:MGI Symbol;Acc:MGI:1923717]	GO:0003779(actin binding);GO:0005739(mitochondrion);GO:0006979(response to oxidative stress);GO:0008270(zinc ion binding);GO:0016491(oxidoreductase activity);GO:0016671(oxidoreductase activity, acting on a sulfur group of donors, disulfide as acceptor);GO:0030041(actin filament polymerization);GO:0030091(protein repair);GO:0033743(peptide-methionine (R)-S-oxide reductase activity);GO:0033745(L-me…	NA	0	1	659,	0	-8.45	1.12202e-10	0.391	3' UTR	2	19371636	19394976	23341	1
chr2	19429495	19429850	356	ENSMUSG00000087103	ENSMUST00000137714	2133	Gm13344	predicted gene 13344 [Source:MGI Symbol;Acc:MGI:3649239]	NA	NA	2.4e-10	1	356,	0	-0.977	0.0331131	-0.944	Exon (ENSMUST00000209205/ENSMUSG00000109733, exon 3 of 3)	2	19429104	19431983	2880	2
chr2	20808855	20809214	360	ENSMUSG00000036617	ENSMUST00000114627	518942	Etl4	enhancer trap locus 4 [Source:MGI Symbol;Acc:MGI:95454]	GO:0003674(molecular_function);GO:0005515(protein binding);GO:0005737(cytoplasm);GO:0007275(multicellular organism development);GO:0048706(embryonic skeletal system development)	NA	4e-24	1	360,	0	-6.63	1e-08	-0.532	3' UTR	2	20289913	20810535	520623	1
chr2	23195322	23197550	2229	ENSMUSG00000026775	ENSMUST00000028117	38953	Yme1l1	YME1-like 1 (S. cerevisiae) [Source:MGI Symbol;Acc:MGI:1351651]	GO:0000166(nucleotide binding);GO:0004176(ATP-dependent peptidase activity);GO:0004222(metalloendopeptidase activity);GO:0005524(ATP binding);GO:0005739(mitochondrion);GO:0005743(mitochondrial inner membrane);GO:0006508(proteolysis);GO:0006515(protein quality control for misfolded or incompletely synthesized proteins);GO:0007005(mitochondrion organization);GO:0008233(peptidase activity);GO:000823…	NA	1e-260	2	87,663,	0,1566	-7.87	4.57088e-10	0.338	3' UTR	2	23156369	23199260	42892	1
chr2	23202033	23203683	1651	ENSMUSG00000081648	ENSMUST00000117205	0	Gm13423	predicted gene 13423 [Source:MGI Symbol;Acc:MGI:3650165]	NA	NA	1e-25	2	881,7,	0,1644	-1.1	0.0218776	0.74	Exon (ENSMUST00000117205/ENSMUSG00000081648, exon 1 of 2)	2	23202033	23203683	1651	1
chr2	23266770	23267099	330	ENSMUSG00000026774	ENSMUST00000028113	59294	4931423N10Rik	RIKEN cDNA 4931423N10 gene [Source:MGI Symbol;Acc:MGI:1918231]	GO:0003674(molecular_function);GO:0005515(protein binding);GO:0005575(cellular_component);GO:0008150(biological_process)	NA	5.2e-09	1	330,	0	-0.762	0.0660693	2.95	3' UTR	2	23207476	23267129	59654	1
chr2	23321486	23400174	78689	ENSMUSG00000069132	ENSMUST00000102945	240	Nxph2	neurexophilin 2 [Source:MGI Symbol;Acc:MGI:107491]	GO:0005102(signaling receptor binding);GO:0005576(extracellular region)	NA	6.3e-26	2	54,486,	0,78203	-1.35	0.0107152	1.05	5' UTR	2	23321246	23401973	80728	1
chr2	24958106	24959737	1632	ENSMUSG00000026974	ENSMUST00000028350	8314	Zmynd19	zinc finger, MYND domain containing 19 [Source:MGI Symbol;Acc:MGI:1914437]	GO:0003674(molecular_function);GO:0005737(cytoplasm);GO:0005886(plasma membrane);GO:0008150(biological_process);GO:0016020(membrane);GO:0045202(synapse);GO:0046872(metal ion binding)	NA	0	2	111,820,	0,812	-9.38	1e-11	0.365	3' UTR	2	24949792	24962075	12284	1
chr2	24969541	24972163	2623	ENSMUSG00000026975	ENSMUST00000028351	7141	Dph7	diphthamine biosynethesis 7 [Source:MGI Symbol;Acc:MGI:1914478]	GO:0003674(molecular_function);GO:0005515(protein binding);GO:0005575(cellular_component);GO:0016787(hydrolase activity);GO:0017183(peptidyl-diphthamide biosynthetic process from peptidyl-histidine);GO:0061685(diphthine methylesterase activity)	NA	0	2	138,641,	0,1982	-10.8	3.98107e-13	0.424	3' UTR	2	24962400	24972163	9764	1
chr2	25242433	25244262	1830	ENSMUSG00000036731	ENSMUST00000114356	0	Cysrt1	cysteine rich tail 1 [Source:MGI Symbol;Acc:MGI:1915109]	GO:0003674(molecular_function);GO:0008150(biological_process)	NA	0	2	91,1481,	0,349	-74.7	1.58489e-78	-0.49	5' UTR	2	25239157	25242452	3296	2
chr2	25285406	25285556	151	ENSMUSG00000026965	ENSMUST00000028341	12928	Anapc2	anaphase promoting complex subunit 2 [Source:MGI Symbol;Acc:MGI:2139135]	GO:0005634(nucleus);GO:0005680(anaphase-promoting complex);GO:0006511(ubiquitin-dependent protein catabolic process);GO:0007049(cell cycle);GO:0007399(nervous system development);GO:0016567(protein ubiquitination);GO:0030154(cell differentiation);GO:0031625(ubiquitin protein ligase binding);GO:0031915(positive regulation of synaptic plasticity);GO:0045773(positive regulation of axon extension);GO…	04110(Cell cycle);04114(Oocyte meiosis);04120(Ubiquitin mediated proteolysis);04914(Progesterone-mediated oocyte maturation);05166(Human T-cell leukemia virus 1 infection)	4e-26	1	151,	0	-3.49	3.16228e-05	-0.401	3' UTR	2	25272478	25285915	13438	1
chr2	25289915	25291031	1117	ENSMUSG00000026961	ENSMUST00000028337	0	Lrrc26	leucine rich repeat containing 26 [Source:MGI Symbol;Acc:MGI:2385129]	GO:0005249(voltage-gated potassium channel activity);GO:0005515(protein binding);GO:0005737(cytoplasm);GO:0005856(cytoskeleton);GO:0005886(plasma membrane);GO:0005887(integral component of plasma membrane);GO:0006811(ion transport);GO:0008076(voltage-gated potassium channel complex);GO:0015459(potassium channel regulator activity);GO:0016020(membrane);GO:0016021(integral component of membrane);GO…	NA	2e-23	2	747,294,	0,823	-1.7	0.00389045	-0.756	5' UTR	2	25289915	25291180	1266	1
chr2	25332338	25332548	211	ENSMUSG00000036646	ENSMUST00000136245	0	Man1b1	mannosidase, alpha, class 1B, member 1 [Source:MGI Symbol;Acc:MGI:2684954]	GO:0003824(catalytic activity);GO:0004571(mannosyl-oligosaccharide 1,2-alpha-mannosidase activity);GO:0005509(calcium ion binding);GO:0005783(endoplasmic reticulum);GO:0005789(endoplasmic reticulum membrane);GO:0006486(protein glycosylation);GO:0006491(N-glycan processing);GO:0008152(metabolic process);GO:0016020(membrane);GO:0016021(integral component of membrane);GO:0016787(hydrolase activity);…	00510(N-Glycan biosynthesis);04141(Protein processing in endoplasmic reticulum)	3.8e-07	1	211,	0	-0.766	0.0645654	-2.13	5' UTR	2	25332338	25343280	10943	1
chr2	25561324	25562082	759	ENSMUSG00000015092	ENSMUST00000015236	3477	Edf1	endothelial differentiation-related factor 1 [Source:MGI Symbol;Acc:MGI:1891227]	GO:0001094(TFIID-class transcription factor complex binding);GO:0003677(DNA binding);GO:0003713(transcription coactivator activity);GO:0005516(calmodulin binding);GO:0005634(nucleus);GO:0005730(nucleolus);GO:0005737(cytoplasm);GO:0005829(cytosol);GO:0007275(multicellular organism development);GO:0030154(cell differentiation);GO:0043388(positive regulation of DNA binding);GO:0043565(sequence-speci…	NA	1e-293	2	38,232,	0,527	-10.5	6.30957e-13	0.447	3' UTR	2	25557847	25562082	4236	1
chr2	25577253	25577372	120	ENSMUSG00000029419	ENSMUST00000114217	4356	Ajm1	apical junction component 1 [Source:MGI Symbol;Acc:MGI:2685842]	GO:0003674(molecular_function);GO:0005575(cellular_component);GO:0005886(plasma membrane);GO:0005912(adherens junction);GO:0005929(cilium);GO:0008150(biological_process);GO:0016020(membrane);GO:0016324(apical plasma membrane);GO:0030054(cell junction);GO:0042995(cell projection);GO:0045216(cell-cell junction organization)	NA	3e-05	1	120,	0	-1.37	0.01	-0.753	Exon (ENSMUST00000181730/ENSMUSG00000097872, exon 1 of 2)	2	25575416	25581728	6313	2
chr2	25739980	25740097	118	ENSMUSG00000079539	ENSMUST00000114192	2971	Obp2b	odorant binding protein 2B [Source:MGI Symbol;Acc:MGI:3651927]	GO:0003674(molecular_function);GO:0005575(cellular_component);GO:0008150(biological_process);GO:0036094(small molecule binding)	NA	0.0021	1	118,	0	-0.16	0.682339	0.585	3' UTR	2	25737009	25740097	3089	1
chr2	25918213	25918273	61	ENSMUSG00000058740	ENSMUST00000037580	40340	Kcnt1	potassium channel, subfamily T, member 1 [Source:MGI Symbol;Acc:MGI:1924627]	GO:0005228(intracellular sodium activated potassium channel activity);GO:0005267(potassium channel activity);GO:0005886(plasma membrane);GO:0006811(ion transport);GO:0006813(potassium ion transport);GO:0015271(outward rectifier potassium channel activity);GO:0016020(membrane);GO:0016021(integral component of membrane);GO:0042391(regulation of membrane potential);GO:0071805(potassium ion transmemb…	NA	0.00098	1	61,	0	-0.907	0.040738	-0.891	3' UTR	2	25877873	25918273	40401	1
chr2	26348117	26348237	121	ENSMUSG00000026930	ENSMUST00000066936	32602	Gpsm1	G-protein signalling modulator 1 (AGS3-like, C. elegans) [Source:MGI Symbol;Acc:MGI:1915089]	GO:0000139(Golgi membrane);GO:0001965(G-protein alpha-subunit binding);GO:0005092(GDP-dissociation inhibitor activity);GO:0005515(protein binding);GO:0005654(nucleoplasm);GO:0005737(cytoplasm);GO:0005783(endoplasmic reticulum);GO:0005789(endoplasmic reticulum membrane);GO:0005794(Golgi apparatus);GO:0005829(cytosol);GO:0005886(plasma membrane);GO:0005938(cell cortex);GO:0007275(multicellular orga…	05030(Cocaine addiction)	2e-51	1	121,	0	-1.18	0.0177828	0.502	3' UTR	2	26315515	26348237	32723	1
chr2	26396763	26397122	360	ENSMUSG00000026925	ENSMUST00000145701	12078	Inpp5e	inositol polyphosphate-5-phosphatase E [Source:MGI Symbol;Acc:MGI:1927753]	GO:0000139(Golgi membrane);GO:0001726(ruffle);GO:0004439(phosphatidylinositol-4,5-bisphosphate 5-phosphatase activity);GO:0004445(inositol-polyphosphate 5-phosphatase activity);GO:0005737(cytoplasm);GO:0005794(Golgi apparatus);GO:0005856(cytoskeleton);GO:0005886(plasma membrane);GO:0005929(cilium);GO:0005930(axoneme);GO:0006629(lipid metabolic process);GO:0014067(negative regulation of phosphatid…	00562(Inositol phosphate metabolism);04070(Phosphatidylinositol signaling system)	7.9e-54	1	360,	0	-7.06	3.46737e-09	0.425	3' UTR	2	26396249	26409200	12952	2
chr2	26458257	26458316	60	ENSMUSG00000026923	ENSMUST00000028288	45506	Notch1	notch 1 [Source:MGI Symbol;Acc:MGI:97363]	GO:0000122(negative regulation of transcription by RNA polymerase II);GO:0000139(Golgi membrane);GO:0000978(RNA polymerase II proximal promoter sequence-specific DNA binding);GO:0001228(DNA-binding transcription activator activity, RNA polymerase II-specific);GO:0001525(angiogenesis);GO:0001669(acrosomal vesicle);GO:0001701(in utero embryonic development);GO:0001708(cell fate specification);GO:00…	01522(Endocrine resistance);04330(Notch signaling pathway);04658(Th1 and Th2 cell differentiation);04919(Thyroid hormone signaling pathway);05020(Prion diseases);05165(Human papillomavirus infection);05200(Pathways in cancer);05206(MicroRNAs in cancer);05224(Breast cancer)	0.0058	1	60,	0	-0.695	0.0812831	0.893	3' UTR	2	26457903	26503822	45920	2
chr2	28468851	28469089	239	ENSMUSG00000035772	ENSMUST00000038600	785	Mrps2	mitochondrial ribosomal protein S2 [Source:MGI Symbol;Acc:MGI:2153089]	GO:0003735(structural constituent of ribosome);GO:0005622(intracellular);GO:0005739(mitochondrion);GO:0005763(mitochondrial small ribosomal subunit);GO:0005840(ribosome);GO:0006412(translation);GO:0015935(small ribosomal subunit);GO:0032543(mitochondrial translation);GO:0061668(mitochondrial ribosome assembly)	03010(Ribosome)	6.3e-15	1	239,	0	-2.28	0.000794328	0.673	Exon (ENSMUST00000038600/ENSMUSG00000035772, exon 3 of 4)	2	28468066	28471178	3113	1
chr2	28469268	28470195	928	ENSMUSG00000035772	ENSMUST00000038600	1202	Mrps2	mitochondrial ribosomal protein S2 [Source:MGI Symbol;Acc:MGI:2153089]	GO:0003735(structural constituent of ribosome);GO:0005622(intracellular);GO:0005739(mitochondrion);GO:0005763(mitochondrial small ribosomal subunit);GO:0005840(ribosome);GO:0006412(translation);GO:0015935(small ribosomal subunit);GO:0032543(mitochondrial translation);GO:0061668(mitochondrial ribosome assembly)	03010(Ribosome)	0	2	61,773,	0,155	-9.6	6.30957e-12	-0.343	3' UTR	2	28468066	28471178	3113	1
chr2	28504851	28505415	565	ENSMUSG00000026829	ENSMUST00000163121	7960	Gbgt1	globoside alpha-1,3-N-acetylgalactosaminyltransferase 1 [Source:MGI Symbol;Acc:MGI:2449143]	GO:0000139(Golgi membrane);GO:0005794(Golgi apparatus);GO:0005975(carbohydrate metabolic process);GO:0006486(protein glycosylation);GO:0016020(membrane);GO:0016021(integral component of membrane);GO:0016740(transferase activity);GO:0016757(transferase activity, transferring glycosyl groups);GO:0016758(transferase activity, transferring hexosyl groups);GO:0030259(lipid glycosylation);GO:0031982(ve…	00603(Glycosphingolipid biosynthesis - globo and isoglobo series)	1e-28	1	565,	0	-0.679	0.0851138	-0.552	3' UTR	2	28496891	28505415	8525	1
chr2	28550417	28553081	2665	ENSMUSG00000026821	ENSMUST00000028170	37091	Ralgds	ral guanine nucleotide dissociation stimulator [Source:MGI Symbol;Acc:MGI:107485]	GO:0005085(guanyl-nucleotide exchange factor activity);GO:0005515(protein binding);GO:0005622(intracellular);GO:0005634(nucleus);GO:0005737(cytoplasm);GO:0005829(cytosol);GO:0005903(brush border);GO:0007165(signal transduction);GO:0007264(small GTPase mediated signal transduction);GO:0030695(GTPase regulator activity);GO:0050790(regulation of catalytic activity)	04014(Ras signaling pathway);04015(Rap1 signaling pathway);04072(Phospholipase D signaling pathway);05200(Pathways in cancer);05210(Colorectal cancer);05212(Pancreatic cancer);05231(Choline metabolism in cancer)	0	2	147,990,	0,1675	-25.5	1.99526e-28	-0.29	3' UTR	2	28513326	28553081	39756	1
chr2	28813106	28813165	60	ENSMUSG00000026807	ENSMUST00000074156	112942	Ak8	adenylate kinase 8 [Source:MGI Symbol;Acc:MGI:1916120]	GO:0000166(nucleotide binding);GO:0004017(adenylate kinase activity);GO:0004127(cytidylate kinase activity);GO:0004550(nucleoside diphosphate kinase activity);GO:0005524(ATP binding);GO:0005737(cytoplasm);GO:0005829(cytosol);GO:0005930(axoneme);GO:0006139(nucleobase-containing compound metabolic process);GO:0006165(nucleoside diphosphate phosphorylation);GO:0009142(nucleoside triphosphate biosynt…	00230(Purine metabolism);00730(Thiamine metabolism)	0.00013	1	60,	0	-0.525	0.146218	-1.18	3' UTR	2	28700164	28813165	113002	1
chr2	30071380	30071470	91	ENSMUSG00000054766	ENSMUST00000102866	9527	Set	SET nuclear oncogene [Source:MGI Symbol;Acc:MGI:1860267]	GO:0003677(DNA binding);GO:0005634(nucleus);GO:0005654(nucleoplasm);GO:0005737(cytoplasm);GO:0005783(endoplasmic reticulum);GO:0005811(lipid droplet);GO:0005829(cytosol);GO:0006334(nucleosome assembly);GO:0032991(protein-containing complex);GO:0043524(negative regulation of neuron apoptotic process);GO:0045892(negative regulation of transcription, DNA-templated);GO:0048471(perinuclear region of c…	NA	7.9e-30	1	91,	0	-3.7	1.77828e-05	0.6	3' UTR	2	30061853	30072577	10725	1
chr2	30151625	30152013	389	ENSMUSG00000039678	ENSMUST00000044556	17879	Tbc1d13	TBC1 domain family, member 13 [Source:MGI Symbol;Acc:MGI:2385326]	GO:0005096(GTPase activator activity);GO:0005515(protein binding);GO:0005737(cytoplasm);GO:0005829(cytosol);GO:0006886(intracellular protein transport);GO:0016020(membrane);GO:0017137(Rab GTPase binding);GO:0090630(activation of GTPase activity)	NA	1e-169	1	389,	0	-2.63	0.000301995	0.409	3' UTR	2	30133746	30152013	18268	1
chr2	30958716	30959015	300	ENSMUSG00000026848	ENSMUST00000028199	5757	Tor1b	torsin family 1, member B [Source:MGI Symbol;Acc:MGI:1353605]	GO:0000166(nucleotide binding);GO:0005515(protein binding);GO:0005524(ATP binding);GO:0005634(nucleus);GO:0005635(nuclear envelope);GO:0005737(cytoplasm);GO:0005783(endoplasmic reticulum);GO:0005788(endoplasmic reticulum lumen);GO:0007029(endoplasmic reticulum organization);GO:0016020(membrane);GO:0016787(hydrolase activity);GO:0016887(ATPase activity);GO:0031965(nuclear membrane);GO:0051085(chap…	NA	0	1	300,	0	-4.25	4.36516e-06	0.466	3' UTR	2	30952959	30959015	6057	1
chr2	31287352	31293365	6014	ENSMUSG00000062661	ENSMUST00000000199	41529	Ncs1	neuronal calcium sensor 1 [Source:MGI Symbol;Acc:MGI:109166]	GO:0000287(magnesium ion binding);GO:0005245(voltage-gated calcium channel activity);GO:0005509(calcium ion binding);GO:0005737(cytoplasm);GO:0005794(Golgi apparatus);GO:0005829(cytosol);GO:0005886(plasma membrane);GO:0010975(regulation of neuron projection development);GO:0014069(postsynaptic density);GO:0016020(membrane);GO:0019901(protein kinase binding);GO:0030054(cell junction);GO:0030424(ax…	NA	0	2	52,1082,	0,4932	-4.19	5.01187e-06	-0.0904	3' UTR	2	31245823	31295989	50167	1
chr2	31688376	31688885	510	ENSMUSG00000026842	ENSMUST00000146537	0	Abl1	c-abl oncogene 1, non-receptor tyrosine kinase [Source:MGI Symbol;Acc:MGI:87859]	GO:0000166(nucleotide binding);GO:0000287(magnesium ion binding);GO:0000400(four-way junction DNA binding);GO:0000405(bubble DNA binding);GO:0001726(ruffle);GO:0001784(phosphotyrosine residue binding);GO:0001843(neural tube closure);GO:0001922(B-1 B cell homeostasis);GO:0001934(positive regulation of protein phosphorylation);GO:0002322(B cell proliferation involved in immune response);GO:0002333(…	04012(ErbB signaling pathway);04014(Ras signaling pathway);04110(Cell cycle);04360(Axon guidance);04722(Neurotrophin signaling pathway);05200(Pathways in cancer);05206(MicroRNAs in cancer);05220(Chronic myeloid leukemia);05416(Viral myocarditis)	6.3e-11	1	510,	0	-1.53	0.00630957	-1.1	5' UTR	2	31688376	31698336	9961	1
chr2	31689005	31690696	1692	ENSMUSG00000026842	ENSMUST00000123471	0	Abl1	c-abl oncogene 1, non-receptor tyrosine kinase [Source:MGI Symbol;Acc:MGI:87859]	GO:0000166(nucleotide binding);GO:0000287(magnesium ion binding);GO:0000400(four-way junction DNA binding);GO:0000405(bubble DNA binding);GO:0001726(ruffle);GO:0001784(phosphotyrosine residue binding);GO:0001843(neural tube closure);GO:0001922(B-1 B cell homeostasis);GO:0001934(positive regulation of protein phosphorylation);GO:0002322(B cell proliferation involved in immune response);GO:0002333(…	04012(ErbB signaling pathway);04014(Ras signaling pathway);04110(Cell cycle);04360(Axon guidance);04722(Neurotrophin signaling pathway);05200(Pathways in cancer);05206(MicroRNAs in cancer);05220(Chronic myeloid leukemia);05416(Viral myocarditis)	0	2	938,142,	0,1550	-2.6	0.000331131	-0.272	5' UTR	2	31689465	31778392	88928	1
chr2	31803658	31804227	570	ENSMUSG00000026842	ENSMUST00000028190	43715	Abl1	c-abl oncogene 1, non-receptor tyrosine kinase [Source:MGI Symbol;Acc:MGI:87859]	GO:0000166(nucleotide binding);GO:0000287(magnesium ion binding);GO:0000400(four-way junction DNA binding);GO:0000405(bubble DNA binding);GO:0001726(ruffle);GO:0001784(phosphotyrosine residue binding);GO:0001843(neural tube closure);GO:0001922(B-1 B cell homeostasis);GO:0001934(positive regulation of protein phosphorylation);GO:0002322(B cell proliferation involved in immune response);GO:0002333(…	04012(ErbB signaling pathway);04014(Ras signaling pathway);04110(Cell cycle);04360(Axon guidance);04722(Neurotrophin signaling pathway);05200(Pathways in cancer);05206(MicroRNAs in cancer);05220(Chronic myeloid leukemia);05416(Viral myocarditis)	4e-11	1	570,	0	-1.22	0.0158489	1.89	3' UTR	2	31759943	31804227	44285	1
chr2	32302975	32303885	911	ENSMUSG00000002546	ENSMUST00000113377	14722	Golga2	golgi autoantigen, golgin subfamily a, 2 [Source:MGI Symbol;Acc:MGI:2139395]	GO:0000137(Golgi cis cisterna);GO:0000139(Golgi membrane);GO:0000922(spindle pole);GO:0005515(protein binding);GO:0005737(cytoplasm);GO:0005794(Golgi apparatus);GO:0005801(cis-Golgi network);GO:0005856(cytoskeleton);GO:0005874(microtubule);GO:0006486(protein glycosylation);GO:0006888(endoplasmic reticulum to Golgi vesicle-mediated transport);GO:0007020(microtubule nucleation);GO:0007030(Golgi org…	NA	4e-78	3	29,88,302,	0,170,609	-3.86	1.20226e-05	-0.295	Exon (ENSMUST00000113377/ENSMUSG00000002546, exon 15 of 26)	2	32288253	32307921	19669	1
chr2	32567575	32567814	240	ENSMUSG00000039157	ENSMUST00000136816	32243	Fam102a	family with sequence similarity 102, member A [Source:MGI Symbol;Acc:MGI:2138935]	GO:0003674(molecular_function);GO:0005575(cellular_component);GO:0008150(biological_process)	NA	2e-62	1	240,	0	-16.7	2.51189e-19	-0.589	3' UTR	2	32535332	32569750	34419	1
chr2	32587364	32587633	270	ENSMUSG00000079442	ENSMUST00000192934	0	St6galnac4	ST6 (alpha-N-acetyl-neuraminyl-2,3-beta-galactosyl-1,3)-N-acetylgalactosaminide alpha-2,6-sialyltransferase 4 [Source:MGI Symbol;Acc:MGI:1341894]	GO:0005794(Golgi apparatus);GO:0006486(protein glycosylation);GO:0008373(sialyltransferase activity);GO:0016020(membrane);GO:0016021(integral component of membrane);GO:0016740(transferase activity);GO:0016757(transferase activity, transferring glycosyl groups);GO:0097503(sialylation)	00604(Glycosphingolipid biosynthesis - ganglio series)	1.3e-18	1	270,	0	-2.1	0.00128825	-0.667	5' UTR	2	32587581	32597701	10121	1
chr2	32732924	32735817	2894	ENSMUSG00000009551	ENSMUST00000151536	0	6330409D20Rik	RIKEN cDNA 6330409D20 gene [Source:MGI Symbol;Acc:MGI:1917980]	GO:0003674(molecular_function);GO:0005575(cellular_component);GO:0008150(biological_process)	NA	2e-17	2	2,537,	0,2357	-1.15	0.0194984	-0.832	3' UTR	2	32732620	32734878	2259	2
chr2	33216069	33228778	12710	ENSMUSG00000004105	ENSMUST00000004208	0	Angptl2	angiopoietin-like 2 [Source:MGI Symbol;Acc:MGI:1347002]	GO:0005576(extracellular region);GO:0005615(extracellular space)	NA	2.5e-51	2	385,604,	0,12106	-3.4	3.89045e-05	-0.688	5' UTR	2	33216069	33247717	31649	1
chr2	33448883	33449207	325	ENSMUSG00000085742	ENSMUST00000132913	2081	Gm13536	predicted gene 13536 [Source:MGI Symbol;Acc:MGI:3651924]	NA	NA	2.8e-06	1	325,	0	-0.885	0.0436516	-2.98	Exon (ENSMUST00000132913/ENSMUSG00000085742, exon 2 of 2)	2	33446802	33449207	2406	1
chr2	35723069	35728565	5497	ENSMUSG00000026883	ENSMUST00000112986	164803	Dab2ip	disabled 2 interacting protein [Source:MGI Symbol;Acc:MGI:1916851]	GO:0000122(negative regulation of transcription by RNA polymerase II);GO:0000185(activation of MAPKKK activity);GO:0001525(angiogenesis);GO:0001933(negative regulation of protein phosphorylation);GO:0002376(immune system process);GO:0005096(GTPase activator activity);GO:0005123(death receptor binding);GO:0005515(protein binding);GO:0005737(cytoplasm);GO:0005886(plasma membrane);GO:0006915(apoptot…	04210(Apoptosis);04668(TNF signaling pathway)	0	3	154,88,508,	0,4357,4989	-13.5	5.01187e-16	-0.385	3' UTR	2	35558266	35730994	172729	1
chr2	36251884	36252272	389	ENSMUSG00000047250	ENSMUST00000062069	21458	Ptgs1	prostaglandin-endoperoxide synthase 1 [Source:MGI Symbol;Acc:MGI:97797]	GO:0001516(prostaglandin biosynthetic process);GO:0001750(photoreceptor outer segment);GO:0004601(peroxidase activity);GO:0004666(prostaglandin-endoperoxide synthase activity);GO:0005635(nuclear envelope);GO:0005737(cytoplasm);GO:0005783(endoplasmic reticulum);GO:0005789(endoplasmic reticulum membrane);GO:0005794(Golgi apparatus);GO:0006629(lipid metabolic process);GO:0006631(fatty acid metabolic…	00590(Arachidonic acid metabolism);04611(Platelet activation);04726(Serotonergic synapse);04923(Regulation of lipolysis in adipocytes)	1e-132	1	389,	0	-1.81	0.00288403	0.65	3' UTR	2	36230426	36252272	21847	1
chr2	37516422	37517647	1226	ENSMUSG00000035437	ENSMUST00000159092	0	Rabgap1	RAB GTPase activating protein 1 [Source:MGI Symbol;Acc:MGI:2385139]	GO:0005096(GTPase activator activity);GO:0005515(protein binding);GO:0005737(cytoplasm);GO:0005815(microtubule organizing center);GO:0005829(cytosol);GO:0005856(cytoskeleton);GO:0006886(intracellular protein transport);GO:0007049(cell cycle);GO:0017137(Rab GTPase binding);GO:0043087(regulation of GTPase activity);GO:0043547(positive regulation of GTPase activity);GO:0090630(activation of GTPase a…	NA	1.6e-53	3	24,74,589,	0,204,637	-1.58	0.00562341	-1.07	5' UTR	2	37516519	37565053	48535	1
chr2	37787691	37790704	3014	ENSMUSG00000035403	ENSMUST00000050372	11442	Crb2	crumbs family member 2 [Source:MGI Symbol;Acc:MGI:2679260]	GO:0001707(mesoderm formation);GO:0001756(somitogenesis);GO:0005509(calcium ion binding);GO:0005515(protein binding);GO:0005886(plasma membrane);GO:0007157(heterophilic cell-cell adhesion via plasma membrane cell adhesion molecules);GO:0007275(multicellular organism development);GO:0007369(gastrulation);GO:0010470(regulation of gastrulation);GO:0010718(positive regulation of epithelial to mesench…	04390(Hippo signaling pathway)	1.4e-08	2	82,577,	0,2437	-1.14	0.0199526	0.754	Exon (ENSMUST00000050372/ENSMUSG00000035403, exon 6 of 13)	2	37776249	37799103	22855	1
chr2	38963573	38963753	181	ENSMUSG00000046618	ENSMUST00000057279	31595	Olfml2a	olfactomedin-like 2A [Source:MGI Symbol;Acc:MGI:2444741]	GO:0005576(extracellular region);GO:0030198(extracellular matrix organization);GO:0031012(extracellular matrix);GO:0042803(protein homodimerization activity);GO:0050840(extracellular matrix binding)	NA	0.0017	1	181,	0	-0.454	0.190985	2.87	3' UTR	2	38931978	38963753	31776	1
chr2	49245628	49245868	241	ENSMUSG00000036792	ENSMUST00000112745	296120	Mbd5	methyl-CpG binding domain protein 5 [Source:MGI Symbol;Acc:MGI:2138934]	GO:0003677(DNA binding);GO:0003682(chromatin binding);GO:0005634(nucleus);GO:0005694(chromosome);GO:0007399(nervous system development);GO:0010369(chromocenter);GO:0030496(midbody);GO:0040014(regulation of multicellular organism growth);GO:0042593(glucose homeostasis);GO:0050795(regulation of behavior);GO:0060399(positive regulation of growth hormone receptor signaling pathway)	NA	1e-17	1	241,	0	-1.06	0.025704	0.421	5' UTR	2	48949508	49260558	311051	1
chr2	49324895	49325375	481	ENSMUSG00000036792	ENSMUST00000132717	52711	Mbd5	methyl-CpG binding domain protein 5 [Source:MGI Symbol;Acc:MGI:2138934]	GO:0003677(DNA binding);GO:0003682(chromatin binding);GO:0005634(nucleus);GO:0005694(chromosome);GO:0007399(nervous system development);GO:0010369(chromocenter);GO:0030496(midbody);GO:0040014(regulation of multicellular organism growth);GO:0042593(glucose homeostasis);GO:0050795(regulation of behavior);GO:0060399(positive regulation of growth hormone receptor signaling pathway)	NA	7.9e-17	1	481,	0	-1.72	0.00371535	-1.23	3' UTR	2	49272184	49325405	53222	1
chr2	55116783	55116963	181	ENSMUSG00000060988	ENSMUST00000112636	680466	Galnt13	polypeptide N-acetylgalactosaminyltransferase 13 [Source:MGI Symbol;Acc:MGI:2139447]	GO:0000139(Golgi membrane);GO:0004653(polypeptide N-acetylgalactosaminyltransferase activity);GO:0005794(Golgi apparatus);GO:0006486(protein glycosylation);GO:0006493(protein O-linked glycosylation);GO:0016020(membrane);GO:0016021(integral component of membrane);GO:0016740(transferase activity);GO:0016757(transferase activity, transferring glycosyl groups);GO:0018242(protein O-linked glycosylatio…	00512(Mucin type O-glycan biosynthesis)	2e-09	1	181,	0	-1.6	0.00524807	0.789	3' UTR	2	54436317	55118309	681993	1
chr2	55433167	55433286	120	ENSMUSG00000087040	ENSMUST00000128307	21352	Gm14033	predicted gene 14033 [Source:MGI Symbol;Acc:MGI:3650902]	NA	NA	7.6e-05	1	120,	0	-0.524	0.146893	2.7	Exon (ENSMUST00000128307/ENSMUSG00000087040, exon 7 of 7)	2	55411815	55433435	21621	1
chr2	55597546	55597815	270	ENSMUSG00000026824	ENSMUST00000067101	161576	Kcnj3	potassium inwardly-rectifying channel, subfamily J, member 3 [Source:MGI Symbol;Acc:MGI:104742]	GO:0005242(inward rectifier potassium channel activity);GO:0005244(voltage-gated ion channel activity);GO:0006811(ion transport);GO:0006813(potassium ion transport);GO:0008076(voltage-gated potassium channel complex);GO:0009897(external side of plasma membrane);GO:0009986(cell surface);GO:0015467(G-protein activated inward rectifier potassium channel activity);GO:0016020(membrane);GO:0016021(inte…	04713(Circadian entrainment);04723(Retrograde endocannabinoid signaling);04724(Glutamatergic synapse);04725(Cholinergic synapse);04726(Serotonergic synapse);04728(Dopaminergic synapse);04915(Estrogen signaling pathway);04921(Oxytocin signaling pathway);05032(Morphine addiction)	1e-104	1	270,	0	-6.37	1.94984e-08	0.239	3' UTR	2	55435970	55598145	162176	1
chr2	57367460	57367609	150	ENSMUSG00000026827	ENSMUST00000141536	129825	Gpd2	glycerol phosphate dehydrogenase 2, mitochondrial [Source:MGI Symbol;Acc:MGI:99778]	GO:0004367(glycerol-3-phosphate dehydrogenase [NAD+] activity);GO:0004368(glycerol-3-phosphate dehydrogenase (quinone) activity);GO:0005509(calcium ion binding);GO:0005739(mitochondrion);GO:0005743(mitochondrial inner membrane);GO:0006072(glycerol-3-phosphate metabolic process);GO:0006094(gluconeogenesis);GO:0006734(NADH metabolic process);GO:0009331(glycerol-3-phosphate dehydrogenase complex);GO…	00564(Glycerophospholipid metabolism)	2e-16	1	150,	0	-2.39	0.000588844	0.335	3' UTR	2	57237635	57367853	130219	1
chr2	58707405	58735396	27992	ENSMUSG00000026839	ENSMUST00000071543	140018	Upp2	uridine phosphorylase 2 [Source:MGI Symbol;Acc:MGI:1923904]	GO:0003824(catalytic activity);GO:0004850(uridine phosphorylase activity);GO:0005737(cytoplasm);GO:0009116(nucleoside metabolic process);GO:0009166(nucleotide catabolic process);GO:0016740(transferase activity);GO:0016757(transferase activity, transferring glycosyl groups);GO:0016763(transferase activity, transferring pentosyl groups);GO:0042802(identical protein binding);GO:0044206(UMP salvage);…	00240(Pyrimidine metabolism);00983(Drug metabolism - other enzymes)	1e-112	2	41,280,	0,27712	-0.924	0.0389045	0.498	Exon (ENSMUST00000140464/ENSMUSG00000086129, exon 2 of 3)	2	58567387	58792971	225585	1
chr2	59305485	59310111	4627	ENSMUSG00000026991	ENSMUST00000168631	144635	Pkp4	plakophilin 4 [Source:MGI Symbol;Acc:MGI:109281]	GO:0000922(spindle pole);GO:0005515(protein binding);GO:0005634(nucleus);GO:0005737(cytoplasm);GO:0005819(spindle);GO:0005856(cytoskeleton);GO:0005886(plasma membrane);GO:0005911(cell-cell junction);GO:0005913(cell-cell adherens junction);GO:0007043(cell-cell junction assembly);GO:0007155(cell adhesion);GO:0009898(cytoplasmic side of plasma membrane);GO:0014069(postsynaptic density);GO:0016020(me…	NA	0	3	8,550,10,	0,2523,4617	-13.1	1.25893e-15	-0.26	5' UTR	2	59160850	59355204	194355	1
chr2	59484653	59494498	9846	ENSMUSG00000026989	ENSMUST00000028369	0	Dapl1	death associated protein-like 1 [Source:MGI Symbol;Acc:MGI:1923997]	GO:0005575(cellular_component);GO:0006915(apoptotic process);GO:0010507(negative regulation of autophagy);GO:0030154(cell differentiation);GO:0034198(cellular response to amino acid starvation);GO:0070513(death domain binding);GO:0097190(apoptotic signaling pathway)	NA	0.00028	2	114,34,	0,9812	-1.58	0.00549541	-3.67	5' UTR	2	59484653	59505020	20368	1
chr2	65767267	65767447	181	ENSMUSG00000075318	ENSMUST00000028377	146496	Scn2a	sodium channel, voltage-gated, type II, alpha [Source:MGI Symbol;Acc:MGI:98248]	GO:0001518(voltage-gated sodium channel complex);GO:0005216(ion channel activity);GO:0005244(voltage-gated ion channel activity);GO:0005248(voltage-gated sodium channel activity);GO:0005272(sodium channel activity);GO:0005515(protein binding);GO:0005886(plasma membrane);GO:0006811(ion transport);GO:0006814(sodium ion transport);GO:0007399(nervous system development);GO:0007613(memory);GO:0008627(…	04742(Taste transduction)	1.3e-34	1	181,	0	-12.1	1.25893e-14	1.12	3' UTR	2	65620771	65767447	146677	1
chr2	66413573	66413872	300	ENSMUSG00000064329	ENSMUST00000112371	26965	Scn1a	sodium channel, voltage-gated, type I, alpha [Source:MGI Symbol;Acc:MGI:98246]	GO:0001508(action potential);GO:0001518(voltage-gated sodium channel complex);GO:0005216(ion channel activity);GO:0005244(voltage-gated ion channel activity);GO:0005248(voltage-gated sodium channel activity);GO:0005272(sodium channel activity);GO:0005654(nucleoplasm);GO:0005886(plasma membrane);GO:0006811(ion transport);GO:0006814(sodium ion transport);GO:0007628(adult walking behavior);GO:001470…	04728(Dopaminergic synapse)	8.9e-05	1	300,	0	-0.911	0.040738	-2.79	Exon (ENSMUST00000127849/ENSMUSG00000085386, exon 4 of 8)	2	66270782	66440837	170056	2
chr2	69666955	69667511	557	ENSMUSG00000063145	ENSMUST00000134659	19784	Bbs5	Bardet-Biedl syndrome 5 (human) [Source:MGI Symbol;Acc:MGI:1919819]	GO:0001103(RNA polymerase II repressing transcription factor binding);GO:0005515(protein binding);GO:0005737(cytoplasm);GO:0005815(microtubule organizing center);GO:0005856(cytoskeleton);GO:0005886(plasma membrane);GO:0005929(cilium);GO:0005930(axoneme);GO:0015031(protein transport);GO:0016020(membrane);GO:0030030(cell projection organization);GO:0032266(phosphatidylinositol-3-phosphate binding);…	NA	2e-38	2	10,408,	0,149	-1.23	0.0151356	0.31	3' UTR	2	69647171	69667318	20148	1
chr2	69796724	69799347	2624	ENSMUSG00000027088	ENSMUST00000028494	7088	Phospho2	phosphatase, orphan 2 [Source:MGI Symbol;Acc:MGI:1920623]	GO:0005575(cellular_component);GO:0016311(dephosphorylation);GO:0016787(hydrolase activity);GO:0016791(phosphatase activity);GO:0033883(pyridoxal phosphatase activity);GO:0046872(metal ion binding)	00750(Vitamin B6 metabolism)	0	2	500,39,	0,2585	-5.51	1.77828e-07	0.446	3' UTR	2	69789636	69797223	7588	1
chr2	69871246	69871426	181	ENSMUSG00000051730	ENSMUST00000060447	14189	Mettl5	methyltransferase like 5 [Source:MGI Symbol;Acc:MGI:1922672]	GO:0003676(nucleic acid binding);GO:0005575(cellular_component);GO:0008150(biological_process);GO:0008168(methyltransferase activity);GO:0016740(transferase activity);GO:0032259(methylation)	NA	1e-25	1	181,	0	-12.5	5.01187e-15	1.05	3' UTR	2	69871198	69885615	14418	2
chr2	70476949	70477579	631	ENSMUSG00000075304	ENSMUST00000100043	2026	Sp5	trans-acting transcription factor 5 [Source:MGI Symbol;Acc:MGI:1927715]	GO:0000122(negative regulation of transcription by RNA polymerase II);GO:0000977(RNA polymerase II regulatory region sequence-specific DNA binding);GO:0000981(DNA-binding transcription factor activity, RNA polymerase II-specific);GO:0001227(DNA-binding transcription repressor activity, RNA polymerase II-specific);GO:0003676(nucleic acid binding);GO:0003677(DNA binding);GO:0005634(nucleus);GO:0006…	NA	1.6e-13	1	631,	0	-1.57	0.0057544	1.72	3' UTR	2	70474923	70477729	2807	1
chr2	71138518	71139057	540	ENSMUSG00000027015	ENSMUST00000028403	20595	Cybrd1	cytochrome b reductase 1 [Source:MGI Symbol;Acc:MGI:2654575]	GO:0000293(ferric-chelate reductase activity);GO:0005765(lysosomal membrane);GO:0010039(response to iron ion);GO:0016020(membrane);GO:0016021(integral component of membrane);GO:0016491(oxidoreductase activity);GO:0031526(brush border membrane);GO:0046872(metal ion binding);GO:0055114(oxidation-reduction process)	04978(Mineral absorption)	5e-19	1	540,	0	-0.89	0.0436516	0.826	3' UTR	2	71117923	71142926	25004	1
chr2	72441503	72442131	629	ENSMUSG00000004085	ENSMUST00000090824	155866	Map3k20	mitogen-activated protein kinase kinase kinase 20 [Source:MGI Symbol;Acc:MGI:2443258]	GO:0000077(DNA damage checkpoint);GO:0000165(MAPK cascade);GO:0000166(nucleotide binding);GO:0000186(activation of MAPKK activity);GO:0000287(magnesium ion binding);GO:0004672(protein kinase activity);GO:0004674(protein serine/threonine kinase activity);GO:0004709(MAP kinase kinase kinase activity);GO:0005515(protein binding);GO:0005524(ATP binding);GO:0005634(nucleus);GO:0005737(cytoplasm);GO:00…	04010(MAPK signaling pathway)	2e-17	1	629,	0	-0.754	0.0676083	0.603	3' UTR	2	72285637	72442610	156974	1
chr2	74764256	74764492	237	ENSMUSG00000042448	ENSMUST00000047793	1276	Hoxd1	homeobox D1 [Source:MGI Symbol;Acc:MGI:96201]	GO:0003677(DNA binding);GO:0005634(nucleus);GO:0005654(nucleoplasm);GO:0006355(regulation of transcription, DNA-templated);GO:0007275(multicellular organism development);GO:0019233(sensory perception of pain);GO:0030182(neuron differentiation);GO:0043565(sequence-specific DNA binding);GO:0048706(embryonic skeletal system development)	NA	2.6e-05	1	237,	0	-0.703	0.0794328	3.17	3' UTR	2	74762980	74765142	2163	1
chr2	75667339	75667789	451	ENSMUSG00000059005	ENSMUST00000111962	8072	Hnrnpa3	heterogeneous nuclear ribonucleoprotein A3 [Source:MGI Symbol;Acc:MGI:1917171]	GO:0003676(nucleic acid binding);GO:0003723(RNA binding);GO:0003729(mRNA binding);GO:0005634(nucleus);GO:0005654(nucleoplasm);GO:0005681(spliceosomal complex);GO:0005737(cytoplasm);GO:0006397(mRNA processing);GO:0008380(RNA splicing);GO:0014069(postsynaptic density);GO:0035770(ribonucleoprotein granule);GO:0043005(neuron projection);GO:0051028(mRNA transport);GO:0051033(RNA transmembrane transpor…	03040(Spliceosome)	0	1	451,	0	-168	1e-171	-1.47	3' UTR	2	75659267	75669407	10141	1
chr2	75704770	75709400	4631	ENSMUSG00000087222	ENSMUST00000135244	0	E030042O20Rik	RIKEN cDNA E030042O20 gene [Source:MGI Symbol;Acc:MGI:2444099]	NA	NA	2.4e-06	2	725,78,	0,4553	-0.79	0.060256	1.5	Exon (ENSMUST00000135244/ENSMUSG00000087222, exon 1 of 2)	2	75704770	75710024	5255	1
chr2	76600377	76600647	271	ENSMUSG00000042359	ENSMUST00000077972	193839	Osbpl6	oxysterol binding protein-like 6 [Source:MGI Symbol;Acc:MGI:2139014]	GO:0005634(nucleus);GO:0005635(nuclear envelope);GO:0005737(cytoplasm);GO:0005783(endoplasmic reticulum);GO:0005789(endoplasmic reticulum membrane);GO:0005829(cytosol);GO:0005886(plasma membrane);GO:0006869(lipid transport);GO:0008150(biological_process);GO:0008289(lipid binding);GO:0015248(sterol transporter activity);GO:0015485(cholesterol binding);GO:0015918(sterol transport);GO:0016020(membra…	NA	2.7e-08	1	271,	0	-1.23	0.0151356	1.08	3' UTR	2	76406538	76600643	194106	1
chr2	76658349	76658497	149	ENSMUSG00000075267	ENSMUST00000099986	8076	Pjvk	pejvakin [Source:MGI Symbol;Acc:MGI:2685847]	GO:0003674(molecular_function);GO:0007605(sensory perception of sound);GO:0043025(neuronal cell body)	NA	0.0011	1	149,	0	-0.252	0.500035	1.22	Exon (ENSMUST00000099986/ENSMUSG00000075267, exon 6 of 6)	2	76650273	76658556	8284	1
chr2	79643485	79655140	11656	ENSMUSG00000027007	ENSMUST00000111785	8133	Itprid2	ITPR interacting domain containing 2 [Source:MGI Symbol;Acc:MGI:1917849]	GO:0003779(actin binding);GO:0005102(signaling receptor binding);GO:0005634(nucleus);GO:0005737(cytoplasm);GO:0005829(cytosol);GO:0005886(plasma membrane);GO:0051015(actin filament binding)	NA	0	4	128,704,73,54,	0,920,7903,11602	-4.9	8.51138e-07	0.249	Exon (ENSMUST00000111785/ENSMUSG00000027007, exon 7 of 18)	2	79635352	79672966	37615	1
chr2	79808387	79808596	210	ENSMUSG00000034683	ENSMUST00000090760	100607	Ppp1r1c	protein phosphatase 1, regulatory inhibitor subunit 1C [Source:MGI Symbol;Acc:MGI:1923185]	GO:0004864(protein phosphatase inhibitor activity);GO:0005737(cytoplasm);GO:0007049(cell cycle);GO:0007165(signal transduction);GO:0032515(negative regulation of phosphoprotein phosphatase activity);GO:0035556(intracellular signal transduction);GO:0051301(cell division)	NA	1.6e-07	1	210,	0	-0.544	0.136458	-2.47	3' UTR	2	79707780	79810313	102534	1
chr2	80315676	80317508	1833	ENSMUSG00000027006	ENSMUST00000125000	210	Dnajc10	DnaJ heat shock protein family (Hsp40) member C10 [Source:MGI Symbol;Acc:MGI:1914111]	GO:0001671(ATPase activator activity);GO:0001933(negative regulation of protein phosphorylation);GO:0005515(protein binding);GO:0005783(endoplasmic reticulum);GO:0005788(endoplasmic reticulum lumen);GO:0015035(protein disulfide oxidoreductase activity);GO:0015036(disulfide oxidoreductase activity);GO:0016491(oxidoreductase activity);GO:0016671(oxidoreductase activity, acting on a sulfur group of …	04141(Protein processing in endoplasmic reticulum)	3.2e-99	2	130,260,	0,1573	-1.68	0.00416869	0.312	5' UTR	2	80315466	80324788	9323	1
chr2	80624345	80631224	6880	ENSMUSG00000086436	ENSMUST00000118989	0	Gm13690	predicted gene 13690 [Source:MGI Symbol;Acc:MGI:3652065]	NA	NA	1e-269	2	16,433,	0,6447	-3.66	2.04174e-05	0.599	3' UTR	2	80629284	80629568	285	2
chr2	82235931	82259759	23829	ENSMUSG00000070866	ENSMUST00000047527	182709	Zfp804a	zinc finger protein 804A [Source:MGI Symbol;Acc:MGI:2442949]	GO:0003676(nucleic acid binding);GO:0005634(nucleus);GO:0005737(cytoplasm);GO:0005886(plasma membrane);GO:0010628(positive regulation of gene expression);GO:0010975(regulation of neuron projection development);GO:0010976(positive regulation of neuron projection development);GO:0030424(axon);GO:0030426(growth cone);GO:0043025(neuronal cell body);GO:0043197(dendritic spine);GO:0043198(dendritic sha…	NA	0	3	11,131,3545,	0,17530,20284	-4.1	6.30957e-06	-0.143	3' UTR	2	82053222	82259879	206658	1
chr2	83658302	83660157	1856	ENSMUSG00000027091	ENSMUST00000134789	0	Zc3h15	zinc finger CCCH-type containing 15 [Source:MGI Symbol;Acc:MGI:1919747]	GO:0002181(cytoplasmic translation);GO:0005634(nucleus);GO:0005730(nucleolus);GO:0005737(cytoplasm);GO:0005829(cytosol);GO:0019221(cytokine-mediated signaling pathway);GO:0043547(positive regulation of GTPase activity);GO:0046872(metal ion binding)	NA	8.5e-10	3	1,92,148,	0,228,1708	-4.58	1.86209e-06	0.492	Exon (ENSMUST00000081591/ENSMUSG00000027091, exon 5 of 10)	2	83660010	83664622	4613	1
chr2	84685683	84687082	1400	ENSMUSG00000027080	ENSMUST00000102645	7281	Med19	mediator complex subunit 19 [Source:MGI Symbol;Acc:MGI:1914234]	GO:0003712(transcription coregulator activity);GO:0005515(protein binding);GO:0005634(nucleus);GO:0005654(nucleoplasm);GO:0006357(regulation of transcription by RNA polymerase II);GO:0008134(transcription factor binding);GO:0016592(mediator complex);GO:0016604(nuclear body);GO:0045944(positive regulation of transcription by RNA polymerase II)	NA	1e-106	3	17,95,217,	0,508,1183	-2.03	0.00158489	0.257	3' UTR	2	84678402	84688215	9814	1
chr2	84830039	84830213	175	ENSMUSG00000027076	ENSMUST00000028470	3042	Timm10	translocase of inner mitochondrial membrane 10 [Source:MGI Symbol;Acc:MGI:1353429]	GO:0005215(transporter activity);GO:0005739(mitochondrion);GO:0005743(mitochondrial inner membrane);GO:0008565(protein transporter activity);GO:0015031(protein transport);GO:0016020(membrane);GO:0042719(mitochondrial intermembrane space protein transporter complex);GO:0042721(TIM22 mitochondrial import inner membrane insertion complex);GO:0042803(protein homodimerization activity);GO:0045039(prot…	NA	6.3e-12	1	175,	0	-2.66	0.000281838	0.549	3' UTR	2	84826997	84830213	3217	1
chr2	85045496	85047109	1614	ENSMUSG00000027067	ENSMUST00000077798	8262	Ssrp1	structure specific recognition protein 1 [Source:MGI Symbol;Acc:MGI:107912]	GO:0003677(DNA binding);GO:0003682(chromatin binding);GO:0005634(nucleus);GO:0005694(chromosome);GO:0005730(nucleolus);GO:0006260(DNA replication);GO:0006281(DNA repair);GO:0006974(cellular response to DNA damage stimulus)	NA	1e-181	3	277,187,464,	0,757,1150	-6.24	2.75423e-08	0.205	3' UTR	2	85037234	85047109	9876	1
chr2	86041358	86041864	507	ENSMUSG00000045392	ENSMUST00000213774	20725	Olfr1033	olfactory receptor 1033 [Source:MGI Symbol;Acc:MGI:3030867]	GO:0004930(G protein-coupled receptor activity);GO:0004984(olfactory receptor activity);GO:0005549(odorant binding);GO:0005886(plasma membrane);GO:0007165(signal transduction);GO:0007186(G protein-coupled receptor signaling pathway);GO:0007608(sensory perception of smell);GO:0016020(membrane);GO:0016021(integral component of membrane);GO:0050896(response to stimulus);GO:0050911(detection of chemi…	04740(Olfactory transduction)	1.1e-07	1	507,	0	-0.909	0.040738	-3.09	Exon (ENSMUST00000213774/ENSMUSG00000045392, exon 2 of 2)	2	86020633	86041432	20800	1
chr2	90188365	90194883	6519	ENSMUSG00000080223	ENSMUST00000116469	14268	Gm13768	predicted gene 13768 [Source:MGI Symbol;Acc:MGI:3651239]	NA	NA	3.2e-05	3	119,120,2,	0,6218,6517	-0.734	0.0707946	2.78	Exon (ENSMUST00000116469/ENSMUSG00000080223, exon 4 of 6)	2	90174097	90195152	21056	1
chr2	90910054	90910502	449	ENSMUSG00000005505	ENSMUST00000111464	5314	Kbtbd4	kelch repeat and BTB (POZ) domain containing 4 [Source:MGI Symbol;Acc:MGI:1914386]	GO:0005515(protein binding)	NA	1e-102	1	449,	0	-3.6	2.39883e-05	0.443	3' UTR	2	90904740	90910561	5822	1
chr2	91082390	91090099	7710	ENSMUSG00000002111	ENSMUST00000169852	0	Spi1	spleen focus forming virus (SFFV) proviral integration oncogene [Source:MGI Symbol;Acc:MGI:98282]	GO:0000122(negative regulation of transcription by RNA polymerase II);GO:0000790(nuclear chromatin);GO:0000978(RNA polymerase II proximal promoter sequence-specific DNA binding);GO:0000980(RNA polymerase II distal enhancer sequence-specific DNA binding);GO:0000981(DNA-binding transcription factor activity, RNA polymerase II-specific);GO:0001085(RNA polymerase II transcription factor binding);GO:0…	04380(Osteoclast differentiation);05166(Human T-cell leukemia virus 1 infection);05200(Pathways in cancer);05202(Transcriptional misregulation in cancer);05221(Acute myeloid leukemia)	7.9e-14	2	134,286,	0,7424	-2.77	0.00020893	-1.81	5' UTR	2	91082390	91114366	31977	1
chr2	91513570	91513779	210	ENSMUSG00000027253	ENSMUST00000028689	56059	Lrp4	low density lipoprotein receptor-related protein 4 [Source:MGI Symbol;Acc:MGI:2442252]	GO:0001822(kidney development);GO:0001932(regulation of protein phosphorylation);GO:0001942(hair follicle development);GO:0005509(calcium ion binding);GO:0005515(protein binding);GO:0005886(plasma membrane);GO:0006897(endocytosis);GO:0007275(multicellular organism development);GO:0008104(protein localization);GO:0009953(dorsal/ventral pattern formation);GO:0009954(proximal/distal pattern formatio…	NA	3.2e-73	1	210,	0	-2.75	0.000218776	0.885	3' UTR	2	91457511	91513779	56269	1
chr2	91721306	91721545	240	ENSMUSG00000027243	ENSMUST00000090608	10384	Harbi1	harbinger transposase derived 1 [Source:MGI Symbol;Acc:MGI:2443194]	GO:0003674(molecular_function);GO:0004518(nuclease activity);GO:0005634(nucleus);GO:0005737(cytoplasm);GO:0005815(microtubule organizing center);GO:0005829(cytosol);GO:0005886(plasma membrane);GO:0008150(biological_process);GO:0016787(hydrolase activity);GO:0046872(metal ion binding);GO:0090305(nucleic acid phosphodiester bond hydrolysis)	NA	1.2e-08	1	240,	0	-2.88	0.000154882	1.29	3' UTR	2	91710922	91721545	10624	1
chr2	92529331	92529510	180	ENSMUSG00000085261	ENSMUST00000141341	45405	Gm13814	predicted gene 13814 [Source:MGI Symbol;Acc:MGI:3649319]	NA	NA	4.2e-06	1	180,	0	-0.685	0.0831764	-3.17	Exon (ENSMUST00000141341/ENSMUSG00000085261, exon 2 of 2)	2	92483926	92529809	45884	1
chr2	94406151	94406391	241	ENSMUSG00000045464	ENSMUST00000152313	0	2810002D19Rik	RIKEN cDNA 2810002D19 gene [Source:MGI Symbol;Acc:MGI:1913707]	NA	NA	1.6e-06	1	241,	0	-0.398	0.242103	2.03	Exon (ENSMUST00000152313/ENSMUSG00000045464, exon 1 of 2)	2	94406151	94411682	5532	1
chr2	94411592	94411652	61	ENSMUSG00000045464	ENSMUST00000152313	5441	2810002D19Rik	RIKEN cDNA 2810002D19 gene [Source:MGI Symbol;Acc:MGI:1913707]	NA	NA	0.0071	1	61,	0	-0.487	0.169044	0.788	Exon (ENSMUST00000152313/ENSMUSG00000045464, exon 2 of 2)	2	94406151	94411682	5532	1
chr2	103091913	103092644	732	ENSMUSG00000010911	ENSMUST00000011055	18238	Apip	APAF1 interacting protein [Source:MGI Symbol;Acc:MGI:1926788]	GO:0005737(cytoplasm);GO:0006915(apoptotic process);GO:0008270(zinc ion binding);GO:0008652(cellular amino acid biosynthetic process);GO:0009086(methionine biosynthetic process);GO:0016829(lyase activity);GO:0019284(L-methionine salvage from S-adenosylmethionine);GO:0019509(L-methionine salvage from methylthioadenosine);GO:0042802(identical protein binding);GO:0043066(negative regulation of apopt…	00270(Cysteine and methionine metabolism)	4e-62	2	4,203,	0,529	-1.75	0.00338844	0.497	3' UTR	2	103073675	103092644	18970	1
chr2	103718035	103718333	299	ENSMUSG00000032724	ENSMUST00000076212	151725	Abtb2	ankyrin repeat and BTB (POZ) domain containing 2 [Source:MGI Symbol;Acc:MGI:2139365]	GO:0005515(protein binding);GO:0005634(nucleus);GO:0005654(nucleoplasm);GO:0046982(protein heterodimerization activity);GO:0097237(cellular response to toxic substance)	NA	6.2e-06	1	299,	0	-1.73	0.00354813	0.953	3' UTR	2	103566310	103718423	152114	1
chr2	105017140	105017904	765	ENSMUSG00000045106	ENSMUST00000144358	24950	Ccdc73	coiled-coil domain containing 73 [Source:MGI Symbol;Acc:MGI:3606488]	GO:0003674(molecular_function);GO:0005575(cellular_component);GO:0008150(biological_process)	NA	5e-17	2	64,235,	0,530	-1.57	0.0057544	0.802	3' UTR	2	104992190	105017851	25662	1
chr2	105673089	105673449	361	ENSMUSG00000027168	ENSMUST00000111086	4189	Pax6	paired box 6 [Source:MGI Symbol;Acc:MGI:97490]	GO:0000122(negative regulation of transcription by RNA polymerase II);GO:0000132(establishment of mitotic spindle orientation);GO:0000790(nuclear chromatin);GO:0000978(RNA polymerase II proximal promoter sequence-specific DNA binding);GO:0000979(RNA polymerase II core promoter sequence-specific DNA binding);GO:0000981(DNA-binding transcription factor activity, RNA polymerase II-specific);GO:00012…	04550(Signaling pathways regulating pluripotency of stem cells);04950(Maturity onset diabetes of the young)	8.7e-05	1	361,	0	-0.574	0.12218	-1.17	5' UTR	2	105668900	105697364	28465	1
chr2	105673569	105674049	481	ENSMUSG00000027168	ENSMUST00000147923	0	Pax6	paired box 6 [Source:MGI Symbol;Acc:MGI:97490]	GO:0000122(negative regulation of transcription by RNA polymerase II);GO:0000132(establishment of mitotic spindle orientation);GO:0000790(nuclear chromatin);GO:0000978(RNA polymerase II proximal promoter sequence-specific DNA binding);GO:0000979(RNA polymerase II core promoter sequence-specific DNA binding);GO:0000981(DNA-binding transcription factor activity, RNA polymerase II-specific);GO:00012…	04550(Signaling pathways regulating pluripotency of stem cells);04950(Maturity onset diabetes of the young)	2.3e-09	1	481,	0	-1.13	0.0204174	1.35	5' UTR	2	105673963	105675876	1914	1
chr2	105676567	105676807	241	ENSMUSG00000027168	ENSMUST00000111086	7667	Pax6	paired box 6 [Source:MGI Symbol;Acc:MGI:97490]	GO:0000122(negative regulation of transcription by RNA polymerase II);GO:0000132(establishment of mitotic spindle orientation);GO:0000790(nuclear chromatin);GO:0000978(RNA polymerase II proximal promoter sequence-specific DNA binding);GO:0000979(RNA polymerase II core promoter sequence-specific DNA binding);GO:0000981(DNA-binding transcription factor activity, RNA polymerase II-specific);GO:00012…	04550(Signaling pathways regulating pluripotency of stem cells);04950(Maturity onset diabetes of the young)	6.3e-07	1	241,	0	-0.543	0.137088	2.28	5' UTR	2	105668900	105697364	28465	1
chr2	106867433	106867493	61	ENSMUSG00000016386	ENSMUST00000111063	174164	Mpped2	metallophosphoesterase domain containing 2 [Source:MGI Symbol;Acc:MGI:1924265]	GO:0005575(cellular_component);GO:0008150(biological_process);GO:0016787(hydrolase activity);GO:0046872(metal ion binding)	NA	0.0035	1	61,	0	-1.25	0.0141254	1.13	3' UTR	2	106693269	106868356	175088	1
chr2	110045094	110172522	127429	ENSMUSG00000086186	ENSMUST00000153332	0	Ccdc34os	coiled-coil domain containing 34, opposite strand [Source:MGI Symbol;Acc:MGI:1922767]	NA	NA	4.8e-06	2	229,72,	0,127357	-0.949	0.0354813	1.64	3' UTR	2	110031250	110050476	19227	2
chr2	112362983	112363163	181	ENSMUSG00000027130	ENSMUST00000028549	96164	Slc12a6	solute carrier family 12, member 6 [Source:MGI Symbol;Acc:MGI:2135960]	GO:0005215(transporter activity);GO:0005515(protein binding);GO:0005886(plasma membrane);GO:0005887(integral component of plasma membrane);GO:0006811(ion transport);GO:0006813(potassium ion transport);GO:0006884(cell volume homeostasis);GO:0007268(chemical synaptic transmission);GO:0015079(potassium ion transmembrane transporter activity);GO:0015293(symporter activity);GO:0015377(cation:chloride …	NA	0	1	181,	0	-33.1	3.16228e-36	1.11	3' UTR	2	112266819	112363156	96338	1
chr2	112266314	112266612	299	ENSMUSG00000096764	ENSMUST00000141047	0	Gm21985	predicted gene 21985 [Source:MGI Symbol;Acc:MGI:5439454]	GO:0005215(transporter activity);GO:0005887(integral component of plasma membrane);GO:0006811(ion transport);GO:0006884(cell volume homeostasis);GO:0007268(chemical synaptic transmission);GO:0015377(cation:chloride symporter activity);GO:0015379(potassium:chloride symporter activity);GO:0016020(membrane);GO:0016021(integral component of membrane);GO:0055064(chloride ion homeostasis);GO:0055075(po…	NA	1e-121	1	299,	0	-3.82	1.31826e-05	-0.685	5' UTR	2	112266314	112406319	140006	1
chr2	114031635	114031784	150	ENSMUSG00000087694	ENSMUST00000135729	17925	A530058N18Rik	RIKEN cDNA A530058N18 gene [Source:MGI Symbol;Acc:MGI:2444858]	NA	NA	0.00049	1	150,	0	-0.372	0.269153	0.299	Exon (ENSMUST00000135729/ENSMUSG00000087694, exon 5 of 5)	2	114013710	114032292	18583	1
chr2	116892344	116892494	151	ENSMUSG00000027355	ENSMUST00000028834	13636	Tmco5	transmembrane and coiled-coil domains 5 [Source:MGI Symbol;Acc:MGI:1914606]	GO:0003674(molecular_function);GO:0005575(cellular_component);GO:0008150(biological_process);GO:0016020(membrane);GO:0016021(integral component of membrane)	NA	8.5e-10	1	151,	0	-0.408	0.230675	-1.52	3' UTR	2	116878708	116892494	13787	1
chr2	117262879	117271270	8392	ENSMUSG00000027349	ENSMUST00000028825	13140	Fam98b	family with sequence similarity 98, member B [Source:MGI Symbol;Acc:MGI:1915465]	GO:0005634(nucleus);GO:0005654(nucleoplasm);GO:0005737(cytoplasm);GO:0006479(protein methylation);GO:0008276(protein methyltransferase activity);GO:0008284(positive regulation of cell population proliferation);GO:0010628(positive regulation of gene expression);GO:0042802(identical protein binding);GO:0043231(intracellular membrane-bounded organelle);GO:0072669(tRNA-splicing ligase complex)	NA	0	4	41,117,168,665,	0,944,4901,7727	-21.4	3.16228e-24	0.343	3' UTR	2	117249739	117271540	21802	1
chr2	118125069	118125907	839	ENSMUSG00000040152	ENSMUST00000039559	13193	Thbs1	thrombospondin 1 [Source:MGI Symbol;Acc:MGI:98737]	GO:0000187(activation of MAPK activity);GO:0001786(phosphatidylserine binding);GO:0001937(negative regulation of endothelial cell proliferation);GO:0001953(negative regulation of cell-matrix adhesion);GO:0001968(fibronectin binding);GO:0002040(sprouting angiogenesis);GO:0002544(chronic inflammatory response);GO:0002581(negative regulation of antigen processing and presentation of peptide or polys…	04015(Rap1 signaling pathway);04115(p53 signaling pathway);04145(Phagosome);04151(PI3K-Akt signaling pathway);04350(TGF-beta signaling pathway);04510(Focal adhesion);04512(ECM-receptor interaction);05144(Malaria);05165(Human papillomavirus infection);05205(Proteoglycans in cancer);05206(MicroRNAs in cancer);05219(Bladder cancer)	2e-29	1	839,	0	-2.53	0.000398107	-0.725	3' UTR	2	118111876	118127133	15258	1
chr2	118307929	118308166	238	ENSMUSG00000040133	ENSMUST00000039160	65253	Gpr176	G protein-coupled receptor 176 [Source:MGI Symbol;Acc:MGI:2685858]	GO:0004930(G protein-coupled receptor activity);GO:0005886(plasma membrane);GO:0007165(signal transduction);GO:0007186(G protein-coupled receptor signaling pathway);GO:0007193(adenylate cyclase-inhibiting G protein-coupled receptor signaling pathway);GO:0016020(membrane);GO:0016021(integral component of membrane);GO:0048511(rhythmic process);GO:0048512(circadian behavior)	NA	3.4e-05	1	238,	0	-0.414	0.225424	1.49	Exon (ENSMUST00000125654/ENSMUSG00000085889, exon 3 of 3)	2	118277110	118373419	96310	2
chr2	118663333	118663543	211	ENSMUSG00000074923	ENSMUST00000099557	30	Pak6	p21 (RAC1) activated kinase 6 [Source:MGI Symbol;Acc:MGI:2679420]	GO:0000166(nucleotide binding);GO:0001650(fibrillar center);GO:0004672(protein kinase activity);GO:0004674(protein serine/threonine kinase activity);GO:0005524(ATP binding);GO:0005634(nucleus);GO:0005737(cytoplasm);GO:0006468(protein phosphorylation);GO:0007612(learning);GO:0007613(memory);GO:0007626(locomotory behavior);GO:0016301(kinase activity);GO:0016310(phosphorylation);GO:0016477(cell migr…	04012(ErbB signaling pathway);04014(Ras signaling pathway);04360(Axon guidance);04510(Focal adhesion);04660(T cell receptor signaling pathway);04810(Regulation of actin cytoskeleton);05170(Human immunodeficiency virus 1 infection);05211(Renal cell carcinoma)	2.7e-08	1	211,	0	-0.781	0.0616595	-0.51	5' UTR	2	118663303	118698020	34718	1
chr2	118836954	118837223	270	ENSMUSG00000027331	ENSMUST00000134661	22951	Knstrn	kinetochore-localized astrin/SPAG5 binding [Source:MGI Symbol;Acc:MGI:1289298]	GO:0000070(mitotic sister chromatid segregation);GO:0000775(chromosome, centromeric region);GO:0000776(kinetochore);GO:0000777(condensed chromosome kinetochore);GO:0000922(spindle pole);GO:0005515(protein binding);GO:0005634(nucleus);GO:0005694(chromosome);GO:0005737(cytoplasm);GO:0005829(cytosol);GO:0005856(cytoskeleton);GO:0005874(microtubule);GO:0007049(cell cycle);GO:0007051(spindle organizat…	NA	4e-08	1	270,	0	-0.553	0.131826	1.58	3' UTR	2	118814003	118837696	23694	1
chr2	118901712	118917067	15356	ENSMUSG00000040007	ENSMUST00000151162	1335	Bahd1	bromo adjacent homology domain containing 1 [Source:MGI Symbol;Acc:MGI:2139371]	GO:0003682(chromatin binding);GO:0005654(nucleoplasm);GO:0005677(chromatin silencing complex);GO:0031507(heterochromatin assembly);GO:0045892(negative regulation of transcription, DNA-templated)	NA	1e-139	2	46,1180,	0,14176	-6.26	2.63027e-08	-0.591	5' UTR	2	118900377	118916479	16103	1
chr2	119175849	119175908	60	ENSMUSG00000034278	ENSMUST00000038439	32887	Dnajc17	DnaJ heat shock protein family (Hsp40) member C17 [Source:MGI Symbol;Acc:MGI:1916658]	GO:0000122(negative regulation of transcription by RNA polymerase II);GO:0003676(nucleic acid binding);GO:0003723(RNA binding);GO:0005634(nucleus);GO:0005737(cytoplasm);GO:1901998(toxin transport)	NA	0.00079	1	60,	0	-0.35	0.295801	-1.29	3' UTR	2	119172500	119208795	36296	2
chr2	119214554	119214704	151	ENSMUSG00000068580	ENSMUST00000090174	5920	Zfyve19	zinc finger, FYVE domain containing 19 [Source:MGI Symbol;Acc:MGI:1919258]	GO:0005737(cytoplasm);GO:0005813(centrosome);GO:0005815(microtubule organizing center);GO:0005856(cytoskeleton);GO:0007049(cell cycle);GO:0008289(lipid binding);GO:0009838(abscission);GO:0030496(midbody);GO:0032154(cleavage furrow);GO:0032266(phosphatidylinositol-3-phosphate binding);GO:0032466(negative regulation of cytokinesis);GO:0044878(mitotic cytokinesis checkpoint);GO:0046872(metal ion bin…	NA	4.4e-06	1	151,	0	-0.904	0.0416869	0.795	Exon (ENSMUST00000123323/ENSMUSG00000068580, exon 1 of 3)	2	119208634	119217049	8416	1
chr2	119237907	119238116	210	ENSMUSG00000027315	ENSMUST00000028783	545	Spint1	serine protease inhibitor, Kunitz type 1 [Source:MGI Symbol;Acc:MGI:1338033]	GO:0001843(neural tube closure);GO:0001892(embryonic placenta development);GO:0004867(serine-type endopeptidase inhibitor activity);GO:0005515(protein binding);GO:0005576(extracellular region);GO:0005886(plasma membrane);GO:0010466(negative regulation of peptidase activity);GO:0010951(negative regulation of endopeptidase activity);GO:0030198(extracellular matrix organization);GO:0030414(peptidase…	05202(Transcriptional misregulation in cancer);05215(Prostate cancer)	0.00019	1	210,	0	-0.29	0.398107	0.737	Exon (ENSMUST00000028783/ENSMUSG00000027315, exon 2 of 11)	2	119237362	119249514	12153	1
chr2	119734362	119734780	419	ENSMUSG00000027304	ENSMUST00000028767	59294	Rtf1	RTF1, Paf1/RNA polymerase II complex component [Source:MGI Symbol;Acc:MGI:1309480]	GO:0000122(negative regulation of transcription by RNA polymerase II);GO:0001711(endodermal cell fate commitment);GO:0001832(blastocyst growth);GO:0003677(DNA binding);GO:0003697(single-stranded DNA binding);GO:0005515(protein binding);GO:0005634(nucleus);GO:0005654(nucleoplasm);GO:0005730(nucleolus);GO:0006368(transcription elongation from RNA polymerase II promoter);GO:0016055(Wnt signaling pat…	NA	1e-178	1	419,	0	-3.2	6.76083e-05	0.312	3' UTR	2	119675068	119735407	60340	1
chr2	120032178	120032594	417	ENSMUSG00000033852	ENSMUST00000162393	4685	Gm28042	predicted gene, 28042 [Source:MGI Symbol;Acc:MGI:5547778]	GO:0004620(phospholipase activity);GO:0004623(phospholipase A2 activity);GO:0005509(calcium ion binding);GO:0005544(calcium-dependent phospholipid binding);GO:0005737(cytoplasm);GO:0005829(cytosol);GO:0006629(lipid metabolic process);GO:0009395(phospholipid catabolic process);GO:0016042(lipid catabolic process);GO:0016787(hydrolase activity);GO:0046475(glycerophospholipid catabolic process);GO:00…	NA	6.3e-65	1	417,	0	-1.81	0.00295121	0.67	3' UTR	2	120027493	120043033	15541	1
chr2	120032178	120034610	2433	ENSMUSG00000098488	ENSMUST00000134380	0	Pla2g4b	phospholipase A2, group IVB (cytosolic) [Source:MGI Symbol;Acc:MGI:2384819]	GO:0004620(phospholipase activity);GO:0004623(phospholipase A2 activity);GO:0005737(cytoplasm);GO:0006629(lipid metabolic process);GO:0009395(phospholipid catabolic process);GO:0016042(lipid catabolic process);GO:0016787(hydrolase activity);GO:0046872(metal ion binding);GO:0102567(phospholipase A2 activity (consuming 1,2-dipalmitoylphosphatidylcholine));GO:0102568(phospholipase A2 activity consum…	00564(Glycerophospholipid metabolism);00565(Ether lipid metabolism);00590(Arachidonic acid metabolism);00591(Linoleic acid metabolism);00592(alpha-Linolenic acid metabolism);04010(MAPK signaling pathway);04014(Ras signaling pathway);04072(Phospholipase D signaling pathway);04217(Necroptosis);04270(Vascular smooth muscle contraction);04370(VEGF signaling pathway);04611(Platelet activation);04664(F…	2.5e-63	2	288,133,	0,2300	-2.2	0.000977237	0.736	5' UTR	2	120033417	120041965	8549	1
chr2	120404165	120404225	61	ENSMUSG00000062646	ENSMUST00000154963	0	Ganc	glucosidase, alpha; neutral C [Source:MGI Symbol;Acc:MGI:1923301]	GO:0003824(catalytic activity);GO:0004553(hydrolase activity, hydrolyzing O-glycosyl compounds);GO:0005975(carbohydrate metabolic process);GO:0008152(metabolic process);GO:0016787(hydrolase activity);GO:0016798(hydrolase activity, acting on glycosyl bonds);GO:0030246(carbohydrate binding)	00052(Galactose metabolism);00500(Starch and sucrose metabolism)	0.0028	1	61,	0	-0.316	0.34914	1.58	Exon (ENSMUST00000154574/ENSMUSG00000062646, exon 1 of 5)	2	120404201	120419485	15285	1
chr2	120422116	120422715	600	ENSMUSG00000062646	ENSMUST00000154574	18220	Ganc	glucosidase, alpha; neutral C [Source:MGI Symbol;Acc:MGI:1923301]	GO:0003824(catalytic activity);GO:0004553(hydrolase activity, hydrolyzing O-glycosyl compounds);GO:0005975(carbohydrate metabolic process);GO:0008152(metabolic process);GO:0016787(hydrolase activity);GO:0016798(hydrolase activity, acting on glycosyl bonds);GO:0030246(carbohydrate binding)	00052(Galactose metabolism);00500(Starch and sucrose metabolism)	1.3e-45	1	600,	0	-1.6	0.00524807	-0.54	Exon (ENSMUST00000154574/ENSMUSG00000062646, exon 5 of 5)	2	120403896	120423659	19764	1
chr2	120697682	120697982	301	ENSMUSG00000033705	ENSMUST00000180041	68561	Stard9	START domain containing 9 [Source:MGI Symbol;Acc:MGI:3045258]	GO:0000166(nucleotide binding);GO:0003774(motor activity);GO:0003777(microtubule motor activity);GO:0005515(protein binding);GO:0005524(ATP binding);GO:0005634(nucleus);GO:0005737(cytoplasm);GO:0005814(centriole);GO:0005856(cytoskeleton);GO:0005871(kinesin complex);GO:0005874(microtubule);GO:0007018(microtubule-based movement);GO:0008017(microtubule binding);GO:0008289(lipid binding);GO:0008574(A…	NA	7.9e-12	1	301,	0	-1.43	0.00851138	-0.85	3' UTR	2	120629121	120715881	86761	1
chr2	120850974	120851242	269	ENSMUSG00000087519	ENSMUST00000133643	269	AV039307	expressed sequence AV039307 [Source:MGI Symbol;Acc:MGI:2139243]	NA	NA	6.3e-12	1	269,	0	-0.609	0.108393	-0.796	Exon (ENSMUST00000124795/ENSMUSG00000087519, exon 1 of 4)	2	120850705	120866650	15946	1
chr2	121154761	121155694	934	ENSMUSG00000027259	ENSMUST00000028702	14329	Adal	adenosine deaminase-like [Source:MGI Symbol;Acc:MGI:1923144]	GO:0004000(adenosine deaminase activity);GO:0005575(cellular_component);GO:0006154(adenosine catabolic process);GO:0009117(nucleotide metabolic process);GO:0016787(hydrolase activity);GO:0019239(deaminase activity);GO:0046103(inosine biosynthetic process);GO:0046872(metal ion binding)	NA	1e-189	2	59,360,	0,574	-2.19	0.00102329	-0.402	3' UTR	2	121140432	121156680	16249	1
chr2	121303153	121307318	4166	ENSMUSG00000027254	ENSMUST00000094639	13553	Map1a	microtubule-associated protein 1 A [Source:MGI Symbol;Acc:MGI:1306776]	GO:0000226(microtubule cytoskeleton organization);GO:0001750(photoreceptor outer segment);GO:0003779(actin binding);GO:0005515(protein binding);GO:0005518(collagen binding);GO:0005737(cytoplasm);GO:0005829(cytosol);GO:0005856(cytoskeleton);GO:0005874(microtubule);GO:0005875(microtubule associated complex);GO:0007026(negative regulation of microtubule depolymerization);GO:0007409(axonogenesis);GO:…	NA	0	1	4166,	0	-96.9	1e-100	-0.172	Exon (ENSMUST00000094639/ENSMUSG00000027254, exon 5 of 7)	2	121289600	121310832	21233	1
chr2	121935951	121936220	270	ENSMUSG00000060227	ENSMUST00000110586	68981	Casc4	cancer susceptibility candidate 4 [Source:MGI Symbol;Acc:MGI:2443129]	GO:0003674(molecular_function);GO:0005794(Golgi apparatus);GO:0008150(biological_process);GO:0016020(membrane);GO:0016021(integral component of membrane)	NA	7.9e-24	1	270,	0	-1.53	0.00645654	0.649	3' UTR	2	121866970	121936205	69236	1
chr2	122006962	122011008	4047	ENSMUSG00000033411	ENSMUST00000036647	50961	Ctdspl2	CTD (carboxy-terminal domain, RNA polymerase II, polypeptide A) small phosphatase like 2 [Source:MGI Symbol;Acc:MGI:1196405]	GO:0004721(phosphoprotein phosphatase activity);GO:0005634(nucleus);GO:0005654(nucleoplasm);GO:0006470(protein dephosphorylation);GO:0016787(hydrolase activity);GO:0016791(phosphatase activity);GO:0030514(negative regulation of BMP signaling pathway);GO:0046827(positive regulation of protein export from nucleus)	NA	1e-199	3	28,96,446,	0,759,3601	-2.27	0.000812831	0.433	3' UTR	2	121956001	122013642	57642	1
chr2	122052533	122052951	419	ENSMUSG00000027236	ENSMUST00000028668	23987	Eif3j1	eukaryotic translation initiation factor 3, subunit J1 [Source:MGI Symbol;Acc:MGI:1925905]	GO:0001732(formation of cytoplasmic translation initiation complex);GO:0002183(cytoplasmic translational initiation);GO:0003743(translation initiation factor activity);GO:0005737(cytoplasm);GO:0005829(cytosol);GO:0005852(eukaryotic translation initiation factor 3 complex);GO:0006412(translation);GO:0006413(translational initiation);GO:0016282(eukaryotic 43S preinitiation complex);GO:0033290(eukar…	03013(RNA transport)	3.2e-56	1	419,	0	-5.61	1.34896e-07	0.515	3' UTR	2	122028546	122056598	28053	1
chr2	122028642	122028709	68	ENSMUSG00000027236	ENSMUST00000142747	0	Eif3j1	eukaryotic translation initiation factor 3, subunit J1 [Source:MGI Symbol;Acc:MGI:1925905]	GO:0001732(formation of cytoplasmic translation initiation complex);GO:0002183(cytoplasmic translational initiation);GO:0003743(translation initiation factor activity);GO:0005737(cytoplasm);GO:0005829(cytosol);GO:0005852(eukaryotic translation initiation factor 3 complex);GO:0006412(translation);GO:0006413(translational initiation);GO:0016282(eukaryotic 43S preinitiation complex);GO:0033290(eukar…	03013(RNA transport)	0.0093	1	68,	0	-0.398	0.241546	2	5' UTR	2	122028652	122029328	677	1
chr2	122265191	122265340	150	ENSMUSG00000027227	ENSMUST00000110551	30442	Sord	sorbitol dehydrogenase [Source:MGI Symbol;Acc:MGI:98266]	GO:0003939(L-iditol 2-dehydrogenase activity);GO:0005739(mitochondrion);GO:0005929(cilium);GO:0006060(sorbitol metabolic process);GO:0006062(sorbitol catabolic process);GO:0006970(response to osmotic stress);GO:0008270(zinc ion binding);GO:0009725(response to hormone);GO:0016020(membrane);GO:0016491(oxidoreductase activity);GO:0030317(flagellated sperm motility);GO:0031514(motile cilium);GO:00316…	00040(Pentose and glucuronate interconversions);00051(Fructose and mannose metabolism)	1e-07	1	150,	0	-0.503	0.158855	0.598	3' UTR	2	122234749	122265340	30592	1
chr2	122809301	122809539	239	ENSMUSG00000005803	ENSMUST00000005953	44064	Sqor	sulfide quinone oxidoreductase [Source:MGI Symbol;Acc:MGI:1929899]	GO:0005739(mitochondrion);GO:0005743(mitochondrial inner membrane);GO:0016491(oxidoreductase activity);GO:0048038(quinone binding);GO:0055114(oxidation-reduction process);GO:0070221(sulfide oxidation, using sulfide:quinone oxidoreductase);GO:0070224(sulfide:quinone oxidoreductase activity);GO:0070813(hydrogen sulfide metabolic process);GO:0071949(FAD binding)	00920(Sulfur metabolism)	5.1e-08	1	239,	0	-1.08	0.0234423	0.653	3' UTR	2	122765237	122809569	44333	1
chr2	125088528	125088677	150	ENSMUSG00000027201	ENSMUST00000129945	334	Myef2	myelin basic protein expression factor 2, repressor [Source:MGI Symbol;Acc:MGI:104592]	GO:0000122(negative regulation of transcription by RNA polymerase II);GO:0000978(RNA polymerase II proximal promoter sequence-specific DNA binding);GO:0000981(DNA-binding transcription factor activity, RNA polymerase II-specific);GO:0001227(DNA-binding transcription repressor activity, RNA polymerase II-specific);GO:0003676(nucleic acid binding);GO:0003677(DNA binding);GO:0003697(single-stranded …	NA	1.6e-33	1	150,	0	-2.37	0.000616595	0.776	3' UTR	2	125084628	125089011	4384	2
chr2	125136751	125136868	118	ENSMUSG00000074872	ENSMUST00000099452	59	Ctxn2	cortexin 2 [Source:MGI Symbol;Acc:MGI:2139444]	GO:0016020(membrane);GO:0016021(integral component of membrane);GO:0031224(intrinsic component of membrane)	NA	0.00089	1	118,	0	-0.631	0.100462	0.73	5' UTR	2	125136692	125147839	11148	1
chr2	125507406	125507881	476	ENSMUSG00000027204	ENSMUST00000103234	112	Fbn1	fibrillin 1 [Source:MGI Symbol;Acc:MGI:95489]	GO:0001501(skeletal system development);GO:0001527(microfibril);GO:0001656(metanephros development);GO:0001822(kidney development);GO:0005178(integrin binding);GO:0005179(hormone activity);GO:0005201(extracellular matrix structural constituent);GO:0005509(calcium ion binding);GO:0005515(protein binding);GO:0005576(extracellular region);GO:0005604(basement membrane);GO:0005615(extracellular space)…	NA	2.5e-10	1	476,	0	-0.898	0.042658	3.05	5' UTR	2	125300627	125507993	207367	2
chr2	126035555	126089815	54261	ENSMUSG00000027208	ENSMUST00000138576	897	Fgf7	fibroblast growth factor 7 [Source:MGI Symbol;Acc:MGI:95521]	GO:0001541(ovarian follicle development);GO:0005104(fibroblast growth factor receptor binding);GO:0005111(type 2 fibroblast growth factor receptor binding);GO:0005515(protein binding);GO:0005576(extracellular region);GO:0005615(extracellular space);GO:0005794(Golgi apparatus);GO:0006656(phosphatidylcholine biosynthetic process);GO:0008083(growth factor activity);GO:0008201(heparin binding);GO:000…	04010(MAPK signaling pathway);04014(Ras signaling pathway);04015(Rap1 signaling pathway);04151(PI3K-Akt signaling pathway);04810(Regulation of actin cytoskeleton);05200(Pathways in cancer);05218(Melanoma);05224(Breast cancer);05226(Gastric cancer)	4e-34	3	550,104,449,	0,52680,53812	-0.88	0.0446684	0.432	5' UTR	2	126034658	126036104	1447	1
chr2	127096816	127097084	269	ENSMUSG00000001999	ENSMUST00000002064	26149	Blvra	biliverdin reductase A [Source:MGI Symbol;Acc:MGI:88170]	GO:0000166(nucleotide binding);GO:0004074(biliverdin reductase activity);GO:0005737(cytoplasm);GO:0005829(cytosol);GO:0008270(zinc ion binding);GO:0016491(oxidoreductase activity);GO:0042167(heme catabolic process);GO:0046872(metal ion binding);GO:0055114(oxidation-reduction process)	00860(Porphyrin and chlorophyll metabolism)	2e-13	1	269,	0	-2.89	0.000151356	0.708	3' UTR	2	127070667	127097084	26418	1
chr2	128126098	128126188	91	ENSMUSG00000027381	ENSMUST00000146023	60	Bcl2l11	BCL2-like 11 (apoptosis facilitator) [Source:MGI Symbol;Acc:MGI:1197519]	GO:0001701(in utero embryonic development);GO:0001776(leukocyte homeostasis);GO:0001782(B cell homeostasis);GO:0001783(B cell apoptotic process);GO:0001822(kidney development);GO:0002260(lymphocyte homeostasis);GO:0002262(myeloid cell homeostasis);GO:0005515(protein binding);GO:0005737(cytoplasm);GO:0005739(mitochondrion);GO:0005829(cytosol);GO:0005874(microtubule);GO:0006915(apoptotic process);G…	01521(EGFR tyrosine kinase inhibitor resistance);04068(FoxO signaling pathway);04151(PI3K-Akt signaling pathway);04210(Apoptosis);04215(Apoptosis - multiple species);04932(Non-alcoholic fatty liver disease (NAFLD));05169(Epstein-Barr virus infection);05200(Pathways in cancer);05206(MicroRNAs in cancer);05210(Colorectal cancer)	0.0026	1	91,	0	-1.23	0.0151356	2.32	5' UTR	2	128126038	128130015	3978	1
chr2	128131369	128131459	91	ENSMUSG00000027381	ENSMUST00000089634	5331	Bcl2l11	BCL2-like 11 (apoptosis facilitator) [Source:MGI Symbol;Acc:MGI:1197519]	GO:0001701(in utero embryonic development);GO:0001776(leukocyte homeostasis);GO:0001782(B cell homeostasis);GO:0001783(B cell apoptotic process);GO:0001822(kidney development);GO:0002260(lymphocyte homeostasis);GO:0002262(myeloid cell homeostasis);GO:0005515(protein binding);GO:0005737(cytoplasm);GO:0005739(mitochondrion);GO:0005829(cytosol);GO:0005874(microtubule);GO:0006915(apoptotic process);G…	01521(EGFR tyrosine kinase inhibitor resistance);04068(FoxO signaling pathway);04151(PI3K-Akt signaling pathway);04210(Apoptosis);04215(Apoptosis - multiple species);04932(Non-alcoholic fatty liver disease (NAFLD));05169(Epstein-Barr virus infection);05200(Pathways in cancer);05206(MicroRNAs in cancer);05210(Colorectal cancer)	0.0017	1	91,	0	-0.337	0.314775	2.22	3' UTR	2	128126038	128131495	5458	1
chr2	129016952	129021308	4357	ENSMUSG00000090248	ENSMUST00000135186	0	Gm14027	predicted gene 14027 [Source:MGI Symbol;Acc:MGI:3757578]	NA	NA	1e-165	3	241,166,8,	0,1739,4349	-0.832	0.0524807	-0.358	3' UTR	2	129016952	129021756	4805	1
chr2	129129700	129129998	299	ENSMUSG00000037938	ENSMUST00000035481	0	Chchd5	coiled-coil-helix-coiled-coil-helix domain containing 5 [Source:MGI Symbol;Acc:MGI:1913420]	GO:0003674(molecular_function);GO:0005739(mitochondrion);GO:0005758(mitochondrial intermembrane space)	NA	5e-20	1	299,	0	-4.75	1.23027e-06	-1.4	5' UTR	2	129129700	129134134	4435	1
chr2	130153486	130154232	747	ENSMUSG00000027403	ENSMUST00000140947	41070	Tgm6	transglutaminase 6 [Source:MGI Symbol;Acc:MGI:3044321]	GO:0003810(protein-glutamine gamma-glutamyltransferase activity);GO:0005737(cytoplasm);GO:0008150(biological_process);GO:0018149(peptide cross-linking);GO:0046872(metal ion binding)	NA	8.5e-10	1	747,	0	-2.09	0.00131826	3.03	3' UTR	2	130112416	130154232	41817	1
chr2	131198348	131198497	150	ENSMUSG00000027330	ENSMUST00000028804	11399	Cdc25b	cell division cycle 25B [Source:MGI Symbol;Acc:MGI:99701]	GO:0000086(G2/M transition of mitotic cell cycle);GO:0000278(mitotic cell cycle);GO:0000922(spindle pole);GO:0001556(oocyte maturation);GO:0004721(phosphoprotein phosphatase activity);GO:0004725(protein tyrosine phosphatase activity);GO:0005622(intracellular);GO:0005634(nucleus);GO:0005737(cytoplasm);GO:0005813(centrosome);GO:0005815(microtubule organizing center);GO:0005856(cytoskeleton);GO:0006…	04010(MAPK signaling pathway);04110(Cell cycle);04914(Progesterone-mediated oocyte maturation);05206(MicroRNAs in cancer)	9.1e-06	1	150,	0	-1.34	0.0109648	0.97	3' UTR	2	131186949	131198495	11547	1
chr2	132698620	132751055	52436	ENSMUSG00000064413	ENSMUST00000082479	0	Gm22245	predicted gene, 22245 [Source:MGI Symbol;Acc:MGI:5452022]	NA	NA	0	2	22,843,	0,51593	-6.8	6.60693e-09	0.695	3' UTR	2	132717106	132717208	103	1
chr2	132844107	132844197	91	ENSMUSG00000027353	ENSMUST00000066559	27966	Mcm8	minichromosome maintenance 8 homologous recombination repair factor [Source:MGI Symbol;Acc:MGI:1913884]	GO:0000166(nucleotide binding);GO:0000724(double-strand break repair via homologous recombination);GO:0003677(DNA binding);GO:0003682(chromatin binding);GO:0004386(helicase activity);GO:0005524(ATP binding);GO:0005634(nucleus);GO:0005654(nucleoplasm);GO:0005694(chromosome);GO:0006260(DNA replication);GO:0006270(DNA replication initiation);GO:0006281(DNA repair);GO:0006974(cellular response to DNA…	NA	0.00062	1	91,	0	-0.337	0.314775	-2.22	3' UTR	2	132816141	132844197	28057	1
chr2	133552338	133552756	419	ENSMUSG00000027358	ENSMUST00000028836	179	Bmp2	bone morphogenetic protein 2 [Source:MGI Symbol;Acc:MGI:88177]	GO:0000122(negative regulation of transcription by RNA polymerase II);GO:0000187(activation of MAPK activity);GO:0001503(ossification);GO:0001649(osteoblast differentiation);GO:0001658(branching involved in ureteric bud morphogenesis);GO:0001666(response to hypoxia);GO:0001701(in utero embryonic development);GO:0001837(epithelial to mesenchymal transition);GO:0001934(positive regulation of protei…	04060(Cytokine-cytokine receptor interaction);04350(TGF-beta signaling pathway);04390(Hippo signaling pathway);05200(Pathways in cancer);05217(Basal cell carcinoma)	1.6e-10	1	419,	0	-0.761	0.0660693	1.59	5' UTR	2	133552159	133562885	10727	1
chr2	139758282	139758521	240	ENSMUSG00000074766	ENSMUST00000184404	80104	Ism1	isthmin 1, angiogenesis inhibitor [Source:MGI Symbol;Acc:MGI:2442963]	GO:0005576(extracellular region);GO:0016525(negative regulation of angiogenesis)	NA	6.3e-11	1	240,	0	-2.18	0.00102329	1.18	3' UTR	2	139678178	139758580	80403	1
chr2	143546156	143546396	241	ENSMUSG00000027419	ENSMUST00000028905	0	Pcsk2	proprotein convertase subtilisin/kexin type 2 [Source:MGI Symbol;Acc:MGI:97512]	GO:0004175(endopeptidase activity);GO:0004252(serine-type endopeptidase activity);GO:0005576(extracellular region);GO:0005615(extracellular space);GO:0005634(nucleus);GO:0005788(endoplasmic reticulum lumen);GO:0006508(proteolysis);GO:0007399(nervous system development);GO:0008233(peptidase activity);GO:0008236(serine-type peptidase activity);GO:0016020(membrane);GO:0016485(protein processing);GO:…	NA	1.3e-38	1	241,	0	-3.93	1e-05	0.655	5' UTR	2	143546156	143816285	270130	1
chr2	144536364	144536424	61	ENSMUSG00000027427	ENSMUST00000028914	8646	Polr3f	polymerase (RNA) III (DNA directed) polypeptide F [Source:MGI Symbol;Acc:MGI:1924086]	GO:0001056(RNA polymerase III activity);GO:0002376(immune system process);GO:0003690(double-stranded DNA binding);GO:0003899(DNA-directed 5'-3' RNA polymerase activity);GO:0005634(nucleus);GO:0005666(RNA polymerase III complex);GO:0006383(transcription by RNA polymerase III);GO:0032728(positive regulation of interferon-beta production);GO:0045087(innate immune response);GO:0045089(positive regula…	03020(RNA polymerase);04623(Cytosolic DNA-sensing pathway)	0.0033	1	61,	0	-2.64	0.000295121	-1.1	Exon (ENSMUST00000028914/ENSMUSG00000027427, exon 7 of 9)	2	144527718	144541995	14278	1
chr2	145963606	145963786	181	ENSMUSG00000037143	ENSMUST00000116398	28822	Cfap61	cilia and flagella associated protein 61 [Source:MGI Symbol;Acc:MGI:1926024]	GO:0016020(membrane);GO:0016021(integral component of membrane)	NA	0.00038	1	181,	0	-0.309	0.360579	-0.956	3' UTR	2	145934784	145964226	29443	1
chr2	146223500	146224007	508	ENSMUSG00000068154	ENSMUST00000089257	1579	Insm1	insulinoma-associated 1 [Source:MGI Symbol;Acc:MGI:1859980]	GO:0000122(negative regulation of transcription by RNA polymerase II);GO:0000978(RNA polymerase II proximal promoter sequence-specific DNA binding);GO:0001227(DNA-binding transcription repressor activity, RNA polymerase II-specific);GO:0001933(negative regulation of protein phosphorylation);GO:0003309(type B pancreatic cell differentiation);GO:0003310(pancreatic A cell differentiation);GO:0003323…	NA	2.8e-06	1	508,	0	-1.65	0.00457088	-0.889	3' UTR	2	146221921	146225020	3100	1
chr2	147184083	147286318	102236	ENSMUSG00000027434	ENSMUST00000109970	0	Nkx2-2	NK2 homeobox 2 [Source:MGI Symbol;Acc:MGI:97347]	GO:0000978(RNA polymerase II proximal promoter sequence-specific DNA binding);GO:0000980(RNA polymerase II distal enhancer sequence-specific DNA binding);GO:0000987(proximal promoter sequence-specific DNA binding);GO:0001228(DNA-binding transcription activator activity, RNA polymerase II-specific);GO:0003323(type B pancreatic cell development);GO:0003326(pancreatic A cell fate commitment);GO:0003…	04950(Maturity onset diabetes of the young)	7.9e-70	2	278,83,	0,102153	-2.19	0.00102329	-0.76	5' UTR	2	147177546	147186101	8556	2
chr2	147306803	147306982	180	ENSMUSG00000086509	ENSMUST00000136998	122720	Nkx2-2os	NK2 homeobox 2, opposite strand [Source:MGI Symbol;Acc:MGI:3652259]	NA	NA	0.0013	1	180,	0	-0.426	0.214289	-1.42	Exon (ENSMUST00000136998/ENSMUSG00000086509, exon 5 of 6)	2	147184083	147331681	147599	1
chr2	147307432	147331441	24010	ENSMUSG00000084774	ENSMUST00000127688	0	Gm14110	predicted gene 14110 [Source:MGI Symbol;Acc:MGI:3649328]	NA	NA	2e-20	2	840,119,	0,23891	-0.998	0.030903	1.32	Exon (ENSMUST00000136998/ENSMUSG00000086509, exon 5 of 6)	2	147323562	147325087	1526	2
chr2	150930894	150931250	357	ENSMUSG00000027454	ENSMUST00000028948	21300	Gins1	GINS complex subunit 1 (Psf1 homolog) [Source:MGI Symbol;Acc:MGI:1916520]	GO:0000811(GINS complex);GO:0001833(inner cell mass cell proliferation);GO:0005515(protein binding);GO:0005634(nucleus);GO:0005737(cytoplasm);GO:0006260(DNA replication);GO:0032508(DNA duplex unwinding);GO:0043138(3'-5' DNA helicase activity);GO:1902983(DNA strand elongation involved in mitotic DNA replication)	NA	3.2e-09	1	357,	0	-1.05	0.0263027	0.979	3' UTR	2	150909594	150931280	21687	1
chr2	152457855	152458050	196	ENSMUSG00000083230	ENSMUST00000118409	84	Gm14158	predicted gene 14158 [Source:MGI Symbol;Acc:MGI:3652031]	NA	NA	1.7e-05	1	196,	0	-0.538	0.139316	2.3	Exon (ENSMUST00000118409/ENSMUSG00000083230, exon 1 of 1)	2	152457771	152458078	308	1
chr2	152707085	152707773	689	ENSMUSG00000019188	ENSMUST00000125366	37624	H13	histocompatibility 13 [Source:MGI Symbol;Acc:MGI:95886]	GO:0004190(aspartic-type endopeptidase activity);GO:0005783(endoplasmic reticulum);GO:0005789(endoplasmic reticulum membrane);GO:0005791(rough endoplasmic reticulum);GO:0005886(plasma membrane);GO:0006465(signal peptide processing);GO:0006508(proteolysis);GO:0008233(peptidase activity);GO:0016020(membrane);GO:0016021(integral component of membrane);GO:0016787(hydrolase activity);GO:0031625(ubiqui…	NA	1e-261	1	689,	0	-2.39	0.00060256	-0.45	3' UTR	2	152669461	152708670	39210	1
chr2	152736964	152737410	447	ENSMUSG00000042745	ENSMUST00000038368	713	Id1	inhibitor of DNA binding 1 [Source:MGI Symbol;Acc:MGI:96396]	GO:0000122(negative regulation of transcription by RNA polymerase II);GO:0001085(RNA polymerase II transcription factor binding);GO:0001886(endothelial cell morphogenesis);GO:0003700(DNA-binding transcription factor activity);GO:0005515(protein binding);GO:0005634(nucleus);GO:0005654(nucleoplasm);GO:0005737(cytoplasm);GO:0005794(Golgi apparatus);GO:0005813(centrosome);GO:0006351(transcription, DN…	04015(Rap1 signaling pathway);04350(TGF-beta signaling pathway);04390(Hippo signaling pathway);04550(Signaling pathways regulating pluripotency of stem cells)	1e-108	1	447,	0	-3.92	1.02329e-05	0.601	3' UTR	2	152736251	152737410	1160	1
chr2	153054018	153055120	1103	ENSMUSG00000042631	ENSMUST00000037235	22166	Xkr7	X-linked Kx blood group related 7 [Source:MGI Symbol;Acc:MGI:3526711]	GO:0003674(molecular_function);GO:0005886(plasma membrane);GO:0016020(membrane);GO:0016021(integral component of membrane);GO:0043652(engulfment of apoptotic cell);GO:0070782(phosphatidylserine exposure on apoptotic cell surface);GO:1902742(apoptotic process involved in development)	NA	2e-41	1	1103,	0	-3.36	4.36516e-05	-1.18	3' UTR	2	153031852	153055775	23924	1
chr2	153766996	153767415	420	ENSMUSG00000027479	ENSMUST00000028981	25722	Mapre1	microtubule-associated protein, RP/EB family, member 1 [Source:MGI Symbol;Acc:MGI:891995]	GO:0005515(protein binding);GO:0005737(cytoplasm);GO:0005794(Golgi apparatus);GO:0005813(centrosome);GO:0005815(microtubule organizing center);GO:0005819(spindle);GO:0005856(cytoskeleton);GO:0005874(microtubule);GO:0005881(cytoplasmic microtubule);GO:0005925(focal adhesion);GO:0007049(cell cycle);GO:0008017(microtubule binding);GO:0015630(microtubule cytoskeleton);GO:0016477(cell migration);GO:00…	NA	1e-307	1	420,	0	-8.05	2.95121e-10	0.412	3' UTR	2	153741274	153773310	32037	1
chr2	154646611	154646821	211	ENSMUSG00000059842	ENSMUST00000081926	33314	Zfp341	zinc finger protein 341 [Source:MGI Symbol;Acc:MGI:2682937]	GO:0003674(molecular_function);GO:0003676(nucleic acid binding);GO:0003677(DNA binding);GO:0003700(DNA-binding transcription factor activity);GO:0005575(cellular_component);GO:0005634(nucleus);GO:0006355(regulation of transcription, DNA-templated);GO:0008150(biological_process)	NA	2e-21	1	211,	0	-3.22	6.45654e-05	1.74	3' UTR	2	154613297	154646821	33525	1
chr2	155628626	155629169	544	ENSMUSG00000074652	ENSMUST00000124415	0	Myh7b	myosin, heavy chain 7B, cardiac muscle, beta [Source:MGI Symbol;Acc:MGI:3710243]	GO:0000166(nucleotide binding);GO:0003774(motor activity);GO:0003779(actin binding);GO:0005515(protein binding);GO:0005524(ATP binding);GO:0016020(membrane);GO:0016459(myosin complex);GO:0032982(myosin filament);GO:0051015(actin filament binding);GO:0097512(cardiac myofibril)	04530(Tight junction)	8.7e-06	3	44,146,110,	0,128,434	-1.96	0.00190546	-1.87	Exon (ENSMUST00000092995/ENSMUSG00000074652, exon 26 of 42)	2	155629060	155630384	1325	1
chr2	155814074	155816070	1997	ENSMUSG00000027612	ENSMUST00000029141	38732	Mmp24	matrix metallopeptidase 24 [Source:MGI Symbol;Acc:MGI:1341867]	GO:0004222(metalloendopeptidase activity);GO:0005576(extracellular region);GO:0005615(extracellular space);GO:0005794(Golgi apparatus);GO:0005886(plasma membrane);GO:0005887(integral component of plasma membrane);GO:0006508(proteolysis);GO:0007155(cell adhesion);GO:0008233(peptidase activity);GO:0008237(metallopeptidase activity);GO:0008270(zinc ion binding);GO:0010001(glial cell differentiation)…	04928(Parathyroid hormone synthesis, secretion and action)	1e-201	2	89,360,	0,1637	-3.26	5.7544e-05	0.409	3' UTR	2	155775342	155818366	43025	1
chr2	155817710	155818366	657	ENSMUSG00000027612	ENSMUST00000029141	42368	Mmp24	matrix metallopeptidase 24 [Source:MGI Symbol;Acc:MGI:1341867]	GO:0004222(metalloendopeptidase activity);GO:0005576(extracellular region);GO:0005615(extracellular space);GO:0005794(Golgi apparatus);GO:0005886(plasma membrane);GO:0005887(integral component of plasma membrane);GO:0006508(proteolysis);GO:0007155(cell adhesion);GO:0008233(peptidase activity);GO:0008237(metallopeptidase activity);GO:0008270(zinc ion binding);GO:0010001(glial cell differentiation)…	04928(Parathyroid hormone synthesis, secretion and action)	0	1	657,	0	-11.5	5.01187e-14	0.253	3' UTR	2	155775342	155818366	43025	1
chr2	155998360	155998900	541	ENSMUSG00000038241	ENSMUST00000039994	41802	Cep250	centrosomal protein 250 [Source:MGI Symbol;Acc:MGI:108084]	GO:0000278(mitotic cell cycle);GO:0005737(cytoplasm);GO:0005813(centrosome);GO:0005814(centriole);GO:0005856(cytoskeleton);GO:0005929(cilium);GO:0007049(cell cycle);GO:0008022(protein C-terminus binding);GO:0008104(protein localization);GO:0010457(centriole-centriole cohesion);GO:0019901(protein kinase binding);GO:0019904(protein domain specific binding);GO:0030997(regulation of centriole-centrio…	NA	5e-22	1	541,	0	-2.07	0.00141254	-0.465	3' UTR	2	155956558	155998900	42343	1
chr2	156069424	156069633	210	ENSMUSG00000038180	ENSMUST00000133511	4249	Spag4	sperm associated antigen 4 [Source:MGI Symbol;Acc:MGI:2444120]	GO:0005634(nucleus);GO:0005635(nuclear envelope);GO:0005637(nuclear inner membrane);GO:0005737(cytoplasm);GO:0005856(cytoskeleton);GO:0005874(microtubule);GO:0005929(cilium);GO:0006998(nuclear envelope organization);GO:0007283(spermatogenesis);GO:0016020(membrane);GO:0016021(integral component of membrane);GO:0030154(cell differentiation);GO:0031514(motile cilium);GO:0034993(meiotic nuclear membr…	NA	0.00052	1	210,	0	-1.07	0.0245471	1.26	3' UTR	2	156065175	156069501	4327	1
chr2	156700657	156701585	929	ENSMUSG00000061689	ENSMUST00000109567	86952	Dlgap4	DLG associated protein 4 [Source:MGI Symbol;Acc:MGI:2138865]	GO:0005515(protein binding);GO:0005886(plasma membrane);GO:0016020(membrane);GO:0019904(protein domain specific binding);GO:0023052(signaling);GO:0030425(dendrite);GO:0031594(neuromuscular junction);GO:0043025(neuronal cell body);GO:0045202(synapse);GO:0098978(glutamatergic synapse);GO:0098981(cholinergic synapse);GO:0099572(postsynaptic specialization)	NA	0	1	929,	0	-14.7	3.16228e-17	-0.37	5' UTR	2	156613705	156764361	150657	1
chr2	156761820	156763344	1525	ENSMUSG00000061689	ENSMUST00000109567	148115	Dlgap4	DLG associated protein 4 [Source:MGI Symbol;Acc:MGI:2138865]	GO:0005515(protein binding);GO:0005886(plasma membrane);GO:0016020(membrane);GO:0019904(protein domain specific binding);GO:0023052(signaling);GO:0030425(dendrite);GO:0031594(neuromuscular junction);GO:0043025(neuronal cell body);GO:0045202(synapse);GO:0098978(glutamatergic synapse);GO:0098981(cholinergic synapse);GO:0099572(postsynaptic specialization)	NA	0	2	180,660,	0,865	-5.6	1.38038e-07	-0.146	3' UTR	2	156613705	156764361	150657	1
chr2	156853146	156854433	1288	ENSMUSG00000062175	ENSMUST00000081335	13139	Tgif2	TGFB-induced factor homeobox 2 [Source:MGI Symbol;Acc:MGI:1915299]	GO:0000122(negative regulation of transcription by RNA polymerase II);GO:0003677(DNA binding);GO:0005634(nucleus);GO:0005654(nucleoplasm);GO:0006355(regulation of transcription, DNA-templated);GO:0010470(regulation of gastrulation);GO:0038092(nodal signaling pathway);GO:0045666(positive regulation of neuron differentiation);GO:0060041(retina development in camera-type eye)	04350(TGF-beta signaling pathway)	1e-232	1	1288,	0	-1.7	0.00389045	-0.316	3' UTR	2	156840007	156855570	15564	1
chr2	157379241	157396763	17523	ENSMUSG00000063019	ENSMUST00000081202	11647	Manbal	mannosidase, beta A, lysosomal-like [Source:MGI Symbol;Acc:MGI:1916411]	GO:0016020(membrane);GO:0016021(integral component of membrane)	NA	0	2	14,854,	0,16669	-8.82	3.98107e-11	0.282	3' UTR	2	157367594	157396763	29170	1
chr2	157944423	157944719	297	ENSMUSG00000037843	ENSMUST00000109523	29770	Vstm2l	V-set and transmembrane domain containing 2-like [Source:MGI Symbol;Acc:MGI:2685537]	GO:0005576(extracellular region);GO:0005737(cytoplasm);GO:0043524(negative regulation of neuron apoptotic process)	NA	1e-156	1	297,	0	-8.13	2.39883e-10	-0.722	3' UTR	2	157914653	157944719	30067	1
chr2	160721289	160721349	61	ENSMUSG00000070544	ENSMUST00000109468	75401	Top1	topoisomerase (DNA) I [Source:MGI Symbol;Acc:MGI:98788]	GO:0000228(nuclear chromosome);GO:0000932(P-body);GO:0000978(RNA polymerase II proximal promoter sequence-specific DNA binding);GO:0001650(fibrillar center);GO:0001651(dense fibrillar component);GO:0003677(DNA binding);GO:0003682(chromatin binding);GO:0003690(double-stranded DNA binding);GO:0003697(single-stranded DNA binding);GO:0003916(DNA topoisomerase activity);GO:0003917(DNA topoisomerase ty…	NA	1.9e-06	1	61,	0	-0.371	0.270396	1.05	Exon (ENSMUST00000150039/ENSMUSG00000070544, exon 3 of 3)	2	160645888	160722764	76877	1
chr2	160905106	160905764	659	ENSMUSG00000027412	ENSMUST00000109456	24436	Lpin3	lipin 3 [Source:MGI Symbol;Acc:MGI:1891342]	GO:0003713(transcription coactivator activity);GO:0005634(nucleus);GO:0006629(lipid metabolic process);GO:0006631(fatty acid metabolic process);GO:0008195(phosphatidate phosphatase activity);GO:0009062(fatty acid catabolic process);GO:0016311(dephosphorylation);GO:0016787(hydrolase activity);GO:0019432(triglyceride biosynthetic process);GO:0032869(cellular response to insulin stimulus);GO:0045944…	00561(Glycerolipid metabolism);00564(Glycerophospholipid metabolism)	1.6e-19	2	1,507,	0,152	-0.956	0.0346737	0.912	3' UTR	2	160880670	160905997	25328	1
chr2	162932252	162932700	449	ENSMUSG00000016921	ENSMUST00000193611	724	Srsf6	serine/arginine-rich splicing factor 6 [Source:MGI Symbol;Acc:MGI:1915246]	GO:0000380(alternative mRNA splicing, via spliceosome);GO:0000381(regulation of alternative mRNA splicing, via spliceosome);GO:0003676(nucleic acid binding);GO:0003723(RNA binding);GO:0005515(protein binding);GO:0005634(nucleus);GO:0006376(mRNA splice site selection);GO:0006397(mRNA processing);GO:0008380(RNA splicing);GO:0010629(negative regulation of gene expression);GO:0010837(regulation of ke…	03040(Spliceosome);05168(Herpes simplex virus 1 infection)	1.3e-41	1	449,	0	-2.02	0.00162181	0.664	Exon (ENSMUST00000193611/ENSMUSG00000016921, exon 2 of 5)	2	162931528	162935208	3681	1
chr2	163321514	163323275	1762	ENSMUSG00000074607	ENSMUST00000109428	118389	Tox2	TOX high mobility group box family member 2 [Source:MGI Symbol;Acc:MGI:3611233]	GO:0000978(RNA polymerase II proximal promoter sequence-specific DNA binding);GO:0001085(RNA polymerase II transcription factor binding);GO:0001228(DNA-binding transcription activator activity, RNA polymerase II-specific);GO:0003677(DNA binding);GO:0005634(nucleus);GO:0005654(nucleoplasm);GO:0045944(positive regulation of transcription by RNA polymerase II)	NA	1.3e-60	2	35,532,	0,1230	-23.5	1.99526e-26	-1.09	3' UTR	2	163203125	163324170	121046	1
chr2	163419944	163420272	329	ENSMUSG00000035399	ENSMUST00000104954	4425	Oser1	oxidative stress responsive serine rich 1 [Source:MGI Symbol;Acc:MGI:1913930]	GO:0003674(molecular_function);GO:0005575(cellular_component);GO:0008150(biological_process);GO:0070301(cellular response to hydrogen peroxide)	NA	8.3e-08	1	329,	0	-0.412	0.22751	0.367	Exon (ENSMUST00000190930/ENSMUSG00000099632, exon 1 of 1)	2	163405853	163424697	18845	2
chr2	163832909	163833057	149	ENSMUSG00000027656	ENSMUST00000029188	12020	Ccn5	cellular communication network factor 5 [Source:MGI Symbol;Acc:MGI:1328326]	GO:0005515(protein binding);GO:0005520(insulin-like growth factor binding);GO:0005576(extracellular region);GO:0005615(extracellular space);GO:0005634(nucleus)	NA	0.00062	1	149,	0	-0.279	0.422669	2.17	3' UTR	2	163820889	163833146	12258	1
chr2	164408614	164408763	150	ENSMUSG00000017007	ENSMUST00000137427	5473	Rbpjl	recombination signal binding protein for immunoglobulin kappa J region-like [Source:MGI Symbol;Acc:MGI:1196616]	GO:0000977(RNA polymerase II regulatory region sequence-specific DNA binding);GO:0000978(RNA polymerase II proximal promoter sequence-specific DNA binding);GO:0001228(DNA-binding transcription activator activity, RNA polymerase II-specific);GO:0003677(DNA binding);GO:0003682(chromatin binding);GO:0003700(DNA-binding transcription factor activity);GO:0005634(nucleus);GO:0005667(transcription facto…	04330(Notch signaling pathway);04658(Th1 and Th2 cell differentiation);05165(Human papillomavirus infection);05169(Epstein-Barr virus infection);05203(Viral carcinogenesis)	3e-05	1	150,	0	-0.461	0.186209	-2.24	Exon (ENSMUST00000137427/ENSMUSG00000017007, exon 5 of 10)	2	164403141	164414791	11651	1
chr2	164491080	164491438	359	ENSMUSG00000017734	ENSMUST00000069385	4625	Dbndd2	dysbindin (dystrobrevin binding protein 1) domain containing 2 [Source:MGI Symbol;Acc:MGI:106562]	GO:0003674(molecular_function);GO:0005737(cytoplasm);GO:0006469(negative regulation of protein kinase activity)	NA	1e-169	1	359,	0	-8.89	3.98107e-11	0.459	3' UTR	2	164486455	164491275	4821	1
chr2	164657225	164657339	115	ENSMUSG00000070529	ENSMUST00000094344	1179	Wfdc10	WAP four-disulfide core domain 10 [Source:MGI Symbol;Acc:MGI:3616889]	GO:0003674(molecular_function);GO:0005575(cellular_component);GO:0005576(extracellular region);GO:0008150(biological_process);GO:0010466(negative regulation of peptidase activity);GO:0030414(peptidase inhibitor activity)	NA	0.00038	1	115,	0	-0.457	0.189671	2.46	Exon (ENSMUST00000094344/ENSMUSG00000070529, exon 2 of 2)	2	164656046	164657368	1323	1
chr2	164786212	164787004	793	ENSMUSG00000050373	ENSMUST00000140519	0	Snx21	sorting nexin family member 21 [Source:MGI Symbol;Acc:MGI:1917729]	GO:0005515(protein binding);GO:0005546(phosphatidylinositol-4,5-bisphosphate binding);GO:0005768(endosome);GO:0008150(biological_process);GO:0008289(lipid binding);GO:0015031(protein transport);GO:0016020(membrane);GO:0030659(cytoplasmic vesicle membrane);GO:0031410(cytoplasmic vesicle);GO:0031901(early endosome membrane);GO:0032266(phosphatidylinositol-3-phosphate binding);GO:0035091(phosphatidy…	NA	1e-135	2	113,307,	0,486	-4.81	1.04713e-06	-0.612	3' UTR	2	164786794	164792624	5831	1
chr2	164883992	164884082	91	ENSMUSG00000039849	ENSMUST00000041643	4627	Pcif1	PDX1 C-terminal inhibiting factor 1 [Source:MGI Symbol;Acc:MGI:2443858]	GO:0005515(protein binding);GO:0005634(nucleus);GO:0005654(nucleoplasm);GO:0008168(methyltransferase activity);GO:0010923(negative regulation of phosphatase activity);GO:0015630(microtubule cytoskeleton);GO:0016422(mRNA (2'-O-methyladenosine-N6-)-methyltransferase activity);GO:0016740(transferase activity);GO:0032259(methylation);GO:0045171(intercellular bridge);GO:0045727(positive regulation of …	NA	1.2e-10	1	91,	0	-0.342	0.308319	-0.473	5' UTR	2	164879365	164894454	15090	1
chr2	164955010	164955220	211	ENSMUSG00000017737	ENSMUST00000017881	6791	Mmp9	matrix metallopeptidase 9 [Source:MGI Symbol;Acc:MGI:97011]	GO:0001501(skeletal system development);GO:0001503(ossification);GO:0001934(positive regulation of protein phosphorylation);GO:0001968(fibronectin binding);GO:0002687(positive regulation of leukocyte migration);GO:0004175(endopeptidase activity);GO:0004222(metalloendopeptidase activity);GO:0004252(serine-type endopeptidase activity);GO:0005576(extracellular region);GO:0005615(extracellular space)…	01522(Endocrine resistance);04657(IL-17 signaling pathway);04668(TNF signaling pathway);04670(Leukocyte transendothelial migration);04915(Estrogen signaling pathway);04926(Relaxin signaling pathway);05161(Hepatitis B);05200(Pathways in cancer);05202(Transcriptional misregulation in cancer);05205(Proteoglycans in cancer);05206(MicroRNAs in cancer);05215(Prostate cancer);05219(Bladder cancer);05418…	5.4e-06	1	211,	0	-1.21	0.0158489	-1.52	3' UTR	2	164948219	164955850	7632	1
chr2	165519617	165519797	181	ENSMUSG00000027661	ENSMUST00000029196	15830	Slc2a10	solute carrier family 2 (facilitated glucose transporter), member 10 [Source:MGI Symbol;Acc:MGI:2156687]	GO:0005215(transporter activity);GO:0005351(carbohydrate:proton symporter activity);GO:0005355(glucose transmembrane transporter activity);GO:0005737(cytoplasm);GO:0005887(integral component of plasma membrane);GO:0008643(carbohydrate transport);GO:0012505(endomembrane system);GO:0016020(membrane);GO:0016021(integral component of membrane);GO:0022857(transmembrane transporter activity);GO:0048471…	NA	0.00091	1	181,	0	-0.8	0.057544	1.19	3' UTR	2	165503787	165519917	16131	1
chr2	165881825	165881911	87	ENSMUSG00000039671	ENSMUST00000177633	2840	Zmynd8	zinc finger, MYND-type containing 8 [Source:MGI Symbol;Acc:MGI:1918025]	GO:0003714(transcription corepressor activity);GO:0005515(protein binding);GO:0005634(nucleus);GO:0005737(cytoplasm);GO:0006355(regulation of transcription, DNA-templated);GO:0008270(zinc ion binding);GO:0019904(protein domain specific binding);GO:0030336(negative regulation of cell migration);GO:0035064(methylated histone binding);GO:0043197(dendritic spine);GO:0043198(dendritic shaft);GO:004687…	NA	0.0012	1	87,	0	-0.427	0.213304	-1.42	Exon (ENSMUST00000127942/ENSMUSG00000086820, exon 2 of 2)	2	165784152	165884751	100600	2
chr2	166073033	166073242	210	ENSMUSG00000006800	ENSMUST00000109249	82421	Sulf2	sulfatase 2 [Source:MGI Symbol;Acc:MGI:1919293]	GO:0001822(kidney development);GO:0002063(chondrocyte development);GO:0003094(glomerular filtration);GO:0003824(catalytic activity);GO:0004065(arylsulfatase activity);GO:0005509(calcium ion binding);GO:0005539(glycosaminoglycan binding);GO:0005615(extracellular space);GO:0005783(endoplasmic reticulum);GO:0005794(Golgi apparatus);GO:0005795(Golgi stack);GO:0005886(plasma membrane);GO:0006790(sulfu…	NA	6.3e-26	1	210,	0	-3.56	2.63027e-05	1.19	3' UTR	2	166073089	166155663	82575	2
chr2	166273996	166285711	11716	ENSMUSG00000084840	ENSMUST00000152987	88	Gm11468	predicted gene 11468 [Source:MGI Symbol;Acc:MGI:3649218]	NA	NA	8.9e-05	2	137,40,	0,11676	-0.392	0.248313	1.87	Exon (ENSMUST00000152987/ENSMUSG00000084840, exon 1 of 3)	2	166273908	166294831	20924	1
chr2	166798396	166798966	571	ENSMUSG00000042854	ENSMUST00000151826	4629	Trp53rkb	transformation related protein 53 regulating kinase B [Source:MGI Symbol;Acc:MGI:1914050]	GO:0004672(protein kinase activity);GO:0004674(protein serine/threonine kinase activity);GO:0005524(ATP binding);GO:0006468(protein phosphorylation)	NA	5e-13	1	571,	0	-0.576	0.121619	-0.555	3' UTR	2	166793767	166799505	5739	1
chr2	166894670	166895119	450	ENSMUSG00000074582	ENSMUST00000099078	89082	Arfgef2	ADP-ribosylation factor guanine nucleotide-exchange factor 2 (brefeldin A-inhibited) [Source:MGI Symbol;Acc:MGI:2139354]	GO:0000139(Golgi membrane);GO:0001881(receptor recycling);GO:0005085(guanyl-nucleotide exchange factor activity);GO:0005086(ARF guanyl-nucleotide exchange factor activity);GO:0005737(cytoplasm);GO:0005768(endosome);GO:0005794(Golgi apparatus);GO:0005802(trans-Golgi network);GO:0005815(microtubule organizing center);GO:0005829(cytosol);GO:0005856(cytoskeleton);GO:0005879(axonemal microtubule);GO:0…	04144(Endocytosis)	1e-187	1	450,	0	-4.78	1.12202e-06	0.559	3' UTR	2	166805588	166898052	92465	1
chr2	167515963	167516173	211	ENSMUSG00000006418	ENSMUST00000109214	23318	Rnf114	ring finger protein 114 [Source:MGI Symbol;Acc:MGI:1933159]	GO:0003676(nucleic acid binding);GO:0005634(nucleus);GO:0005737(cytoplasm);GO:0005829(cytosol);GO:0005886(plasma membrane);GO:0007275(multicellular organism development);GO:0007283(spermatogenesis);GO:0016567(protein ubiquitination);GO:0016740(transferase activity);GO:0030154(cell differentiation);GO:0046872(metal ion binding)	NA	5e-18	1	211,	0	-4.92	7.94328e-07	1.14	3' UTR	2	167492645	167516166	23522	1
chr2	167695333	167695752	420	ENSMUSG00000006462	ENSMUST00000141923	4156	A530013C23Rik	RIKEN cDNA A530013C23 gene [Source:MGI Symbol;Acc:MGI:3041178]	NA	NA	4.6e-06	1	420,	0	-0.348	0.299916	-0.621	Exon (ENSMUST00000130679/ENSMUSG00000006462, exon 2 of 2)	2	167691177	167729172	37996	1
chr2	167783341	167783486	146	ENSMUSG00000087624	ENSMUST00000124850	1288	9230111E07Rik	RIKEN cDNA 9230111E07 gene [Source:MGI Symbol;Acc:MGI:1924998]	NA	NA	2.4e-06	1	146,	0	-0.629	0.101158	2.62	Exon (ENSMUST00000124850/ENSMUSG00000087624, exon 2 of 2)	2	167782053	167783486	1434	1
chr2	170515718	170516631	914	ENSMUSG00000052033	ENSMUST00000075087	19290	Pfdn4	prefoldin 4 [Source:MGI Symbol;Acc:MGI:1923512]	GO:0005634(nucleus);GO:0005737(cytoplasm);GO:0005739(mitochondrion);GO:0006457(protein folding);GO:0016272(prefoldin complex);GO:0051082(unfolded protein binding)	NA	6.3e-21	2	129,82,	0,832	-12.3	7.94328e-15	0.754	5' UTR	2	170496428	170519067	22640	1
chr2	172248492	172248909	418	ENSMUSG00000038537	ENSMUST00000038532	0	Mc3r	melanocortin 3 receptor [Source:MGI Symbol;Acc:MGI:96929]	GO:0002027(regulation of heart rate);GO:0004930(G protein-coupled receptor activity);GO:0004977(melanocortin receptor activity);GO:0004980(melanocyte-stimulating hormone receptor activity);GO:0005515(protein binding);GO:0005886(plasma membrane);GO:0007165(signal transduction);GO:0007186(G protein-coupled receptor signaling pathway);GO:0007188(adenylate cyclase-modulating G protein-coupled recepto…	04080(Neuroactive ligand-receptor interaction)	4e-08	1	418,	0	-0.621	0.103992	-0.756	5' UTR	2	172248492	172251114	2623	1
chr2	172249445	172250488	1044	ENSMUSG00000038537	ENSMUST00000038532	953	Mc3r	melanocortin 3 receptor [Source:MGI Symbol;Acc:MGI:96929]	GO:0002027(regulation of heart rate);GO:0004930(G protein-coupled receptor activity);GO:0004977(melanocortin receptor activity);GO:0004980(melanocyte-stimulating hormone receptor activity);GO:0005515(protein binding);GO:0005886(plasma membrane);GO:0007165(signal transduction);GO:0007186(G protein-coupled receptor signaling pathway);GO:0007188(adenylate cyclase-modulating G protein-coupled recepto…	04080(Neuroactive ligand-receptor interaction)	2e-75	1	1044,	0	-3.49	3.0903e-05	-0.936	3' UTR	2	172248492	172251114	2623	1
chr2	172377700	172381071	3372	ENSMUSG00000027498	ENSMUST00000116375	6966	Cstf1	cleavage stimulation factor, 3' pre-RNA, subunit 1 [Source:MGI Symbol;Acc:MGI:1914587]	GO:0005515(protein binding);GO:0005634(nucleus);GO:0005654(nucleoplasm);GO:0005848(mRNA cleavage stimulating factor complex);GO:0006397(mRNA processing)	03015(mRNA surveillance pathway)	0	2	307,712,	0,2660	-6.21	2.95121e-08	-0.338	3' UTR	2	172370734	172382448	11715	1
chr2	174643564	174644284	721	ENSMUSG00000050600	ENSMUST00000059452	30	Zfp831	zinc finger protein 831 [Source:MGI Symbol;Acc:MGI:3641861]	GO:0003676(nucleic acid binding)	NA	2e-35	1	721,	0	-1.37	0.0102329	-0.537	Exon (ENSMUST00000059452/ENSMUSG00000050600, exon 1 of 5)	2	174643534	174710832	67299	1
chr2	175016742	175017084	343	ENSMUSG00000078906	ENSMUST00000109069	6501	Gm14444	predicted gene 14444 [Source:MGI Symbol;Acc:MGI:3652325]	GO:0003674(molecular_function);GO:0003676(nucleic acid binding);GO:0005575(cellular_component);GO:0005622(intracellular);GO:0006355(regulation of transcription, DNA-templated);GO:0008150(biological_process);GO:0046872(metal ion binding)	NA	0.0015	2	23,128,	0,215	-0.296	0.384592	1.81	3' UTR	2	175010241	175017612	7372	1
chr2	177464733	177474879	10147	ENSMUSG00000078866	ENSMUST00000099002	0	Zfp970	zinc finger protein 970 [Source:MGI Symbol;Acc:MGI:3652255]	GO:0003676(nucleic acid binding);GO:0005575(cellular_component);GO:0005622(intracellular);GO:0006355(regulation of transcription, DNA-templated);GO:0046872(metal ion binding)	NA	1e-05	4	116,127,61,54,	0,8553,8885,10093	-1.59	0.00537032	0.907	5' UTR	2	177464733	177478129	13397	1
chr2	177769726	177769816	91	ENSMUSG00000078864	ENSMUST00000148388	10438	Gm14322	predicted gene 14322 [Source:MGI Symbol;Acc:MGI:3652185]	GO:0003676(nucleic acid binding);GO:0005622(intracellular);GO:0005634(nucleus);GO:0006355(regulation of transcription, DNA-templated);GO:0046872(metal ion binding)	05168(Herpes simplex virus 1 infection)	0.0044	1	91,	0	-1.03	0.0275423	-0.84	Exon (ENSMUST00000148388/ENSMUSG00000078864, exon 6 of 6)	2	177759288	177769962	10675	1
chr2	177892787	177892876	90	ENSMUSG00000082901	ENSMUST00000122418	149	Gm14323	predicted gene 14323 [Source:MGI Symbol;Acc:MGI:3650742]	NA	NA	0.0028	1	90,	0	-0.563	0.12735	-4	Exon (ENSMUST00000122418/ENSMUSG00000082901, exon 1 of 1)	2	177892638	177893264	627	1
chr2	178422209	178422569	361	ENSMUSG00000070476	ENSMUST00000094251	7685	Fam217b	family with sequence similarity 217, member B [Source:MGI Symbol;Acc:MGI:1918782]	GO:0003674(molecular_function);GO:0005654(nucleoplasm);GO:0005829(cytosol);GO:0008150(biological_process)	NA	1e-115	1	361,	0	-4.86	9.33254e-07	0.661	3' UTR	2	178414524	178424428	9905	1
chr2	180034690	180035078	389	ENSMUSG00000039108	ENSMUST00000055485	9703	Lsm14b	LSM family member 14B [Source:MGI Symbol;Acc:MGI:3040677]	GO:0006417(regulation of translation);GO:0007275(multicellular organism development);GO:0008150(biological_process)	NA	1e-245	1	389,	0	-27.7	1e-30	0.834	3' UTR	2	180024987	180035461	10475	1
chr2	180035137	180035465	329	ENSMUSG00000039108	ENSMUST00000055485	10150	Lsm14b	LSM family member 14B [Source:MGI Symbol;Acc:MGI:3040677]	GO:0006417(regulation of translation);GO:0007275(multicellular organism development);GO:0008150(biological_process)	NA	1e-139	1	329,	0	-12.8	2.51189e-15	0.533	3' UTR	2	180024987	180035461	10475	1
chr2	180069902	180070201	300	ENSMUSG00000039086	ENSMUST00000041126	27393	Ss18l1	SS18, nBAF chromatin remodeling complex subunit like 1 [Source:MGI Symbol;Acc:MGI:2444061]	GO:0000775(chromosome, centromeric region);GO:0000776(kinetochore);GO:0000777(condensed chromosome kinetochore);GO:0000780(condensed nuclear chromosome, centromeric region);GO:0003677(DNA binding);GO:0003700(DNA-binding transcription factor activity);GO:0003713(transcription coactivator activity);GO:0005634(nucleus);GO:0005694(chromosome);GO:0005829(cytosol);GO:0006325(chromatin organization);GO:…	NA	7.9e-87	1	300,	0	-2.01	0.00169824	0.324	3' UTR	2	180042509	180070201	27693	1
chr2	180082701	180083158	458	ENSMUSG00000039069	ENSMUST00000146182	0	Mtg2	mitochondrial ribosome associated GTPase 2 [Source:MGI Symbol;Acc:MGI:106565]	GO:0000287(magnesium ion binding);GO:0003924(GTPase activity);GO:0005525(GTP binding);GO:0005739(mitochondrion);GO:0005743(mitochondrial inner membrane);GO:0005759(mitochondrial matrix);GO:0005761(mitochondrial ribosome);GO:0044065(regulation of respiratory system process);GO:0070129(regulation of mitochondrial translation)	NA	9.1e-06	2	190,170,	0,288	-0.982	0.0323594	0.795	Exon (ENSMUST00000147264/ENSMUSG00000039069, exon 6 of 10)	2	180082989	180085900	2912	1
chr2	181188097	181188652	556	ENSMUSG00000016344	ENSMUST00000016488	850	Ppdpf	pancreatic progenitor cell differentiation and proliferation factor [Source:MGI Symbol;Acc:MGI:1913746]	GO:0003674(molecular_function);GO:0005575(cellular_component);GO:0007275(multicellular organism development);GO:0030154(cell differentiation)	NA	0	2	4,471,	0,85	-3.8	1.38038e-05	-0.239	3' UTR	2	181187247	181188771	1525	1
chr2	181356017	181356616	600	ENSMUSG00000038685	ENSMUST00000098971	36278	Rtel1	regulator of telomere elongation helicase 1 [Source:MGI Symbol;Acc:MGI:2139369]	GO:0000166(nucleotide binding);GO:0000723(telomere maintenance);GO:0000732(strand displacement);GO:0000781(chromosome, telomeric region);GO:0003676(nucleic acid binding);GO:0003677(DNA binding);GO:0004003(ATP-dependent DNA helicase activity);GO:0004386(helicase activity);GO:0005515(protein binding);GO:0005524(ATP binding);GO:0005634(nucleus);GO:0006139(nucleobase-containing compound metabolic pro…	NA	4e-13	1	600,	0	-1.8	0.00295121	0.618	3' UTR	2	181319739	181356616	36878	1
chr2	181578480	181578539	60	ENSMUSG00000010492	ENSMUST00000152365	0	Uckl1os	uridine-cytidine kinase 1-like 1, opposite strand [Source:MGI Symbol;Acc:MGI:3801877]	NA	NA	0.00019	1	60,	0	-0.39	0.250611	-1.26	Exon (ENSMUST00000152365/ENSMUSG00000010492, exon 1 of 3)	2	181578480	181585119	6640	1
chr2	181585111	181585170	60	ENSMUSG00000000823	ENSMUST00000108789	7633	Zfp512b	zinc finger protein 512B [Source:MGI Symbol;Acc:MGI:2685478]	GO:0003674(molecular_function);GO:0003676(nucleic acid binding);GO:0008150(biological_process)	NA	0.00044	1	60,	0	-1.1	0.0223872	-0.803	Exon (ENSMUST00000152365/ENSMUSG00000010492, exon 3 of 3)	2	181582103	181592803	10701	2
chr2	181654933	181655660	728	ENSMUSG00000002455	ENSMUST00000136481	53617	Prpf6	pre-mRNA splicing factor 6 [Source:MGI Symbol;Acc:MGI:1922946]	GO:0000244(spliceosomal tri-snRNP complex assembly);GO:0000398(mRNA splicing, via spliceosome);GO:0003713(transcription coactivator activity);GO:0003723(RNA binding);GO:0005515(protein binding);GO:0005634(nucleus);GO:0005654(nucleoplasm);GO:0005681(spliceosomal complex);GO:0005682(U5 snRNP);GO:0006396(RNA processing);GO:0006397(mRNA processing);GO:0006403(RNA localization);GO:0008380(RNA splicing…	03040(Spliceosome)	1e-105	2	30,240,	0,488	-10.1	1.99526e-12	0.608	3' UTR	2	181601316	181655651	54336	1
chr2	181827647	181827737	91	ENSMUSG00000010505	ENSMUST00000081125	64315	Myt1	myelin transcription factor 1 [Source:MGI Symbol;Acc:MGI:1100535]	GO:0000977(RNA polymerase II regulatory region sequence-specific DNA binding);GO:0001158(enhancer sequence-specific DNA binding);GO:0001228(DNA-binding transcription activator activity, RNA polymerase II-specific);GO:0001678(cellular glucose homeostasis);GO:0003677(DNA binding);GO:0005515(protein binding);GO:0005634(nucleus);GO:0005654(nucleoplasm);GO:0005829(cytosol);GO:0006355(regulation of tra…	NA	0.00046	1	91,	0	-1.04	0.0269153	1.05	3' UTR	2	181763332	181827797	64466	1
chr2	4622118	4622328	211	ENSMUSG00000039449	ENSMUST00000035721	29758	Prpf18	pre-mRNA processing factor 18 [Source:MGI Symbol;Acc:MGI:1914479]	GO:0000350(generation of catalytic spliceosome for second transesterification step);GO:0000386(second spliceosomal transesterification activity);GO:0005634(nucleus);GO:0005681(spliceosomal complex);GO:0005682(U5 snRNP);GO:0006397(mRNA processing);GO:0008380(RNA splicing);GO:0016020(membrane);GO:0016607(nuclear speck);GO:0032269(negative regulation of cellular protein metabolic process);GO:0046540…	03040(Spliceosome)	1.2e-10	1	211,	0	-1.73	0.00363078	0.689	3' UTR	2	4622058	4652086	30029	2
chr2	5020642	5020821	180	ENSMUSG00000026672	ENSMUST00000125203	15082	Optn	optineurin [Source:MGI Symbol;Acc:MGI:1918898]	GO:0001155(TFIIIA-class transcription factor binding);GO:0001819(positive regulation of cytokine production);GO:0001920(negative regulation of receptor recycling);GO:0002376(immune system process);GO:0005515(protein binding);GO:0005634(nucleus);GO:0005737(cytoplasm);GO:0005768(endosome);GO:0005776(autophagosome);GO:0005794(Golgi apparatus);GO:0005802(trans-Golgi network);GO:0005829(cytosol);GO:00…	04137(Mitophagy - animal)	6.3e-15	1	180,	0	-1.85	0.0025704	0.664	3' UTR	2	5020642	5035903	15262	2
chr2	5794294	5794592	299	ENSMUSG00000039128	ENSMUST00000043864	50572	Cdc123	cell division cycle 123 [Source:MGI Symbol;Acc:MGI:2138811]	GO:0003674(molecular_function);GO:0005737(cytoplasm);GO:0007049(cell cycle);GO:0051301(cell division)	NA	1e-12	1	299,	0	-1.18	0.017378	0.929	3' UTR	2	5794294	5845164	50871	2
chr2	5924973	5925152	180	ENSMUSG00000025815	ENSMUST00000095147	17640	Dhtkd1	dehydrogenase E1 and transketolase domain containing 1 [Source:MGI Symbol;Acc:MGI:2445096]	GO:0002244(hematopoietic progenitor cell differentiation);GO:0004591(oxoglutarate dehydrogenase (succinyl-transferring) activity);GO:0005739(mitochondrion);GO:0005829(cytosol);GO:0006091(generation of precursor metabolites and energy);GO:0006096(glycolytic process);GO:0006099(tricarboxylic acid cycle);GO:0016491(oxidoreductase activity);GO:0016624(oxidoreductase activity, acting on the aldehyde o…	00310(Lysine degradation);00380(Tryptophan metabolism)	0.0018	1	180,	0	-1.43	0.00851138	2.57	Exon (ENSMUST00000151649/ENSMUSG00000025815, exon 3 of 3)	2	5896115	5942792	46678	2
chr2	6100035	6100874	840	ENSMUSG00000045319	ENSMUST00000114942	29337	Proser2	proline and serine rich 2 [Source:MGI Symbol;Acc:MGI:2442238]	GO:0003674(molecular_function);GO:0005575(cellular_component);GO:0008150(biological_process)	NA	2e-86	1	840,	0	-2.9	0.000147911	-1.24	3' UTR	2	6097607	6130211	32605	2
chr2	6188853	6189121	269	ENSMUSG00000039063	ENSMUST00000042658	23912	Echdc3	enoyl Coenzyme A hydratase domain containing 3 [Source:MGI Symbol;Acc:MGI:1915106]	GO:0003674(molecular_function);GO:0003824(catalytic activity);GO:0005739(mitochondrion);GO:0008150(biological_process)	NA	0.00021	1	269,	0	-0.511	0.15417	-0.758	3' UTR	2	6188465	6213033	24569	2
chr2	9041481	9041541	61	ENSMUSG00000082953	ENSMUST00000120466	943	Gm13217	predicted gene 13217 [Source:MGI Symbol;Acc:MGI:3649713]	NA	NA	0.0017	1	61,	0	-0.35	0.297167	-0.652	Exon (ENSMUST00000120466/ENSMUSG00000082953, exon 4 of 4)	2	9041124	9042484	1361	2
chr2	9915602	9918317	2716	ENSMUSG00000025782	ENSMUST00000026888	130279	Taf3	TATA-box binding protein associated factor 3 [Source:MGI Symbol;Acc:MGI:2388097]	GO:0000122(negative regulation of transcription by RNA polymerase II);GO:0002039(p53 binding);GO:0005515(protein binding);GO:0005634(nucleus);GO:0005654(nucleoplasm);GO:0005669(transcription factor TFIID complex);GO:0006357(regulation of transcription by RNA polymerase II);GO:0006366(transcription by RNA polymerase II);GO:0031965(nuclear membrane);GO:0043433(negative regulation of DNA-binding tra…	03022(Basal transcription factors)	0	2	865,215,	0,2501	-3.41	3.80189e-05	-0.375	5' UTR	2	9914552	10048596	134045	2
chr2	14073608	14073816	209	ENSMUSG00000086657	ENSMUST00000152524	118	Stamos	signal transducing adaptor molecule (SH3 domain and ITAM motif) 1, opposite strand [Source:MGI Symbol;Acc:MGI:1918207]	NA	NA	0.00015	1	209,	0	-0.681	0.0851138	-0.984	Exon (ENSMUST00000152524/ENSMUSG00000086657, exon 1 of 2)	2	14070332	14073934	3603	2
chr2	14995939	14996058	120	ENSMUSG00000026707	ENSMUST00000028034	53222	Nsun6	NOL1/NOP2/Sun domain family member 6 [Source:MGI Symbol;Acc:MGI:1921705]	GO:0000049(tRNA binding);GO:0003723(RNA binding);GO:0005737(cytoplasm);GO:0008168(methyltransferase activity);GO:0016428(tRNA (cytosine-5-)-methyltransferase activity);GO:0016740(transferase activity);GO:0030488(tRNA methylation);GO:0032259(methylation)	NA	7.6e-05	1	120,	0	-0.79	0.060256	1.29	3' UTR	2	14995131	15049280	54150	2
chr2	19429493	19429852	360	ENSMUSG00000087103	ENSMUST00000137714	2131	Gm13344	predicted gene 13344 [Source:MGI Symbol;Acc:MGI:3649239]	NA	NA	2.4e-10	1	360,	0	-0.945	0.0363078	-0.924	Exon (ENSMUST00000209205/ENSMUSG00000109733, exon 3 of 3)	2	19429104	19431983	2880	2
chr2	24420620	24420739	120	ENSMUSG00000026976	ENSMUST00000028355	54860	Pax8	paired box 8 [Source:MGI Symbol;Acc:MGI:97492]	GO:0000978(RNA polymerase II proximal promoter sequence-specific DNA binding);GO:0001228(DNA-binding transcription activator activity, RNA polymerase II-specific);GO:0001655(urogenital system development);GO:0001656(metanephros development);GO:0001658(branching involved in ureteric bud morphogenesis);GO:0001822(kidney development);GO:0001823(mesonephros development);GO:0003281(ventricular septum …	04918(Thyroid hormone synthesis);05200(Pathways in cancer);05202(Transcriptional misregulation in cancer);05216(Thyroid cancer)	0.00085	1	120,	0	-0.201	0.606736	0.737	3' UTR	2	24420560	24475599	55040	2
chr2	25222160	25222846	687	ENSMUSG00000026969	ENSMUST00000028346	3415	Fam166a	family with sequence similarity 166, member A [Source:MGI Symbol;Acc:MGI:3605773]	GO:0003674(molecular_function);GO:0008150(biological_process)	NA	0	1	687,	0	-44	2.51189e-47	0.262	3' UTR	2	25218745	25222280	3536	1
chr2	25255206	25255386	181	ENSMUSG00000006471	ENSMUST00000100329	0	Ndor1	NADPH dependent diflavin oxidoreductase 1 [Source:MGI Symbol;Acc:MGI:1926047]	GO:0003958(NADPH-hemoprotein reductase activity);GO:0005634(nucleus);GO:0005737(cytoplasm);GO:0005829(cytosol);GO:0008219(cell death);GO:0010181(FMN binding);GO:0016226(iron-sulfur cluster assembly);GO:0016491(oxidoreductase activity);GO:0016651(oxidoreductase activity, acting on NAD(P)H);GO:0036245(cellular response to menadione);GO:0045111(intermediate filament cytoskeleton);GO:0048471(perinucl…	NA	7.9e-07	1	181,	0	-0.411	0.228034	0.361	5' UTR	2	25244821	25255383	10563	2
chr2	25312491	25312611	121	ENSMUSG00000026959	ENSMUST00000114308	6484	Grin1	glutamate receptor, ionotropic, NMDA1 (zeta 1) [Source:MGI Symbol;Acc:MGI:95819]	GO:0001540(amyloid-beta binding);GO:0001661(conditioned taste aversion);GO:0001964(startle response);GO:0001967(suckling behavior);GO:0001975(response to amphetamine);GO:0004970(ionotropic glutamate receptor activity);GO:0004972(NMDA glutamate receptor activity);GO:0005102(signaling receptor binding);GO:0005216(ion channel activity);GO:0005261(cation channel activity);GO:0005262(calcium channel a…	04014(Ras signaling pathway);04015(Rap1 signaling pathway);04020(Calcium signaling pathway);04024(cAMP signaling pathway);04080(Neuroactive ligand-receptor interaction);04713(Circadian entrainment);04720(Long-term potentiation);04724(Glutamatergic synapse);05010(Alzheimer disease);05014(Amyotrophic lateral sclerosis (ALS));05016(Huntington disease);05030(Cocaine addiction);05031(Amphetamine addic…	1.3e-11	1	121,	0	-0.417	0.222331	1.71	Exon (ENSMUST00000155627/ENSMUSG00000026959, exon 3 of 3)	2	25291181	25319095	27915	2
chr2	25352276	25352723	448	ENSMUSG00000026958	ENSMUST00000139108	3622	Dpp7	dipeptidylpeptidase 7 [Source:MGI Symbol;Acc:MGI:1933213]	GO:0004177(aminopeptidase activity);GO:0005576(extracellular region);GO:0005764(lysosome);GO:0005794(Golgi apparatus);GO:0005829(cytosol);GO:0006508(proteolysis);GO:0008233(peptidase activity);GO:0008236(serine-type peptidase activity);GO:0008239(dipeptidyl-peptidase activity);GO:0016787(hydrolase activity);GO:0031410(cytoplasmic vesicle);GO:0031982(vesicle);GO:0043231(intracellular membrane-boun…	NA	6.3e-78	2	291,38,	0,410	-4.88	8.70964e-07	0.685	3' UTR	2	25352276	25356345	4070	2
chr2	25361176	25362075	900	ENSMUSG00000026956	ENSMUST00000102925	3607	Uap1l1	UDP-N-acteylglucosamine pyrophosphorylase 1-like 1 [Source:MGI Symbol;Acc:MGI:2443318]	GO:0003977(UDP-N-acetylglucosamine diphosphorylase activity);GO:0006048(UDP-N-acetylglucosamine biosynthetic process);GO:0016740(transferase activity);GO:0016779(nucleotidyltransferase activity);GO:0070569(uridylyltransferase activity)	00520(Amino sugar and nucleotide sugar metabolism)	3.2e-51	2	564,5,	0,895	-2.43	0.000524807	-0.803	3' UTR	2	25359889	25365682	5794	2
chr2	25518250	25518549	300	ENSMUSG00000026942	ENSMUST00000028311	28391	Traf2	TNF receptor-associated factor 2 [Source:MGI Symbol;Acc:MGI:101835]	GO:0000151(ubiquitin ligase complex);GO:0002726(positive regulation of T cell cytokine production);GO:0004842(ubiquitin-protein transferase activity);GO:0005164(tumor necrosis factor receptor binding);GO:0005515(protein binding);GO:0005737(cytoplasm);GO:0005829(cytosol);GO:0005938(cell cortex);GO:0006915(apoptotic process);GO:0007165(signal transduction);GO:0007250(activation of NF-kappaB-inducin…	04010(MAPK signaling pathway);04064(NF-kappa B signaling pathway);04071(Sphingolipid signaling pathway);04141(Protein processing in endoplasmic reticulum);04210(Apoptosis);04217(Necroptosis);04380(Osteoclast differentiation);04621(NOD-like receptor signaling pathway);04622(RIG-I-like receptor signaling pathway);04657(IL-17 signaling pathway);04668(TNF signaling pathway);04920(Adipocytokine signal…	1.4e-06	1	300,	0	-0.963	0.0338844	-0.874	3' UTR	2	25517982	25546940	28959	2
chr2	25577271	25577361	91	ENSMUSG00000029419	ENSMUST00000114217	4367	Ajm1	apical junction component 1 [Source:MGI Symbol;Acc:MGI:2685842]	GO:0003674(molecular_function);GO:0005575(cellular_component);GO:0005886(plasma membrane);GO:0005912(adherens junction);GO:0005929(cilium);GO:0008150(biological_process);GO:0016020(membrane);GO:0016324(apical plasma membrane);GO:0030054(cell junction);GO:0042995(cell projection);GO:0045216(cell-cell junction organization)	NA	3e-05	1	91,	0	-1.2	0.0165959	-0.827	Exon (ENSMUST00000181730/ENSMUSG00000097872, exon 1 of 2)	2	25575416	25581728	6313	2
chr2	25705909	25709627	3719	ENSMUSG00000049086	ENSMUST00000061483	0	Bmyc	brain expressed myelocytomatosis oncogene [Source:MGI Symbol;Acc:MGI:88184]	GO:0003700(DNA-binding transcription factor activity);GO:0005515(protein binding);GO:0005634(nucleus);GO:0005819(spindle);GO:0006355(regulation of transcription, DNA-templated)	NA	0	3	1447,173,10,	0,2184,3709	-11	1.99526e-13	-0.335	5' UTR	2	25706739	25707721	983	1
chr2	26055535	26055715	181	ENSMUSG00000026932	ENSMUST00000114159	36462	Nacc2	nucleus accumbens associated 2, BEN and BTB (POZ) domain containing [Source:MGI Symbol;Acc:MGI:1915241]	GO:0000122(negative regulation of transcription by RNA polymerase II);GO:0000790(nuclear chromatin);GO:0000978(RNA polymerase II proximal promoter sequence-specific DNA binding);GO:0003714(transcription corepressor activity);GO:0004407(histone deacetylase activity);GO:0005515(protein binding);GO:0005634(nucleus);GO:0005730(nucleolus);GO:0005739(mitochondrion);GO:0008285(negative regulation of cel…	NA	2e-98	1	181,	0	-14	1.58489e-16	0.761	3' UTR	2	26055535	26092177	36643	2
chr2	26138413	26138682	270	ENSMUSG00000087595	ENSMUST00000155199	0	1810012K08Rik	RIKEN cDNA 1810012K08 gene [Source:MGI Symbol;Acc:MGI:1916345]	NA	NA	4.7e-06	1	270,	0	-1.43	0.00851138	0.535	Exon (ENSMUST00000155199/ENSMUSG00000087595, exon 1 of 2)	2	26138546	26139543	998	1
chr2	26350263	26351336	1074	ENSMUSG00000075467	ENSMUST00000125848	764	Dnlz	DNL-type zinc finger [Source:MGI Symbol;Acc:MGI:106559]	GO:0005654(nucleoplasm);GO:0005739(mitochondrion);GO:0006457(protein folding);GO:0008270(zinc ion binding);GO:0030150(protein import into mitochondrial matrix);GO:0046872(metal ion binding);GO:0050821(protein stabilization);GO:0051087(chaperone binding)	NA	3.2e-27	2	296,2,	0,1072	-1.67	0.00436516	0.292	3' UTR	2	26348121	26352100	3980	2
chr2	26384715	26384925	211	ENSMUSG00000026927	ENSMUST00000114100	4366	Entr1	endosome associated trafficking regulator 1 [Source:MGI Symbol;Acc:MGI:1915362]	GO:0003674(molecular_function);GO:0005737(cytoplasm);GO:0005768(endosome);GO:0005769(early endosome);GO:0005813(centrosome);GO:0005815(microtubule organizing center);GO:0005856(cytoskeleton);GO:0007049(cell cycle);GO:0015031(protein transport);GO:0030030(cell projection organization);GO:0030496(midbody);GO:0030904(retromer complex);GO:0032465(regulation of cytokinesis);GO:0036064(ciliary basal bo…	NA	3.2e-30	1	211,	0	-15.9	1.58489e-18	-0.652	Exon (ENSMUST00000114100/ENSMUSG00000026927, exon 8 of 9)	2	26382802	26389291	6490	2
chr2	26396757	26397145	389	ENSMUSG00000026925	ENSMUST00000145701	12055	Inpp5e	inositol polyphosphate-5-phosphatase E [Source:MGI Symbol;Acc:MGI:1927753]	GO:0000139(Golgi membrane);GO:0001726(ruffle);GO:0004439(phosphatidylinositol-4,5-bisphosphate 5-phosphatase activity);GO:0004445(inositol-polyphosphate 5-phosphatase activity);GO:0005737(cytoplasm);GO:0005794(Golgi apparatus);GO:0005856(cytoskeleton);GO:0005886(plasma membrane);GO:0005929(cilium);GO:0005930(axoneme);GO:0006629(lipid metabolic process);GO:0014067(negative regulation of phosphatid…	00562(Inositol phosphate metabolism);04070(Phosphatidylinositol signaling system)	2e-54	1	389,	0	-6.76	7.24436e-09	0.407	3' UTR	2	26396249	26409200	12952	2
chr2	26899925	26902670	2746	ENSMUSG00000036160	ENSMUST00000047632	209	Surf6	surfeit gene 6 [Source:MGI Symbol;Acc:MGI:98447]	GO:0001652(granular component);GO:0003677(DNA binding);GO:0003723(RNA binding);GO:0005634(nucleus);GO:0005654(nucleoplasm);GO:0005730(nucleolus);GO:0022625(cytosolic large ribosomal subunit);GO:0042254(ribosome biogenesis);GO:0042255(ribosome assembly);GO:0042273(ribosomal large subunit biogenesis);GO:0042274(ribosomal small subunit biogenesis)	NA	1.6e-06	2	8,83,	0,2663	-2.49	0.000446684	1.16	Exon (ENSMUST00000047632/ENSMUSG00000036160, exon 2 of 5)	2	26890435	26902879	12445	2
chr2	27262104	27262433	330	ENSMUSG00000009621	ENSMUST00000185188	164479	Vav2	vav 2 oncogene [Source:MGI Symbol;Acc:MGI:102718]	GO:0001525(angiogenesis);GO:0001784(phosphotyrosine residue binding);GO:0005085(guanyl-nucleotide exchange factor activity);GO:0005089(Rho guanyl-nucleotide exchange factor activity);GO:0005154(epidermal growth factor receptor binding);GO:0005515(protein binding);GO:0005737(cytoplasm);GO:0005829(cytosol);GO:0005886(plasma membrane);GO:0007264(small GTPase mediated signal transduction);GO:0008361(…	04024(cAMP signaling pathway);04062(Chemokine signaling pathway);04510(Focal adhesion);04650(Natural killer cell mediated cytotoxicity);04660(T cell receptor signaling pathway);04662(B cell receptor signaling pathway);04664(Fc epsilon RI signaling pathway);04666(Fc gamma R-mediated phagocytosis);04670(Leukocyte transendothelial migration);04810(Regulation of actin cytoskeleton);05205(Proteoglycan…	5e-26	1	330,	0	-2.85	0.000165959	0.83	3' UTR	2	27262104	27426912	164809	2
chr2	27445579	27445639	61	ENSMUSG00000026918	ENSMUST00000028282	29759	Brd3	bromodomain containing 3 [Source:MGI Symbol;Acc:MGI:1914632]	GO:0003682(chromatin binding);GO:0005515(protein binding);GO:0005575(cellular_component);GO:0005634(nucleus);GO:0006325(chromatin organization);GO:0006357(regulation of transcription by RNA polymerase II);GO:0070577(lysine-acetylated histone binding)	NA	4.4e-07	1	61,	0	-0.806	0.0562341	0.93	3' UTR	2	27445579	27475398	29820	2
chr2	27448154	27453214	5061	ENSMUSG00000098812	ENSMUST00000183455	0	Mir7578	microRNA 7578 [Source:MGI Symbol;Acc:MGI:5490891]	NA	NA	1e-177	4	427,126,293,382,	0,1047,2103,4679	-6.46	1.54882e-08	0.318	3' UTR	2	27450549	27450630	82	2
chr2	29761314	29761463	150	ENSMUSG00000039826	ENSMUST00000113807	26185	Trub2	TruB pseudouridine (psi) synthase family member 2 [Source:MGI Symbol;Acc:MGI:2442186]	GO:0001522(pseudouridine synthesis);GO:0003723(RNA binding);GO:0005739(mitochondrion);GO:0005759(mitochondrial matrix);GO:0005829(cytosol);GO:0006396(RNA processing);GO:0006397(mRNA processing);GO:0008033(tRNA processing);GO:0009451(RNA modification);GO:0009982(pseudouridine synthase activity);GO:0016853(isomerase activity);GO:0070131(positive regulation of mitochondrial translation)	NA	0.00069	1	150,	0	-0.419	0.2208	-0.68	3' UTR	2	29761224	29787648	26425	2
chr2	30185124	30185452	329	ENSMUSG00000039648	ENSMUST00000044038	20395	Kyat1	kynurenine aminotransferase 1 [Source:MGI Symbol;Acc:MGI:1917516]	GO:0003824(catalytic activity);GO:0005654(nucleoplasm);GO:0005737(cytoplasm);GO:0005739(mitochondrion);GO:0005829(cytosol);GO:0006090(pyruvate metabolic process);GO:0006575(cellular modified amino acid metabolic process);GO:0008483(transaminase activity);GO:0009058(biosynthetic process);GO:0009617(response to bacterium);GO:0016212(kynurenine-oxoglutarate transaminase activity);GO:0016740(transfer…	00270(Cysteine and methionine metabolism);00380(Tryptophan metabolism);00450(Selenocompound metabolism);05204(Chemical carcinogenesis)	5e-86	1	329,	0	-5.19	3.98107e-07	1.19	3' UTR	2	30185124	30205847	20724	2
chr2	30471567	30471835	269	ENSMUSG00000089762	ENSMUST00000065134	2384	Ier5l	immediate early response 5-like [Source:MGI Symbol;Acc:MGI:1919750]	GO:0003674(molecular_function);GO:0005575(cellular_component);GO:0008150(biological_process)	NA	1e-10	1	269,	0	-0.863	0.0467735	-0.534	3' UTR	2	30471537	30474219	2683	2
chr2	31026206	31026445	240	ENSMUSG00000075415	ENSMUST00000073879	115357	Fnbp1	formin binding protein 1 [Source:MGI Symbol;Acc:MGI:109606]	GO:0005515(protein binding);GO:0005737(cytoplasm);GO:0005764(lysosome);GO:0005856(cytoskeleton);GO:0005886(plasma membrane);GO:0005905(clathrin-coated pit);GO:0005938(cell cortex);GO:0006897(endocytosis);GO:0007399(nervous system development);GO:0008289(lipid binding);GO:0016020(membrane);GO:0031410(cytoplasmic vesicle);GO:0042802(identical protein binding)	NA	2.5e-88	1	240,	0	-5.95	5.7544e-08	0.727	3' UTR	2	31026206	31141802	115597	2
chr2	31032044	31032643	600	ENSMUSG00000075415	ENSMUST00000073879	109159	Fnbp1	formin binding protein 1 [Source:MGI Symbol;Acc:MGI:109606]	GO:0005515(protein binding);GO:0005737(cytoplasm);GO:0005764(lysosome);GO:0005856(cytoskeleton);GO:0005886(plasma membrane);GO:0005905(clathrin-coated pit);GO:0005938(cell cortex);GO:0006897(endocytosis);GO:0007399(nervous system development);GO:0008289(lipid binding);GO:0016020(membrane);GO:0031410(cytoplasmic vesicle);GO:0042802(identical protein binding)	NA	3.2e-100	1	600,	0	-3.05	9.77237e-05	0.479	3' UTR	2	31026206	31141802	115597	2
chr2	31634711	31635280	570	ENSMUSG00000085224	ENSMUST00000145389	5309	Gm13425	predicted gene 13425 [Source:MGI Symbol;Acc:MGI:3649915]	NA	NA	6.3e-11	1	570,	0	-1.01	0.0301995	-0.895	Exon (ENSMUST00000145389/ENSMUSG00000085224, exon 3 of 3)	2	31633453	31640589	7137	2
chr2	31687896	31688469	574	ENSMUSG00000026842	ENSMUST00000146537	0	Abl1	c-abl oncogene 1, non-receptor tyrosine kinase [Source:MGI Symbol;Acc:MGI:87859]	GO:0000166(nucleotide binding);GO:0000287(magnesium ion binding);GO:0000400(four-way junction DNA binding);GO:0000405(bubble DNA binding);GO:0001726(ruffle);GO:0001784(phosphotyrosine residue binding);GO:0001843(neural tube closure);GO:0001922(B-1 B cell homeostasis);GO:0001934(positive regulation of protein phosphorylation);GO:0002322(B cell proliferation involved in immune response);GO:0002333(…	04012(ErbB signaling pathway);04014(Ras signaling pathway);04110(Cell cycle);04360(Axon guidance);04722(Neurotrophin signaling pathway);05200(Pathways in cancer);05206(MicroRNAs in cancer);05220(Chronic myeloid leukemia);05416(Viral myocarditis)	4.2e-08	2	36,112,	0,462	-0.254	0.489779	0.705	Exon (ENSMUST00000146537/ENSMUSG00000026842, exon 1 of 2)	2	31688376	31698336	9961	1
chr2	32278816	32278965	150	ENSMUSG00000044627	ENSMUST00000113395	3899	Swi5	SWI5 recombination repair homolog (yeast) [Source:MGI Symbol;Acc:MGI:1920181]	GO:0000724(double-strand break repair via homologous recombination);GO:0000730(DNA recombinase assembly);GO:0005515(protein binding);GO:0005634(nucleus);GO:0006281(DNA repair);GO:0006974(cellular response to DNA damage stimulus);GO:0032798(Swi5-Sfr1 complex);GO:0071479(cellular response to ionizing radiation)	NA	1e-256	1	150,	0	-3.49	3.16228e-05	0.435	3' UTR	2	32278816	32282864	4049	2
chr2	32574566	32574684	119	ENSMUSG00000075405	ENSMUST00000100190	1000	9430097D07Rik	RIKEN cDNA 9430097D07 gene [Source:MGI Symbol;Acc:MGI:2441749]	GO:0003674(molecular_function);GO:0005575(cellular_component);GO:0008150(biological_process)	NA	0.0017	1	119,	0	-0.57	0.124165	-1.57	Exon (ENSMUST00000100190/ENSMUSG00000075405, exon 1 of 1)	2	32574184	32575684	1501	2
chr2	32575037	32575243	207	ENSMUSG00000046854	ENSMUST00000134204	240	Pip5kl1	phosphatidylinositol-4-phosphate 5-kinase-like 1 [Source:MGI Symbol;Acc:MGI:2448520]	GO:0000166(nucleotide binding);GO:0001933(negative regulation of protein phosphorylation);GO:0005515(protein binding);GO:0005524(ATP binding);GO:0005737(cytoplasm);GO:0005829(cytosol);GO:0010917(negative regulation of mitochondrial membrane potential);GO:0016020(membrane);GO:0016301(kinase activity);GO:0016307(phosphatidylinositol phosphate kinase activity);GO:0016308(1-phosphatidylinositol-4-pho…	00562(Inositol phosphate metabolism);04144(Endocytosis)	2.7e-05	1	207,	0	-0.576	0.121619	-0.888	5' UTR	2	32574797	32575807	1011	1
chr2	34777943	34778331	389	ENSMUSG00000070953	ENSMUST00000145903	21581	Rabepk	Rab9 effector protein with kelch motifs [Source:MGI Symbol;Acc:MGI:2139530]	GO:0005515(protein binding);GO:0005737(cytoplasm);GO:0005768(endosome);GO:0010008(endosome membrane);GO:0016020(membrane)	NA	4e-27	1	389,	0	-0.872	0.0457088	0.426	3' UTR	2	34777556	34799912	22357	2
chr2	34871244	34872174	931	ENSMUSG00000026869	ENSMUST00000189715	2794	Psmd5	proteasome (prosome, macropain) 26S subunit, non-ATPase, 5 [Source:MGI Symbol;Acc:MGI:1914248]	GO:0008540(proteasome regulatory particle, base subcomplex);GO:0022624(proteasome accessory complex);GO:0043248(proteasome assembly);GO:0070682(proteasome regulatory particle assembly)	NA	1.7e-07	1	931,	0	-0.492	0.165577	0.709	Exon (ENSMUST00000202917/ENSMUSG00000026869, exon 1 of 1)	2	34866939	34874968	8030	2
chr2	35180235	35180385	151	ENSMUSG00000026878	ENSMUST00000028238	20735	Rab14	RAB14, member RAS oncogene family [Source:MGI Symbol;Acc:MGI:1915615]	GO:0000139(Golgi membrane);GO:0000166(nucleotide binding);GO:0003924(GTPase activity);GO:0005515(protein binding);GO:0005525(GTP binding);GO:0005764(lysosome);GO:0005768(endosome);GO:0005769(early endosome);GO:0005770(late endosome);GO:0005791(rough endoplasmic reticulum);GO:0005794(Golgi apparatus);GO:0005795(Golgi stack);GO:0005802(trans-Golgi network);GO:0005829(cytosol);GO:0005886(plasma memb…	04152(AMPK signaling pathway)	5e-14	1	151,	0	-7.51	1.12202e-09	0.781	3' UTR	2	35180205	35201120	20916	2
chr2	35199890	35200370	481	ENSMUSG00000026878	ENSMUST00000028238	750	Rab14	RAB14, member RAS oncogene family [Source:MGI Symbol;Acc:MGI:1915615]	GO:0000139(Golgi membrane);GO:0000166(nucleotide binding);GO:0003924(GTPase activity);GO:0005515(protein binding);GO:0005525(GTP binding);GO:0005764(lysosome);GO:0005768(endosome);GO:0005769(early endosome);GO:0005770(late endosome);GO:0005791(rough endoplasmic reticulum);GO:0005794(Golgi apparatus);GO:0005795(Golgi stack);GO:0005802(trans-Golgi network);GO:0005829(cytosol);GO:0005886(plasma memb…	04152(AMPK signaling pathway)	4e-70	1	481,	0	-0.672	0.0870964	-0.397	Exon (ENSMUST00000201896/ENSMUSG00000026878, exon 1 of 1)	2	35180205	35201120	20916	2
chr2	37350074	37350223	150	ENSMUSG00000009030	ENSMUST00000009174	9109	Pdcl	phosducin-like [Source:MGI Symbol;Acc:MGI:1914716]	GO:0005737(cytoplasm);GO:0005929(cilium);GO:0006457(protein folding);GO:0007601(visual perception);GO:0030030(cell projection organization);GO:0042995(cell projection);GO:0044877(protein-containing complex binding);GO:0045880(positive regulation of smoothened signaling pathway);GO:0050896(response to stimulus);GO:0061084(negative regulation of protein refolding);GO:1902605(heterotrimeric G-protei…	NA	7.8e-10	1	150,	0	-0.923	0.0389045	0.646	3' UTR	2	37350074	37359332	9259	2
chr2	37442842	37442932	91	ENSMUSG00000050714	ENSMUST00000067043	189	Zbtb26	zinc finger and BTB domain containing 26 [Source:MGI Symbol;Acc:MGI:2444402]	GO:0003676(nucleic acid binding);GO:0005515(protein binding);GO:0042802(identical protein binding)	NA	0.0039	1	91,	0	-0.599	0.11246	-1.32	5' UTR	2	37432168	37443121	10954	2
chr2	37442852	37442941	90	ENSMUSG00000050714	ENSMUST00000067043	180	Zbtb26	zinc finger and BTB domain containing 26 [Source:MGI Symbol;Acc:MGI:2444402]	GO:0003676(nucleic acid binding);GO:0005515(protein binding);GO:0042802(identical protein binding)	NA	0.0026	1	90,	0	-0.515	0.152405	-1.13	5' UTR	2	37432168	37443121	10954	2
chr2	37800729	37802062	1334	ENSMUSG00000035392	ENSMUST00000102787	485313	Dennd1a	DENN/MADD domain containing 1A [Source:MGI Symbol;Acc:MGI:2442794]	GO:0005085(guanyl-nucleotide exchange factor activity);GO:0005515(protein binding);GO:0005654(nucleoplasm);GO:0005829(cytosol);GO:0005886(plasma membrane);GO:0006897(endocytosis);GO:0008289(lipid binding);GO:0015031(protein transport);GO:0016020(membrane);GO:0017112(Rab guanyl-nucleotide exchange factor activity);GO:0017124(SH3 domain binding);GO:0017137(Rab GTPase binding);GO:0030054(cell juncti…	NA	3.2e-76	2	522,48,	0,1286	-4.55	1.99526e-06	-0.433	Exon (ENSMUST00000102787/ENSMUSG00000035392, exon 21 of 22)	2	37798991	38287375	488385	2
chr2	38347387	38348316	930	ENSMUSG00000098383	ENSMUST00000184325	0	Gm27197	predicted gene 27197 [Source:MGI Symbol;Acc:MGI:5521040]	NA	NA	2e-18	2	351,98,	0,832	-1.02	0.0288403	-1.13	Exon (ENSMUST00000184325/ENSMUSG00000098383, exon 1 of 2)	2	38347357	38348316	960	2
chr2	39196769	39197127	359	ENSMUSG00000026753	ENSMUST00000028087	29324	Ppp6c	protein phosphatase 6, catalytic subunit [Source:MGI Symbol;Acc:MGI:1915107]	GO:0002376(immune system process);GO:0004721(phosphoprotein phosphatase activity);GO:0004722(protein serine/threonine phosphatase activity);GO:0005737(cytoplasm);GO:0005739(mitochondrion);GO:0005829(cytosol);GO:0006470(protein dephosphorylation);GO:0007049(cell cycle);GO:0016787(hydrolase activity);GO:0045087(innate immune response);GO:0046872(metal ion binding)	NA	1e-171	1	359,	0	-12.6	3.98107e-15	0.799	3' UTR	2	39194354	39226451	32098	2
chr2	48905190	48905549	360	ENSMUSG00000026761	ENSMUST00000028098	43727	Orc4	origin recognition complex, subunit 4 [Source:MGI Symbol;Acc:MGI:1347043]	GO:0000166(nucleotide binding);GO:0000784(nuclear chromosome, telomeric region);GO:0000808(origin recognition complex);GO:0003677(DNA binding);GO:0003688(DNA replication origin binding);GO:0005524(ATP binding);GO:0005634(nucleus);GO:0005664(nuclear origin of replication recognition complex);GO:0005730(nucleolus);GO:0005829(cytosol);GO:0006260(DNA replication);GO:0006270(DNA replication initiation)	04110(Cell cycle)	1e-210	1	360,	0	-5.7	1.09648e-07	0.536	3' UTR	2	48902824	48949276	46453	2
chr2	59852484	59852904	421	ENSMUSG00000026988	ENSMUST00000028368	29680	Wdsub1	WD repeat, SAM and U-box domain containing 1 [Source:MGI Symbol;Acc:MGI:1919387]	GO:0003674(molecular_function);GO:0004842(ubiquitin-protein transferase activity);GO:0005515(protein binding);GO:0005575(cellular_component);GO:0008150(biological_process);GO:0016567(protein ubiquitination)	NA	2e-18	1	421,	0	-1.28	0.0131826	0.435	3' UTR	2	59852364	59882584	30221	2
chr2	59960025	59969361	9337	ENSMUSG00000026987	ENSMUST00000135722	0	Baz2b	bromodomain adjacent to zinc finger domain, 2B [Source:MGI Symbol;Acc:MGI:2442782]	GO:0003674(molecular_function);GO:0003677(DNA binding);GO:0005515(protein binding);GO:0005575(cellular_component);GO:0005634(nucleus);GO:0008150(biological_process);GO:0046872(metal ion binding)	NA	1e-106	4	81,610,396,144,	0,1996,8602,9193	-2.42	0.000537032	-0.294	Exon (ENSMUST00000112550/ENSMUSG00000026987, exon 6 of 35)	2	59953462	59960043	6582	2
chr2	60206808	60209839	3032	ENSMUSG00000026987	ENSMUST00000144893	0	Baz2b	bromodomain adjacent to zinc finger domain, 2B [Source:MGI Symbol;Acc:MGI:2442782]	GO:0003674(molecular_function);GO:0003677(DNA binding);GO:0005515(protein binding);GO:0005575(cellular_component);GO:0005634(nucleus);GO:0008150(biological_process);GO:0046872(metal ion binding)	NA	5e-34	3	156,138,127,	0,2214,2905	-1.34	0.0112202	-0.573	Exon (ENSMUST00000144893/ENSMUSG00000026987, exon 1 of 4)	2	60076830	60209839	133010	2
chr2	60751359	60751598	240	ENSMUSG00000026970	ENSMUST00000028347	211594	Rbms1	RNA binding motif, single stranded interacting protein 1 [Source:MGI Symbol;Acc:MGI:1861774]	GO:0003676(nucleic acid binding);GO:0003677(DNA binding);GO:0003723(RNA binding);GO:0003730(mRNA 3'-UTR binding);GO:0005634(nucleus);GO:0005737(cytoplasm);GO:0005829(cytosol);GO:0006260(DNA replication);GO:0008143(poly(A) binding);GO:0008266(poly(U) RNA binding);GO:1990904(ribonucleoprotein complex)	NA	1e-18	1	240,	0	-1.67	0.0042658	0.601	3' UTR	2	60750193	60963192	213000	2
chr2	60962803	60963192	390	ENSMUSG00000026970	ENSMUST00000028347	0	Rbms1	RNA binding motif, single stranded interacting protein 1 [Source:MGI Symbol;Acc:MGI:1861774]	GO:0003676(nucleic acid binding);GO:0003677(DNA binding);GO:0003723(RNA binding);GO:0003730(mRNA 3'-UTR binding);GO:0005634(nucleus);GO:0005737(cytoplasm);GO:0005829(cytosol);GO:0006260(DNA replication);GO:0008143(poly(A) binding);GO:0008266(poly(U) RNA binding);GO:1990904(ribonucleoprotein complex)	NA	4e-11	1	390,	0	-0.707	0.0776247	0.943	5' UTR	2	60750193	60963192	213000	2
chr2	64912476	64912775	300	ENSMUSG00000026888	ENSMUST00000134020	2244	Grb14	growth factor receptor bound protein 14 [Source:MGI Symbol;Acc:MGI:1355324]	GO:0005070(SH3/SH2 adaptor activity);GO:0005515(protein binding);GO:0005737(cytoplasm);GO:0005768(endosome);GO:0005794(Golgi apparatus);GO:0005886(plasma membrane);GO:0007165(signal transduction);GO:0008286(insulin receptor signaling pathway);GO:0009967(positive regulation of signal transduction);GO:0010008(endosome membrane);GO:0016020(membrane);GO:0030971(receptor tyrosine kinase binding);GO:00…	NA	1e-147	1	300,	0	-5.35	2.63027e-07	0.376	3' UTR	2	64912476	64915019	2544	2
chr2	65458316	65458705	390	ENSMUSG00000057182	ENSMUST00000066432	108787	Scn3a	sodium channel, voltage-gated, type III, alpha [Source:MGI Symbol;Acc:MGI:98249]	GO:0001518(voltage-gated sodium channel complex);GO:0005216(ion channel activity);GO:0005244(voltage-gated ion channel activity);GO:0005248(voltage-gated sodium channel activity);GO:0005272(sodium channel activity);GO:0005516(calmodulin binding);GO:0005737(cytoplasm);GO:0005886(plasma membrane);GO:0006811(ion transport);GO:0006814(sodium ion transport);GO:0009925(basal plasma membrane);GO:0016020…	04742(Taste transduction)	1e-31	1	390,	0	-5.78	8.91251e-08	0.86	3' UTR	2	65457118	65567492	110375	2
chr2	66270778	66270988	211	ENSMUSG00000064329	ENSMUST00000200839	46958	Scn1a	sodium channel, voltage-gated, type I, alpha [Source:MGI Symbol;Acc:MGI:98246]	GO:0001508(action potential);GO:0001518(voltage-gated sodium channel complex);GO:0005216(ion channel activity);GO:0005244(voltage-gated ion channel activity);GO:0005248(voltage-gated sodium channel activity);GO:0005272(sodium channel activity);GO:0005654(nucleoplasm);GO:0005886(plasma membrane);GO:0006811(ion transport);GO:0006814(sodium ion transport);GO:0007628(adult walking behavior);GO:001470…	04728(Dopaminergic synapse)	4e-36	1	211,	0	-9.6	6.30957e-12	0.893	3' UTR	2	66270778	66317946	47169	2
chr2	69871198	69873982	2785	ENSMUSG00000089902	ENSMUST00000149283	0	Gm13625	predicted gene 13625 [Source:MGI Symbol;Acc:MGI:3709621]	NA	NA	5e-39	3	119,50,99,	0,534,2686	-10.5	6.30957e-13	1.52	3' UTR	2	69871412	69872202	791	2
chr2	73092861	73092980	120	ENSMUSG00000027108	ENSMUST00000028517	121467	Ola1	Obg-like ATPase 1 [Source:MGI Symbol;Acc:MGI:1914309]	GO:0000166(nucleotide binding);GO:0005524(ATP binding);GO:0005525(GTP binding);GO:0005634(nucleus);GO:0005730(nucleolus);GO:0005737(cytoplasm);GO:0005813(centrosome);GO:0005829(cytosol);GO:0016787(hydrolase activity);GO:0016887(ATPase activity);GO:0043022(ribosome binding);GO:0043023(ribosomal large subunit binding);GO:0046034(ATP metabolic process);GO:0046872(metal ion binding)	NA	6.6e-07	1	120,	0	-1.46	0.00794328	0.763	3' UTR	2	73092801	73214447	121647	2
chr2	73386512	73386572	61	ENSMUSG00000041762	ENSMUST00000076463	0	Gpr155	G protein-coupled receptor 155 [Source:MGI Symbol;Acc:MGI:1915776]	GO:0003674(molecular_function);GO:0016020(membrane);GO:0016021(integral component of membrane);GO:0035556(intracellular signal transduction);GO:0050890(cognition);GO:0055085(transmembrane transport)	NA	2e-05	1	61,	0	-0.357	0.288403	2	5' UTR	2	73341506	73386572	45067	2
chr2	76338265	76338714	450	ENSMUSG00000075270	ENSMUST00000099992	60	Pde11a	phosphodiesterase 11A [Source:MGI Symbol;Acc:MGI:3036251]	GO:0003824(catalytic activity);GO:0004112(cyclic-nucleotide phosphodiesterase activity);GO:0004114(3',5'-cyclic-nucleotide phosphodiesterase activity);GO:0004118(cGMP-stimulated cyclic-nucleotide phosphodiesterase activity);GO:0005515(protein binding);GO:0005737(cytoplasm);GO:0005829(cytosol);GO:0007165(signal transduction);GO:0008081(phosphoric diester hydrolase activity);GO:0008152(metabolic pr…	00230(Purine metabolism);04934(Cushing syndrome);05032(Morphine addiction)	3.8e-09	1	450,	0	-2.1	0.00128825	-1.17	5' UTR	2	75989912	76338774	348863	2
chr2	77009902	77010262	361	ENSMUSG00000044033	ENSMUST00000049544	160373	Ccdc141	coiled-coil domain containing 141 [Source:MGI Symbol;Acc:MGI:1919735]	GO:0005515(protein binding);GO:0005737(cytoplasm);GO:0005813(centrosome);GO:0005886(plasma membrane);GO:0007156(homophilic cell adhesion via plasma membrane adhesion molecules);GO:0007411(axon guidance);GO:0016020(membrane);GO:0016021(integral component of membrane);GO:0021799(cerebral cortex radially oriented cell migration);GO:0030424(axon);GO:0051642(centrosome localization);GO:0070593(dendrit…	NA	5e-15	1	361,	0	-1.96	0.00190546	0.977	3' UTR	2	77009902	77170635	160734	2
chr2	79368794	79370885	2092	ENSMUSG00000075256	ENSMUST00000156830	0	Cerkl	ceramide kinase-like [Source:MGI Symbol;Acc:MGI:3037816]	GO:0001750(photoreceptor outer segment);GO:0001917(photoreceptor inner segment);GO:0003951(NAD+ kinase activity);GO:0005634(nucleus);GO:0005730(nucleolus);GO:0005737(cytoplasm);GO:0005783(endoplasmic reticulum);GO:0005794(Golgi apparatus);GO:0005829(cytosol);GO:0016301(kinase activity);GO:0016310(phosphorylation);GO:0030148(sphingolipid biosynthetic process);GO:0043066(negative regulation of apop…	NA	2.5e-05	2	18,132,	0,1960	-1.42	0.00891251	-1.41	Exon (ENSMUST00000099974/ENSMUSG00000075256, exon 3 of 13)	2	79343233	79370865	27633	2
chr2	84333022	84339260	6239	ENSMUSG00000059588	ENSMUST00000074262	86151	Calcrl	calcitonin receptor-like [Source:MGI Symbol;Acc:MGI:1926944]	GO:0001525(angiogenesis);GO:0001605(adrenomedullin receptor activity);GO:0001635(calcitonin gene-related peptide receptor activity);GO:0004888(transmembrane signaling receptor activity);GO:0004930(G protein-coupled receptor activity);GO:0004948(calcitonin receptor activity);GO:0005737(cytoplasm);GO:0005764(lysosome);GO:0005768(endosome);GO:0005783(endoplasmic reticulum);GO:0005886(plasma membrane…	04080(Neuroactive ligand-receptor interaction);04270(Vascular smooth muscle contraction)	1e-217	3	657,42,50,	0,5481,6189	-2.2	0.001	-0.491	3' UTR	2	84330626	84425411	94786	2
chr2	84688896	84690256	1361	ENSMUSG00000034075	ENSMUST00000035840	24924	Zdhhc5	zinc finger, DHHC domain containing 5 [Source:MGI Symbol;Acc:MGI:1923573]	GO:0005515(protein binding);GO:0005886(plasma membrane);GO:0016020(membrane);GO:0016021(integral component of membrane);GO:0016409(palmitoyltransferase activity);GO:0016740(transferase activity);GO:0016746(transferase activity, transferring acyl groups);GO:0018345(protein palmitoylation);GO:0019706(protein-cysteine S-palmitoyltransferase activity);GO:0030425(dendrite)	NA	9e-307	2	549,407,	0,954	-2.79	0.000194984	-0.183	3' UTR	2	84687970	84715180	27211	2
chr2	84710787	84713623	2837	ENSMUSG00000034075	ENSMUST00000035840	1557	Zdhhc5	zinc finger, DHHC domain containing 5 [Source:MGI Symbol;Acc:MGI:1923573]	GO:0005515(protein binding);GO:0005886(plasma membrane);GO:0016020(membrane);GO:0016021(integral component of membrane);GO:0016409(palmitoyltransferase activity);GO:0016740(transferase activity);GO:0016746(transferase activity, transferring acyl groups);GO:0018345(protein palmitoylation);GO:0019706(protein-cysteine S-palmitoyltransferase activity);GO:0030425(dendrite)	NA	1e-261	2	686,121,	0,2716	-5.13	4.67735e-07	0.394	5' UTR	2	84687970	84715180	27211	2
chr2	84715061	84715180	120	ENSMUSG00000034075	ENSMUST00000035840	0	Zdhhc5	zinc finger, DHHC domain containing 5 [Source:MGI Symbol;Acc:MGI:1923573]	GO:0005515(protein binding);GO:0005886(plasma membrane);GO:0016020(membrane);GO:0016021(integral component of membrane);GO:0016409(palmitoyltransferase activity);GO:0016740(transferase activity);GO:0016746(transferase activity, transferring acyl groups);GO:0018345(protein palmitoylation);GO:0019706(protein-cysteine S-palmitoyltransferase activity);GO:0030425(dendrite)	NA	0.0017	1	120,	0	-0.418	0.221309	2.19	5' UTR	2	84687970	84715180	27211	2
chr2	84886407	84886710	304	ENSMUSG00000050896	ENSMUST00000151799	0	Rtn4rl2	reticulon 4 receptor-like 2 [Source:MGI Symbol;Acc:MGI:2669796]	GO:0005515(protein binding);GO:0005615(extracellular space);GO:0005886(plasma membrane);GO:0007166(cell surface receptor signaling pathway);GO:0009897(external side of plasma membrane);GO:0009986(cell surface);GO:0010977(negative regulation of neuron projection development);GO:0016020(membrane);GO:0022038(corpus callosum development);GO:0030424(axon);GO:0030425(dendrite);GO:0031012(extracellular …	NA	7.8e-05	2	70,49,	0,255	-0.396	0.243781	0.723	Exon (ENSMUST00000151799/ENSMUSG00000050896, exon 1 of 3)	2	84871924	84886710	14787	2
chr2	85163503	85188329	24827	ENSMUSG00000075224	ENSMUST00000099930	8370	Lrrc55	leucine rich repeat containing 55 [Source:MGI Symbol;Acc:MGI:2685197]	GO:0005249(voltage-gated potassium channel activity);GO:0005515(protein binding);GO:0005886(plasma membrane);GO:0006811(ion transport);GO:0008076(voltage-gated potassium channel complex);GO:0016020(membrane);GO:0016021(integral component of membrane);GO:0044325(ion channel binding);GO:0071805(potassium ion transmembrane transport);GO:0099104(potassium channel activator activity);GO:1903818(positi…	NA	1e-86	2	11,259,	0,24568	-10.7	3.98107e-13	1.14	3' UTR	2	85162334	85196699	34366	2
chr2	90910063	90910483	421	ENSMUSG00000005505	ENSMUST00000111464	5323	Kbtbd4	kelch repeat and BTB (POZ) domain containing 4 [Source:MGI Symbol;Acc:MGI:1914386]	GO:0005515(protein binding)	NA	1e-100	1	421,	0	-3.38	4.16869e-05	0.44	3' UTR	2	90904740	90910561	5822	1
chr2	91190392	91190542	151	ENSMUSG00000002108	ENSMUST00000150654	4483	Nr1h3	nuclear receptor subfamily 1, group H, member 3 [Source:MGI Symbol;Acc:MGI:1352462]	GO:0000122(negative regulation of transcription by RNA polymerase II);GO:0000790(nuclear chromatin);GO:0000976(transcription regulatory region sequence-specific DNA binding);GO:0000977(RNA polymerase II regulatory region sequence-specific DNA binding);GO:0000978(RNA polymerase II proximal promoter sequence-specific DNA binding);GO:0000981(DNA-binding transcription factor activity, RNA polymerase …	03320(PPAR signaling pathway);04931(Insulin resistance);04932(Non-alcoholic fatty liver disease (NAFLD));05160(Hepatitis C)	2.3e-05	1	151,	0	-0.447	0.196789	-0.763	Exon (ENSMUST00000150654/ENSMUSG00000002108, exon 5 of 8)	2	91184061	91195025	10965	2
chr2	91196432	91202749	6318	ENSMUSG00000088018	ENSMUST00000157393	0	Gm23390	predicted gene, 23390 [Source:MGI Symbol;Acc:MGI:5453167]	NA	NA	0.00037	2	79,98,	0,6220	-0.405	0.233884	1.21	Exon (ENSMUST00000157393/ENSMUSG00000088018, exon 1 of 1)	2	91200162	91200267	106	1
chr2	91278214	91278364	151	ENSMUSG00000040591	ENSMUST00000064652	166258	1110051M20Rik	RIKEN cDNA 1110051M20 gene [Source:MGI Symbol;Acc:MGI:1915079]	GO:0003674(molecular_function);GO:0008150(biological_process)	NA	1.3e-19	1	151,	0	-4	8.31764e-06	0.545	3' UTR	2	91275068	91444622	169555	2
chr2	91931944	91932209	266	ENSMUSG00000027239	ENSMUST00000028672	88	Mdk	midkine [Source:MGI Symbol;Acc:MGI:96949]	GO:0001662(behavioral fear response);GO:0005576(extracellular region);GO:0005737(cytoplasm);GO:0007275(multicellular organism development);GO:0007614(short-term memory);GO:0008083(growth factor activity);GO:0008201(heparin binding);GO:0009611(response to wounding);GO:0009725(response to hormone);GO:0010469(regulation of signaling receptor activity);GO:0010996(response to auditory stimulus);GO:001…	NA	3.5e-06	1	266,	0	-0.312	0.354813	1.08	5' UTR	2	91929828	91932297	2470	2
chr2	92383676	92384395	720	ENSMUSG00000027223	ENSMUST00000111279	8336	Mapk8ip1	mitogen-activated protein kinase 8 interacting protein 1 [Source:MGI Symbol;Acc:MGI:1309464]	GO:0005078(MAP-kinase scaffold activity);GO:0005515(protein binding);GO:0005634(nucleus);GO:0005737(cytoplasm);GO:0005739(mitochondrion);GO:0005783(endoplasmic reticulum);GO:0005789(endoplasmic reticulum membrane);GO:0005829(cytosol);GO:0005886(plasma membrane);GO:0006355(regulation of transcription, DNA-templated);GO:0007165(signal transduction);GO:0007258(JUN phosphorylation);GO:0008432(JUN kin…	04010(MAPK signaling pathway)	0	1	720,	0	-61.9	1.58489e-65	0.458	3' UTR	2	92383676	92392731	9056	2
chr2	101641840	101642408	569	ENSMUSG00000027165	ENSMUST00000160037	7124	B230118H07Rik	RIKEN cDNA B230118H07 gene [Source:MGI Symbol;Acc:MGI:1915420]	GO:0003674(molecular_function);GO:0005929(cilium);GO:0008150(biological_process)	NA	2.6e-09	1	569,	0	-1.09	0.0234423	-3.08	Exon (ENSMUST00000078494/ENSMUSG00000061311, exon 2 of 2)	2	101562124	101649532	87409	2
chr2	103040697	103040877	181	ENSMUSG00000010914	ENSMUST00000011058	32636	Pdhx	pyruvate dehydrogenase complex, component X [Source:MGI Symbol;Acc:MGI:1351627]	GO:0005739(mitochondrion);GO:0005759(mitochondrial matrix);GO:0016746(transferase activity, transferring acyl groups);GO:0034604(pyruvate dehydrogenase (NAD+) activity);GO:0045254(pyruvate dehydrogenase complex);GO:0061732(mitochondrial acetyl-CoA biosynthetic process from pyruvate)	00010(Glycolysis / Gluconeogenesis);00020(Citrate cycle (TCA cycle));00620(Pyruvate metabolism)	2.2e-06	1	181,	0	-0.373	0.268534	2.22	3' UTR	2	103021075	103073513	52439	2
chr2	104256848	104257388	541	ENSMUSG00000068373	ENSMUST00000089726	152946	D430041D05Rik	RIKEN cDNA D430041D05 gene [Source:MGI Symbol;Acc:MGI:2181743]	GO:0003674(molecular_function);GO:0005575(cellular_component);GO:0016020(membrane);GO:0016021(integral component of membrane)	NA	1.3e-13	1	541,	0	-2.47	0.00047863	-0.675	Exon (ENSMUST00000151310/ENSMUSG00000087473, exon 1 of 3)	2	104143073	104410334	267262	2
chr2	104705044	104705104	61	ENSMUSG00000027175	ENSMUST00000111118	7052	Tcp11l1	t-complex 11 like 1 [Source:MGI Symbol;Acc:MGI:2444263]	GO:0003674(molecular_function);GO:0005874(microtubule);GO:0008150(biological_process)	NA	0.0021	1	61,	0	-0.755	0.0676083	1.72	Exon (ENSMUST00000132600/ENSMUSG00000027175, exon 3 of 3)	2	104678017	104712156	34140	2
chr2	104758176	104758385	210	ENSMUSG00000074994	ENSMUST00000117237	58311	Qser1	glutamine and serine rich 1 [Source:MGI Symbol;Acc:MGI:2138986]	GO:0003674(molecular_function);GO:0005575(cellular_component);GO:0008150(biological_process)	NA	0.00019	1	210,	0	-1.47	0.00758578	0.871	3' UTR	2	104754795	104816696	61902	2
chr2	105536709	105537189	481	ENSMUSG00000081701	ENSMUST00000117578	293	Gm13890	predicted gene 13890 [Source:MGI Symbol;Acc:MGI:3713397]	NA	NA	5e-12	1	481,	0	-0.661	0.0912011	-1.15	Exon (ENSMUST00000149133/ENSMUSG00000086029, exon 4 of 4)	2	105537093	105537482	390	2
chr2	105702461	105702671	211	ENSMUSG00000027167	ENSMUST00000122965	201893	Elp4	elongator acetyltransferase complex subunit 4 [Source:MGI Symbol;Acc:MGI:1925016]	GO:0000993(RNA polymerase II complex binding);GO:0002098(tRNA wobble uridine modification);GO:0005634(nucleus);GO:0005654(nucleoplasm);GO:0005737(cytoplasm);GO:0006357(regulation of transcription by RNA polymerase II);GO:0008023(transcription elongation factor complex);GO:0008607(phosphorylase kinase regulator activity);GO:0033588(Elongator holoenzyme complex);GO:0045859(regulation of protein kin…	NA	1.6e-16	1	211,	0	-4.07	6.91831e-06	1.44	3' UTR	2	105701027	105904564	203538	2
chr2	106962557	106962706	150	ENSMUSG00000027122	ENSMUST00000028536	11718	Arl14ep	ADP-ribosylation factor-like 14 effector protein [Source:MGI Symbol;Acc:MGI:1926020]	GO:0003674(molecular_function);GO:0005634(nucleus);GO:0005730(nucleolus);GO:0005737(cytoplasm);GO:0005829(cytosol);GO:0005886(plasma membrane);GO:0005925(focal adhesion);GO:0008150(biological_process);GO:0043231(intracellular membrane-bounded organelle)	NA	7.4e-08	1	150,	0	-0.927	0.0380189	0.616	3' UTR	2	106962527	106974424	11898	2
chr2	110314320	110314560	241	ENSMUSG00000041660	ENSMUST00000133608	0	Bbox1	butyrobetaine (gamma), 2-oxoglutarate dioxygenase 1 (gamma-butyrobetaine hydroxylase) [Source:MGI Symbol;Acc:MGI:1891372]	GO:0005506(iron ion binding);GO:0005737(cytoplasm);GO:0005739(mitochondrion);GO:0008270(zinc ion binding);GO:0008336(gamma-butyrobetaine dioxygenase activity);GO:0016491(oxidoreductase activity);GO:0016702(oxidoreductase activity, acting on single donors with incorporation of molecular oxygen, incorporation of two atoms of oxygen);GO:0042802(identical protein binding);GO:0045329(carnitine biosynt…	00310(Lysine degradation)	6.3e-13	1	241,	0	-0.99	0.0316228	0.841	5' UTR	2	110292507	110314560	22054	2
chr2	112479260	112480621	1362	ENSMUSG00000074939	ENSMUST00000099589	148	Chrm5	cholinergic receptor, muscarinic 5 [Source:MGI Symbol;Acc:MGI:109248]	GO:0001696(gastric acid secretion);GO:0004930(G protein-coupled receptor activity);GO:0004993(G protein-coupled serotonin receptor activity);GO:0005886(plasma membrane);GO:0005887(integral component of plasma membrane);GO:0007165(signal transduction);GO:0007186(G protein-coupled receptor signaling pathway);GO:0007187(G protein-coupled receptor signaling pathway, coupled to cyclic nucleotide secon…	04020(Calcium signaling pathway);04080(Neuroactive ligand-receptor interaction);04725(Cholinergic synapse);04810(Regulation of actin cytoskeleton)	2.5e-17	1	1362,	0	-2.43	0.000524807	-0.647	Exon (ENSMUST00000099589/ENSMUSG00000074939, exon 1 of 1)	2	112479171	112480769	1599	2
chr2	113028693	113217096	188404	ENSMUSG00000057378	ENSMUST00000208151	0	Ryr3	ryanodine receptor 3 [Source:MGI Symbol;Acc:MGI:99684]	GO:0005216(ion channel activity);GO:0005219(ryanodine-sensitive calcium-release channel activity);GO:0005262(calcium channel activity);GO:0005509(calcium ion binding);GO:0005515(protein binding);GO:0005516(calmodulin binding);GO:0005623(cell);GO:0005783(endoplasmic reticulum);GO:0005790(smooth endoplasmic reticulum);GO:0005886(plasma membrane);GO:0006811(ion transport);GO:0006816(calcium ion tran…	04020(Calcium signaling pathway);04371(Apelin signaling pathway);04713(Circadian entrainment);04921(Oxytocin signaling pathway);04970(Salivary secretion);05010(Alzheimer disease)	1.3e-24	3	3,111,157,	0,1528,188247	-0.628	0.101625	1.24	5' UTR	2	112631355	113217087	585733	2
chr2	116064501	116065839	1339	ENSMUSG00000027210	ENSMUST00000028639	0	Meis2	Meis homeobox 2 [Source:MGI Symbol;Acc:MGI:108564]	GO:0000978(RNA polymerase II proximal promoter sequence-specific DNA binding);GO:0001228(DNA-binding transcription activator activity, RNA polymerase II-specific);GO:0001654(eye development);GO:0003677(DNA binding);GO:0003712(transcription coregulator activity);GO:0005634(nucleus);GO:0005737(cytoplasm);GO:0006355(regulation of transcription, DNA-templated);GO:0007275(multicellular organism develo…	NA	4e-92	2	221,1038,	0,301	-2.79	0.000194984	0.443	5' UTR	2	115863064	116065047	201984	2
chr2	116066276	116066592	317	ENSMUSG00000086328	ENSMUST00000140185	852	2700033N17Rik	RIKEN cDNA 2700033N17 gene [Source:MGI Symbol;Acc:MGI:1919853]	NA	NA	6.3e-12	1	317,	0	-1.24	0.0144544	0.897	Exon (ENSMUST00000140185/ENSMUSG00000086328, exon 2 of 2)	2	116066218	116067444	1227	2
chr2	118754158	118754486	329	ENSMUSG00000045838	ENSMUST00000059997	8175	Ccdc9b	coiled-coil domain containing 9B [Source:MGI Symbol;Acc:MGI:2685199]	GO:0005575(cellular_component);GO:0008150(biological_process)	NA	5e-15	1	329,	0	-2.13	0.00120226	1.04	3' UTR	2	118754158	118762661	8504	2
chr2	119655446	119655711	266	ENSMUSG00000027305	ENSMUST00000110801	7109	Ndufaf1	NADH:ubiquinone oxidoreductase complex assembly factor 1 [Source:MGI Symbol;Acc:MGI:1916952]	GO:0005739(mitochondrion);GO:0005829(cytosol);GO:0032981(mitochondrial respiratory chain complex I assembly)	04714(Thermogenesis)	1e-136	1	266,	0	-1.84	0.00263027	0.45	3' UTR	2	119655446	119662820	7375	2
chr2	120506820	120506940	121	ENSMUSG00000027288	ENSMUST00000055241	56867	Zfp106	zinc finger protein 106 [Source:MGI Symbol;Acc:MGI:1270153]	GO:0003676(nucleic acid binding);GO:0005515(protein binding)	NA	1.6e-21	1	121,	0	-2.14	0.0011749	0.782	3' UTR	2	120506820	120563807	56988	2
chr2	120605039	120605188	150	ENSMUSG00000027286	ENSMUST00000102496	4127	Lrrc57	leucine rich repeat containing 57 [Source:MGI Symbol;Acc:MGI:1913856]	GO:0005515(protein binding)	NA	7.9e-14	1	150,	0	-1.74	0.00346737	0.361	3' UTR	2	120604238	120609315	5078	2
chr2	121232216	121236847	4632	ENSMUSG00000043909	ENSMUST00000147540	0	Trp53bp1	transformation related protein 53 binding protein 1 [Source:MGI Symbol;Acc:MGI:1351320]	GO:0000077(DNA damage checkpoint);GO:0000775(chromosome, centromeric region);GO:0000776(kinetochore);GO:0000777(condensed chromosome kinetochore);GO:0000781(chromosome, telomeric region);GO:0000784(nuclear chromosome, telomeric region);GO:0001102(RNA polymerase II activating transcription factor binding);GO:0002039(p53 binding);GO:0003677(DNA binding);GO:0003684(damaged DNA binding);GO:0003712(tr…	04621(NOD-like receptor signaling pathway)	1e-212	2	44,1275,	0,3357	-6.16	3.31131e-08	-0.21	3' UTR	2	121198251	121236006	37756	2
chr2	121355051	121355336	286	ENSMUSG00000033526	ENSMUST00000110628	0	Ppip5k1	diphosphoinositol pentakisphosphate kinase 1 [Source:MGI Symbol;Acc:MGI:2443281]	GO:0000166(nucleotide binding);GO:0000827(inositol-1,3,4,5,6-pentakisphosphate kinase activity);GO:0000828(inositol hexakisphosphate kinase activity);GO:0000829(inositol heptakisphosphate kinase activity);GO:0000832(inositol hexakisphosphate 5-kinase activity);GO:0005524(ATP binding);GO:0005654(nucleoplasm);GO:0005737(cytoplasm);GO:0005829(cytosol);GO:0005886(plasma membrane);GO:0006020(inositol …	04070(Phosphatidylinositol signaling system)	6.3e-29	2	234,36,	0,250	-0.439	0.203704	0.62	5' UTR	2	121310561	121355330	44770	2
chr2	121397079	121397258	180	ENSMUSG00000033486	ENSMUST00000154604	16351	Catsper2	cation channel, sperm associated 2 [Source:MGI Symbol;Acc:MGI:2387404]	GO:0005216(ion channel activity);GO:0005227(calcium activated cation channel activity);GO:0006811(ion transport);GO:0016020(membrane);GO:0016021(integral component of membrane);GO:0030317(flagellated sperm motility);GO:0034220(ion transmembrane transport);GO:0036128(CatSper complex);GO:0055085(transmembrane transport)	NA	0.0015	1	180,	0	-1.24	0.0147911	1.71	3' UTR	2	121392631	121413609	20979	2
chr2	121470134	121474037	3904	ENSMUSG00000048222	ENSMUST00000056732	30	Mfap1b	microfibrillar-associated protein 1B [Source:MGI Symbol;Acc:MGI:3694697]	GO:0000398(mRNA splicing, via spliceosome);GO:0001527(microfibril);GO:0005201(extracellular matrix structural constituent);GO:0005634(nucleus);GO:0005681(spliceosomal complex);GO:0006397(mRNA processing);GO:0008150(biological_process);GO:0008380(RNA splicing);GO:0062023(collagen-containing extracellular matrix);GO:0071005(U2-type precatalytic spliceosome)	NA	8.1e-08	2	183,204,	0,3700	-9.11	1.99526e-11	-0.8	5' UTR	2	121460235	121474067	13833	2
chr2	121494249	121494759	511	ENSMUSG00000068479	ENSMUST00000089926	11906	Mfap1a	microfibrillar-associated protein 1A [Source:MGI Symbol;Acc:MGI:1914782]	GO:0000398(mRNA splicing, via spliceosome);GO:0001527(microfibril);GO:0005201(extracellular matrix structural constituent);GO:0005634(nucleus);GO:0005681(spliceosomal complex);GO:0006397(mRNA processing);GO:0008150(biological_process);GO:0008380(RNA splicing);GO:0062023(collagen-containing extracellular matrix);GO:0071005(U2-type precatalytic spliceosome)	NA	3.2e-55	1	511,	0	-3.08	9.12011e-05	1.02	3' UTR	2	121491911	121506665	14755	2
chr2	121548137	121549215	1079	ENSMUSG00000027238	ENSMUST00000133898	37218	Frmd5	FERM domain containing 5 [Source:MGI Symbol;Acc:MGI:2442557]	GO:0005178(integrin binding);GO:0005856(cytoskeleton);GO:0005912(adherens junction);GO:0008092(cytoskeletal protein binding);GO:0016020(membrane);GO:0016021(integral component of membrane);GO:0019901(protein kinase binding);GO:0030054(cell junction);GO:0030334(regulation of cell migration);GO:0031032(actomyosin structure organization);GO:0045785(positive regulation of cell adhesion);GO:2000146(ne…	NA	0	1	1079,	0	-3.04	0.000102329	-0.253	3' UTR	2	121545529	121586433	40905	2
chr2	122733319	122738159	4841	ENSMUSG00000085633	ENSMUST00000150154	203	Bloc1s6os	biogenesis of lysosomal organelles complex-1, subunit 6, pallidin, opposite strand [Source:MGI Symbol;Acc:MGI:1923165]	NA	NA	4e-13	2	386,78,	0,4763	-0.508	0.156315	1.54	Exon (ENSMUST00000150154/ENSMUSG00000085633, exon 1 of 2)	2	122733290	122738362	5073	2
chr2	125132079	125134327	2249	ENSMUSG00000087056	ENSMUST00000138875	0	Gm14004	predicted gene 14004 [Source:MGI Symbol;Acc:MGI:3651365]	NA	NA	3.8e-05	2	26,93,	0,2156	-0.65	0.0933254	-0.882	Exon (ENSMUST00000138875/ENSMUSG00000087056, exon 1 of 4)	2	125124356	125134327	9972	2
chr2	125507424	125507903	480	ENSMUSG00000027204	ENSMUST00000103234	90	Fbn1	fibrillin 1 [Source:MGI Symbol;Acc:MGI:95489]	GO:0001501(skeletal system development);GO:0001527(microfibril);GO:0001656(metanephros development);GO:0001822(kidney development);GO:0005178(integrin binding);GO:0005179(hormone activity);GO:0005201(extracellular matrix structural constituent);GO:0005509(calcium ion binding);GO:0005515(protein binding);GO:0005576(extracellular region);GO:0005604(basement membrane);GO:0005615(extracellular space)…	NA	2.5e-10	1	480,	0	-0.887	0.0436516	3.02	5' UTR	2	125300627	125507993	207367	2
chr2	125830453	125830900	448	ENSMUSG00000027206	ENSMUST00000110463	28239	Cops2	COP9 signalosome subunit 2 [Source:MGI Symbol;Acc:MGI:1330276]	GO:0000122(negative regulation of transcription by RNA polymerase II);GO:0000338(protein deneddylation);GO:0001833(inner cell mass cell proliferation);GO:0003714(transcription corepressor activity);GO:0005515(protein binding);GO:0005634(nucleus);GO:0005737(cytoplasm);GO:0006468(protein phosphorylation);GO:0008180(COP9 signalosome);GO:0008283(cell population proliferation);GO:0030182(neuron differ…	NA	1e-215	1	448,	0	-4.88	8.70964e-07	0.452	3' UTR	2	125830304	125859139	28836	2
chr2	127242551	127242879	329	ENSMUSG00000003662	ENSMUST00000003759	4937	Ciao1	cytosolic iron-sulfur protein assembly 1 [Source:MGI Symbol;Acc:MGI:1346998]	GO:0003700(DNA-binding transcription factor activity);GO:0005515(protein binding);GO:0005737(cytoplasm);GO:0006357(regulation of transcription by RNA polymerase II);GO:0007059(chromosome segregation);GO:0016226(iron-sulfur cluster assembly);GO:0071817(MMXD complex);GO:0097361(CIA complex);GO:0097428(protein maturation by iron-sulfur cluster transfer)	NA	1e-273	1	329,	0	-2.37	0.000616595	0.281	3' UTR	2	127240938	127247816	6879	2
chr2	127456498	127456736	239	ENSMUSG00000079056	ENSMUST00000028850	64634	Kcnip3	Kv channel interacting protein 3, calsenilin [Source:MGI Symbol;Acc:MGI:1929258]	GO:0000122(negative regulation of transcription by RNA polymerase II);GO:0000287(magnesium ion binding);GO:0000978(RNA polymerase II proximal promoter sequence-specific DNA binding);GO:0001046(core promoter sequence-specific DNA binding);GO:0001227(DNA-binding transcription repressor activity, RNA polymerase II-specific);GO:0003677(DNA binding);GO:0005244(voltage-gated ion channel activity);GO:00…	NA	1.6e-83	1	239,	0	-5.48	1.86209e-07	-0.522	3' UTR	2	127456498	127521370	64873	2
chr2	127510880	127521915	11036	ENSMUSG00000079056	ENSMUST00000028850	0	Kcnip3	Kv channel interacting protein 3, calsenilin [Source:MGI Symbol;Acc:MGI:1929258]	GO:0000122(negative regulation of transcription by RNA polymerase II);GO:0000287(magnesium ion binding);GO:0000978(RNA polymerase II proximal promoter sequence-specific DNA binding);GO:0001046(core promoter sequence-specific DNA binding);GO:0001227(DNA-binding transcription repressor activity, RNA polymerase II-specific);GO:0003677(DNA binding);GO:0005244(voltage-gated ion channel activity);GO:00…	NA	3.2e-48	3	115,133,140,	0,10358,10896	-7.77	5.88844e-10	0.862	5' UTR	2	127456498	127521370	64873	2
chr2	127527162	127527222	61	ENSMUSG00000027376	ENSMUST00000028855	14245	Prom2	prominin 2 [Source:MGI Symbol;Acc:MGI:2138997]	GO:0001934(positive regulation of protein phosphorylation);GO:0005886(plasma membrane);GO:0005887(integral component of plasma membrane);GO:0005902(microvillus);GO:0005929(cilium);GO:0009986(cell surface);GO:0015485(cholesterol binding);GO:0016020(membrane);GO:0016021(integral component of membrane);GO:0016323(basolateral plasma membrane);GO:0016324(apical plasma membrane);GO:0031346(positive reg…	NA	0.0014	1	61,	0	-0.291	0.395367	1.17	3' UTR	2	127526473	127541467	14995	2
chr2	127633256	127633495	240	ENSMUSG00000027375	ENSMUST00000028854	23200	Mal	myelin and lymphocyte protein, T cell differentiation protein [Source:MGI Symbol;Acc:MGI:892970]	GO:0000139(Golgi membrane);GO:0002175(protein localization to paranode region of axon);GO:0005783(endoplasmic reticulum);GO:0005794(Golgi apparatus);GO:0005886(plasma membrane);GO:0016020(membrane);GO:0016021(integral component of membrane);GO:0016324(apical plasma membrane);GO:0019898(extrinsic component of membrane);GO:0019911(structural constituent of myelin sheath);GO:0042552(myelination);GO:…	NA	1e-151	1	240,	0	-30	3.98107e-33	0.468	3' UTR	2	127633226	127656695	23470	2
chr2	127740732	127744421	3690	ENSMUSG00000027378	ENSMUST00000028857	44433	Nphp1	nephronophthisis 1 (juvenile) homolog (human) [Source:MGI Symbol;Acc:MGI:1858233]	GO:0005515(protein binding);GO:0005911(cell-cell junction);GO:0031514(motile cilium);GO:0035869(ciliary transition zone);GO:1903348(positive regulation of bicellular tight junction assembly)	NA	1e-238	3	457,45,5,	0,2340,3685	-3.23	6.16595e-05	0.531	3' UTR	2	127740732	127788854	48123	2
chr2	129037674	129037884	211	ENSMUSG00000079051	ENSMUST00000145798	10288	Vinac1	vinculin/alpha-catenin family member 1 [Source:MGI Symbol;Acc:MGI:3649276]	GO:0003674(molecular_function);GO:0005575(cellular_component);GO:0007155(cell adhesion);GO:0008150(biological_process);GO:0051015(actin filament binding)	NA	1.4e-05	1	211,	0	-0.262	0.468813	1.26	Exon (ENSMUST00000145798/ENSMUSG00000079051, exon 3 of 7)	2	129025073	129048172	23100	2
chr2	129686595	129687398	804	ENSMUSG00000027400	ENSMUST00000028883	12435	Pdyn	prodynorphin [Source:MGI Symbol;Acc:MGI:97535]	GO:0001515(opioid peptide activity);GO:0005576(extracellular region);GO:0005886(plasma membrane);GO:0007218(neuropeptide signaling pathway);GO:0010469(regulation of signaling receptor activity)	04080(Neuroactive ligand-receptor interaction);05030(Cocaine addiction);05031(Amphetamine addiction);05034(Alcoholism)	1e-181	1	804,	0	-4.08	6.76083e-06	0.426	3' UTR	2	129686565	129699833	13269	2
chr2	130418947	130419216	270	ENSMUSG00000037773	ENSMUST00000131561	5032	Pced1a	PC-esterase domain containing 1A [Source:MGI Symbol;Acc:MGI:2442177]	GO:0003674(molecular_function);GO:0005575(cellular_component);GO:0008150(biological_process)	NA	1.6e-23	1	270,	0	-1.28	0.0131826	-0.441	3' UTR	2	130417247	130424248	7002	2
chr2	130422077	130424283	2207	ENSMUSG00000037773	ENSMUST00000131561	0	Pced1a	PC-esterase domain containing 1A [Source:MGI Symbol;Acc:MGI:2442177]	GO:0003674(molecular_function);GO:0005575(cellular_component);GO:0008150(biological_process)	NA	1e-234	2	60,2059,	0,148	-7.68	7.4131e-10	-0.541	5' UTR	2	130417247	130424248	7002	2
chr2	130591196	130591973	778	ENSMUSG00000027300	ENSMUST00000028761	38065	Ubox5	U box domain containing 5 [Source:MGI Symbol;Acc:MGI:2154658]	GO:0000209(protein polyubiquitination);GO:0004672(protein kinase activity);GO:0004842(ubiquitin-protein transferase activity);GO:0005634(nucleus);GO:0005654(nucleoplasm);GO:0005925(focal adhesion);GO:0006468(protein phosphorylation);GO:0016567(protein ubiquitination);GO:0016604(nuclear body);GO:0016740(transferase activity);GO:0031625(ubiquitin protein ligase binding);GO:0034450(ubiquitin-ubiquit…	04120(Ubiquitin mediated proteolysis)	0	1	778,	0	-2.42	0.000537032	0.411	3' UTR	2	130590002	130630038	40037	2
chr2	130614924	130615372	449	ENSMUSG00000027300	ENSMUST00000028761	14666	Ubox5	U box domain containing 5 [Source:MGI Symbol;Acc:MGI:2154658]	GO:0000209(protein polyubiquitination);GO:0004672(protein kinase activity);GO:0004842(ubiquitin-protein transferase activity);GO:0005634(nucleus);GO:0005654(nucleoplasm);GO:0005925(focal adhesion);GO:0006468(protein phosphorylation);GO:0016567(protein ubiquitination);GO:0016604(nuclear body);GO:0016740(transferase activity);GO:0031625(ubiquitin protein ligase binding);GO:0034450(ubiquitin-ubiquit…	04120(Ubiquitin mediated proteolysis)	6.3e-34	1	449,	0	-4.35	3.38844e-06	-0.889	Exon (ENSMUST00000140581/ENSMUSG00000027300, exon 2 of 5)	2	130590002	130630038	40037	2
chr2	130663374	130663791	418	ENSMUSG00000068290	ENSMUST00000089559	868	Ddrgk1	DDRGK domain containing 1 [Source:MGI Symbol;Acc:MGI:1924256]	GO:0001103(RNA polymerase II repressing transcription factor binding);GO:0005515(protein binding);GO:0005730(nucleolus);GO:0005783(endoplasmic reticulum);GO:0005789(endoplasmic reticulum membrane);GO:0008284(positive regulation of cell population proliferation);GO:0010628(positive regulation of gene expression);GO:0010629(negative regulation of gene expression);GO:0030335(positive regulation of c…	NA	6.3e-14	1	418,	0	-3.07	9.54993e-05	-0.272	5' UTR	2	130653960	130664659	10700	2
chr2	130664570	130664659	90	ENSMUSG00000068290	ENSMUST00000089559	0	Ddrgk1	DDRGK domain containing 1 [Source:MGI Symbol;Acc:MGI:1924256]	GO:0001103(RNA polymerase II repressing transcription factor binding);GO:0005515(protein binding);GO:0005730(nucleolus);GO:0005783(endoplasmic reticulum);GO:0005789(endoplasmic reticulum membrane);GO:0008284(positive regulation of cell population proliferation);GO:0010628(positive regulation of gene expression);GO:0010629(negative regulation of gene expression);GO:0030335(positive regulation of c…	NA	6.9e-07	1	90,	0	-0.71	0.0776247	-1.58	5' UTR	2	130653960	130664659	10700	2
chr2	132029741	132029921	181	ENSMUSG00000027339	ENSMUST00000028814	80	Rassf2	Ras association (RalGDS/AF-6) domain family member 2 [Source:MGI Symbol;Acc:MGI:2442060]	GO:0000775(chromosome, centromeric region);GO:0000776(kinetochore);GO:0000777(condensed chromosome kinetochore);GO:0001501(skeletal system development);GO:0001503(ossification);GO:0004672(protein kinase activity);GO:0005515(protein binding);GO:0005634(nucleus);GO:0005654(nucleoplasm);GO:0005694(chromosome);GO:0005737(cytoplasm);GO:0005794(Golgi apparatus);GO:0005829(cytosol);GO:0005886(plasma mem…	04392(Hippo signaling pathway - multiple species)	0.00018	1	181,	0	-0.592	0.11508	1	5' UTR	2	131989415	132030001	40587	2
chr2	132906578	132911214	4637	ENSMUSG00000027356	ENSMUST00000134937	34415	Fermt1	fermitin family member 1 [Source:MGI Symbol;Acc:MGI:2443583]	GO:0001954(positive regulation of cell-matrix adhesion);GO:0005737(cytoplasm);GO:0005829(cytosol);GO:0005856(cytoskeleton);GO:0005886(plasma membrane);GO:0005925(focal adhesion);GO:0007155(cell adhesion);GO:0007229(integrin-mediated signaling pathway);GO:0010629(negative regulation of gene expression);GO:0016020(membrane);GO:0030054(cell junction);GO:0030511(positive regulation of transforming gr…	NA	0.0002	2	264,37,	0,4600	-1.58	0.00549541	1.69	3' UTR	2	132904389	132945629	41241	2
chr2	136880829	136891270	10442	ENSMUSG00000027274	ENSMUST00000144275	0	Mkks	McKusick-Kaufman syndrome [Source:MGI Symbol;Acc:MGI:1891836]	GO:0000166(nucleotide binding);GO:0001103(RNA polymerase II repressing transcription factor binding);GO:0005524(ATP binding);GO:0005634(nucleus);GO:0005737(cytoplasm);GO:0005813(centrosome);GO:0005815(microtubule organizing center);GO:0005829(cytosol);GO:0005856(cytoskeleton);GO:0006457(protein folding);GO:0007286(spermatid development);GO:0007608(sensory perception of smell);GO:0010629(negative …	NA	0	4	811,228,49,228,	0,4644,7530,10214	-4.64	1.62181e-06	0.229	5' UTR	2	136881219	136891154	9936	2
chr2	137082860	137084377	1518	ENSMUSG00000027276	ENSMUST00000028735	32267	Jag1	jagged 1 [Source:MGI Symbol;Acc:MGI:1095416]	GO:0001953(negative regulation of cell-matrix adhesion);GO:0001974(blood vessel remodeling);GO:0002011(morphogenesis of an epithelial sheet);GO:0002456(T cell mediated immunity);GO:0003184(pulmonary valve morphogenesis);GO:0003215(cardiac right ventricle morphogenesis);GO:0005112(Notch binding);GO:0005509(calcium ion binding);GO:0005515(protein binding);GO:0005543(phospholipid binding);GO:0005886…	01522(Endocrine resistance);04330(Notch signaling pathway);04371(Apelin signaling pathway);04658(Th1 and Th2 cell differentiation);04668(TNF signaling pathway);05165(Human papillomavirus infection);05200(Pathways in cancer);05224(Breast cancer)	0	2	622,96,	0,1422	-3.35	4.46684e-05	-0.509	3' UTR	2	137081456	137116644	35189	2
chr2	140120598	140120837	240	ENSMUSG00000045624	ENSMUST00000046030	49727	Esf1	ESF1 nucleolar pre-rRNA processing protein homolog [Source:MGI Symbol;Acc:MGI:1913830]	GO:0003723(RNA binding);GO:0005634(nucleus);GO:0005654(nucleoplasm);GO:0005730(nucleolus);GO:0006364(rRNA processing)	NA	1.6e-25	1	240,	0	-1.55	0.00588844	0.337	3' UTR	2	140119883	140170564	50682	2
chr2	143988162	144011203	23042	ENSMUSG00000027422	ENSMUST00000016072	60	Rrbp1	ribosome binding protein 1 [Source:MGI Symbol;Acc:MGI:1932395]	GO:0005515(protein binding);GO:0005783(endoplasmic reticulum);GO:0005789(endoplasmic reticulum membrane);GO:0007165(signal transduction);GO:0015031(protein transport);GO:0016020(membrane);GO:0016021(integral component of membrane);GO:0030176(integral component of endoplasmic reticulum membrane)	04141(Protein processing in endoplasmic reticulum)	0	2	2105,205,	0,22837	-42.5	7.94328e-46	0.559	5' UTR	2	143947395	144011263	63869	2
chr2	144173437	144174337	901	ENSMUSG00000074758	ENSMUST00000211068	16714	Gm5535	predicted gene 5535 [Source:MGI Symbol;Acc:MGI:3645019]	NA	NA	1e-17	1	901,	0	-2.05	0.00147911	0.949	Exon (ENSMUST00000210200/ENSMUSG00000074758, exon 1 of 2)	2	144098815	144191051	92237	2
chr2	146239879	146240238	360	ENSMUSG00000037110	ENSMUST00000109986	271766	Ralgapa2	Ral GTPase activating protein, alpha subunit 2 (catalytic) [Source:MGI Symbol;Acc:MGI:3036245]	GO:0005096(GTPase activator activity);GO:0005634(nucleus);GO:0005737(cytoplasm);GO:0005829(cytosol);GO:0005886(plasma membrane);GO:0032484(Ral protein signal transduction);GO:0032880(regulation of protein localization);GO:0043547(positive regulation of GTPase activity);GO:0046982(protein heterodimerization activity);GO:0051056(regulation of small GTPase mediated signal transduction);GO:0060178(re…	NA	1.1e-05	1	360,	0	-0.79	0.060256	1.14	3' UTR	2	146239879	146512004	272126	2
chr2	147177696	147177936	241	ENSMUSG00000027434	ENSMUST00000109970	8165	Nkx2-2	NK2 homeobox 2 [Source:MGI Symbol;Acc:MGI:97347]	GO:0000978(RNA polymerase II proximal promoter sequence-specific DNA binding);GO:0000980(RNA polymerase II distal enhancer sequence-specific DNA binding);GO:0000987(proximal promoter sequence-specific DNA binding);GO:0001228(DNA-binding transcription activator activity, RNA polymerase II-specific);GO:0003323(type B pancreatic cell development);GO:0003326(pancreatic A cell fate commitment);GO:0003…	04950(Maturity onset diabetes of the young)	6.8e-08	1	241,	0	-0.848	0.0489779	-1.62	3' UTR	2	147177546	147186101	8556	2
chr2	148440921	148442874	1954	ENSMUSG00000027435	ENSMUST00000099269	689	Cd93	CD93 antigen [Source:MGI Symbol;Acc:MGI:106664]	GO:0001849(complement component C1q binding);GO:0005509(calcium ion binding);GO:0005886(plasma membrane);GO:0007155(cell adhesion);GO:0009986(cell surface);GO:0016020(membrane);GO:0016021(integral component of membrane);GO:0030246(carbohydrate binding);GO:0031410(cytoplasmic vesicle);GO:0098609(cell-cell adhesion)	NA	1.6e-93	2	347,1360,	0,594	-1.81	0.00288403	0.461	3' UTR	2	148436640	148443563	6924	2
chr2	150398256	150398668	413	ENSMUSG00000083964	ENSMUST00000122076	731	Gm14122	predicted gene 14122 [Source:MGI Symbol;Acc:MGI:3651998]	NA	NA	1.3e-18	1	413,	0	-0.426	0.214783	-0.617	Exon (ENSMUST00000122076/ENSMUSG00000083964, exon 2 of 2)	2	150398256	150399399	1144	2
chr2	150583080	150583440	361	ENSMUSG00000033096	ENSMUST00000046399	25127	Apmap	adipocyte plasma membrane associated protein [Source:MGI Symbol;Acc:MGI:1919131]	GO:0004064(arylesterase activity);GO:0005783(endoplasmic reticulum);GO:0009058(biosynthetic process);GO:0009986(cell surface);GO:0016020(membrane);GO:0016021(integral component of membrane);GO:0016844(strictosidine synthase activity)	NA	1.3e-36	1	361,	0	-6.38	1.90546e-08	0.538	3' UTR	2	150583080	150608567	25488	2
chr2	153341515	153341753	239	ENSMUSG00000073236	ENSMUST00000128026	4057	2500004C02Rik	RIKEN cDNA 2500004C02 gene [Source:MGI Symbol;Acc:MGI:1919576]	NA	NA	2.1e-05	1	239,	0	-0.699	0.0812831	0.574	Exon (ENSMUST00000128026/ENSMUSG00000073236, exon 2 of 2)	2	153341157	153345810	4654	2
chr2	153618843	153619351	509	ENSMUSG00000056941	ENSMUST00000071852	13430	Commd7	COMM domain containing 7 [Source:MGI Symbol;Acc:MGI:1914197]	GO:0031410(cytoplasmic vesicle);GO:0032088(negative regulation of NF-kappaB transcription factor activity);GO:0033209(tumor necrosis factor-mediated signaling pathway);GO:0043231(intracellular membrane-bounded organelle);GO:0045892(negative regulation of transcription, DNA-templated);GO:0051059(NF-kappaB binding)	NA	1e-147	1	509,	0	-4.16	5.49541e-06	0.578	3' UTR	2	153616933	153632781	15849	2
chr2	154887693	154887992	300	ENSMUSG00000027596	ENSMUST00000137333	96291	a	nonagouti [Source:MGI Symbol;Acc:MGI:87853]	GO:0005102(signaling receptor binding);GO:0005515(protein binding);GO:0005576(extracellular region);GO:0005623(cell);GO:0006091(generation of precursor metabolites and energy);GO:0008343(adult feeding behavior);GO:0009755(hormone-mediated signaling pathway);GO:0031779(melanocortin receptor binding);GO:0031781(type 3 melanocortin receptor binding);GO:0031782(type 4 melanocortin receptor binding);G…	04916(Melanogenesis)	1.6e-21	1	300,	0	-2.32	0.000707946	0.853	Exon (ENSMUST00000099173/ENSMUSG00000074656, exon 3 of 9)	2	154791402	155047727	256326	1
chr2	155490379	155490439	61	ENSMUSG00000027603	ENSMUST00000029131	24409	Ggt7	gamma-glutamyltransferase 7 [Source:MGI Symbol;Acc:MGI:1913385]	GO:0000048(peptidyltransferase activity);GO:0005886(plasma membrane);GO:0006412(translation);GO:0006508(proteolysis);GO:0006520(cellular amino acid metabolic process);GO:0006536(glutamate metabolic process);GO:0006749(glutathione metabolic process);GO:0006750(glutathione biosynthetic process);GO:0006751(glutathione catabolic process);GO:0016020(membrane);GO:0016021(integral component of membrane)…	00430(Taurine and hypotaurine metabolism);00480(Glutathione metabolism)	5e-11	1	61,	0	-1.8	0.00295121	0.704	3' UTR	2	155490379	155514848	24470	2
chr2	155819832	155819980	149	ENSMUSG00000027613	ENSMUST00000029142	6945	Eif6	eukaryotic translation initiation factor 6 [Source:MGI Symbol;Acc:MGI:1196288]	GO:0000054(ribosomal subunit export from nucleus);GO:0003743(translation initiation factor activity);GO:0005634(nucleus);GO:0005638(lamin filament);GO:0005654(nucleoplasm);GO:0005730(nucleolus);GO:0005737(cytoplasm);GO:0005829(cytosol);GO:0005882(intermediate filament);GO:0006110(regulation of glycolytic process);GO:0006412(translation);GO:0006413(translational initiation);GO:0030687(preribosome,…	03008(Ribosome biogenesis in eukaryotes)	3.2e-21	1	149,	0	-5.8	8.31764e-08	-1.04	3' UTR	2	155819832	155826925	7094	2
chr2	155989486	155994810	5325	ENSMUSG00000038241	ENSMUST00000039994	32928	Cep250	centrosomal protein 250 [Source:MGI Symbol;Acc:MGI:108084]	GO:0000278(mitotic cell cycle);GO:0005737(cytoplasm);GO:0005813(centrosome);GO:0005814(centriole);GO:0005856(cytoskeleton);GO:0005929(cilium);GO:0007049(cell cycle);GO:0008022(protein C-terminus binding);GO:0008104(protein localization);GO:0010457(centriole-centriole cohesion);GO:0019901(protein kinase binding);GO:0019904(protein domain specific binding);GO:0030997(regulation of centriole-centrio…	NA	2e-24	2	114,245,	0,5080	-3.09	8.91251e-05	-0.683	3' UTR	2	155956558	155998900	42343	1
chr2	156142053	156142113	61	ENSMUSG00000027618	ENSMUST00000029147	2073	Nfs1	nitrogen fixation gene 1 (S. cerevisiae) [Source:MGI Symbol;Acc:MGI:1316706]	GO:0003824(catalytic activity);GO:0005634(nucleus);GO:0005654(nucleoplasm);GO:0005737(cytoplasm);GO:0005739(mitochondrion);GO:0005759(mitochondrial matrix);GO:0005829(cytosol);GO:0006777(Mo-molybdopterin cofactor biosynthetic process);GO:0016740(transferase activity);GO:0018283(iron incorporation into metallo-sulfur cluster);GO:0030170(pyridoxal phosphate binding);GO:0031071(cysteine desulfurase …	00730(Thiamine metabolism);04122(Sulfur relay system)	0.0022	1	61,	0	-0.322	0.339625	0.974	Exon (ENSMUST00000109600/ENSMUSG00000027618, exon 3 of 3)	2	156123639	156144186	20548	2
chr2	156179453	156180208	756	ENSMUSG00000027620	ENSMUST00000146297	0	Rbm39	RNA binding motif protein 39 [Source:MGI Symbol;Acc:MGI:2157953]	GO:0003676(nucleic acid binding);GO:0003713(transcription coactivator activity);GO:0003723(RNA binding);GO:0005515(protein binding);GO:0005634(nucleus);GO:0005654(nucleoplasm);GO:0005815(microtubule organizing center);GO:0006351(transcription, DNA-templated);GO:0006397(mRNA processing);GO:0008380(RNA splicing);GO:0015630(microtubule cytoskeleton);GO:0016607(nuclear speck);GO:0032991(protein-conta…	NA	7.9e-15	2	128,322,	0,434	-1.81	0.00288403	0.538	5' UTR	2	156147246	156179580	32335	2
chr2	156714570	156714869	300	ENSMUSG00000061689	ENSMUST00000109567	100865	Dlgap4	DLG associated protein 4 [Source:MGI Symbol;Acc:MGI:2138865]	GO:0005515(protein binding);GO:0005886(plasma membrane);GO:0016020(membrane);GO:0019904(protein domain specific binding);GO:0023052(signaling);GO:0030425(dendrite);GO:0031594(neuromuscular junction);GO:0043025(neuronal cell body);GO:0045202(synapse);GO:0098978(glutamatergic synapse);GO:0098981(cholinergic synapse);GO:0099572(postsynaptic specialization)	NA	1.7e-06	1	300,	0	-0.785	0.060256	1.15	Exon (ENSMUST00000139042/ENSMUSG00000086638, exon 4 of 4)	2	156613705	156764361	150657	1
chr2	156833138	156833256	119	ENSMUSG00000087179	ENSMUST00000137463	6564	Gm14230	predicted gene 14230 [Source:MGI Symbol;Acc:MGI:3652157]	NA	NA	0.00037	1	119,	0	-0.67	0.0891251	1.81	Exon (ENSMUST00000137463/ENSMUSG00000087179, exon 4 of 4)	2	156833049	156839820	6772	2
chr2	156844829	156854452	9624	ENSMUSG00000062175	ENSMUST00000175634	0	Tgif2	TGFB-induced factor homeobox 2 [Source:MGI Symbol;Acc:MGI:1915299]	GO:0000122(negative regulation of transcription by RNA polymerase II);GO:0003677(DNA binding);GO:0005634(nucleus);GO:0005654(nucleoplasm);GO:0006355(regulation of transcription, DNA-templated);GO:0010470(regulation of gastrulation);GO:0038092(nodal signaling pathway);GO:0045666(positive regulation of neuron differentiation);GO:0060041(retina development in camera-type eye)	04350(TGF-beta signaling pathway)	1e-226	3	61,261,1022,	0,7601,8602	-0.983	0.0323594	-0.223	3' UTR	2	156849956	156853193	3238	1
chr2	157098283	157098463	181	ENSMUSG00000027639	ENSMUST00000057725	36802	Samhd1	SAM domain and HD domain, 1 [Source:MGI Symbol;Acc:MGI:1927468]	GO:0000166(nucleotide binding);GO:0000724(double-strand break repair via homologous recombination);GO:0002376(immune system process);GO:0003676(nucleic acid binding);GO:0003697(single-stranded DNA binding);GO:0003723(RNA binding);GO:0003824(catalytic activity);GO:0004540(ribonuclease activity);GO:0005515(protein binding);GO:0005525(GTP binding);GO:0005634(nucleus);GO:0005654(nucleoplasm);GO:00056…	05170(Human immunodeficiency virus 1 infection)	8.9e-07	1	181,	0	-1.18	0.0177828	-0.641	3' UTR	2	157097533	157135265	37733	2
chr2	157135175	157135235	61	ENSMUSG00000027639	ENSMUST00000088523	0	Samhd1	SAM domain and HD domain, 1 [Source:MGI Symbol;Acc:MGI:1927468]	GO:0000166(nucleotide binding);GO:0000724(double-strand break repair via homologous recombination);GO:0002376(immune system process);GO:0003676(nucleic acid binding);GO:0003697(single-stranded DNA binding);GO:0003723(RNA binding);GO:0003824(catalytic activity);GO:0004540(ribonuclease activity);GO:0005515(protein binding);GO:0005525(GTP binding);GO:0005634(nucleus);GO:0005654(nucleoplasm);GO:00056…	05170(Human immunodeficiency virus 1 infection)	0.0031	1	61,	0	-0.469	0.180717	1.91	5' UTR	2	157101360	157135222	33863	2
chr2	158468251	158468305	55	ENSMUSG00000027652	ENSMUST00000109486	58403	Ralgapb	Ral GTPase activating protein, beta subunit (non-catalytic) [Source:MGI Symbol;Acc:MGI:2444531]	GO:0005096(GTPase activator activity);GO:0043547(positive regulation of GTPase activity);GO:0046982(protein heterodimerization activity);GO:0051056(regulation of small GTPase mediated signal transduction)	NA	0.012	1	55,	0	-0.252	0.500035	1.32	Exon (ENSMUST00000122256/ENSMUSG00000081800, exon 1 of 1)	2	158409848	158499253	89406	1
chr2	158610573	158610723	151	ENSMUSG00000086496	ENSMUST00000145773	0	Gm14204	predicted gene 14204 [Source:MGI Symbol;Acc:MGI:3651576]	NA	NA	0.00062	1	151,	0	-0.852	0.0489779	-2	Exon (ENSMUST00000145773/ENSMUSG00000086496, exon 1 of 3)	2	158595472	158610659	15188	2
chr2	161523997	161524206	210	ENSMUSG00000053141	ENSMUST00000109443	1136941	Ptprt	protein tyrosine phosphatase, receptor type, T [Source:MGI Symbol;Acc:MGI:1321152]	GO:0004721(phosphoprotein phosphatase activity);GO:0004725(protein tyrosine phosphatase activity);GO:0005001(transmembrane receptor protein tyrosine phosphatase activity);GO:0005515(protein binding);GO:0005886(plasma membrane);GO:0005887(integral component of plasma membrane);GO:0006470(protein dephosphorylation);GO:0007156(homophilic cell adhesion via plasma membrane adhesion molecules);GO:00071…	NA	1.3e-42	1	210,	0	-4.13	6.0256e-06	0.594	3' UTR	2	161521990	162661147	1139158	2
chr2	161529239	161533583	4345	ENSMUSG00000053141	ENSMUST00000109443	1127564	Ptprt	protein tyrosine phosphatase, receptor type, T [Source:MGI Symbol;Acc:MGI:1321152]	GO:0004721(phosphoprotein phosphatase activity);GO:0004725(protein tyrosine phosphatase activity);GO:0005001(transmembrane receptor protein tyrosine phosphatase activity);GO:0005515(protein binding);GO:0005886(plasma membrane);GO:0005887(integral component of plasma membrane);GO:0006470(protein dephosphorylation);GO:0007156(homophilic cell adhesion via plasma membrane adhesion molecules);GO:00071…	NA	1e-220	3	331,136,103,	0,1198,4242	-3.69	1.86209e-05	0.629	3' UTR	2	161521990	162661147	1139158	2
chr2	163685867	163686105	239	ENSMUSG00000035268	ENSMUST00000147385	27481	Pkig	protein kinase inhibitor, gamma [Source:MGI Symbol;Acc:MGI:1343086]	GO:0000122(negative regulation of transcription by RNA polymerase II);GO:0004860(protein kinase inhibitor activity);GO:0004862(cAMP-dependent protein kinase inhibitor activity);GO:0005634(nucleus);GO:0005737(cytoplasm);GO:0006469(negative regulation of protein kinase activity);GO:0007165(signal transduction);GO:0042308(negative regulation of protein import into nucleus);GO:0071901(negative regula…	NA	2.8e-05	1	239,	0	-0.261	0.470977	1.24	Exon (ENSMUST00000154065/ENSMUSG00000087129, exon 2 of 2)	2	163658386	163723758	65373	1
chr2	164389393	164389860	468	ENSMUSG00000016995	ENSMUST00000109358	14752	Matn4	matrilin 4 [Source:MGI Symbol;Acc:MGI:1328314]	GO:0005509(calcium ion binding)	NA	5e-28	2	322,68,	0,400	-0.699	0.0794328	0.472	3' UTR	2	164389393	164404612	15220	2
chr2	166073299	166073418	120	ENSMUSG00000006800	ENSMUST00000109249	82245	Sulf2	sulfatase 2 [Source:MGI Symbol;Acc:MGI:1919293]	GO:0001822(kidney development);GO:0002063(chondrocyte development);GO:0003094(glomerular filtration);GO:0003824(catalytic activity);GO:0004065(arylsulfatase activity);GO:0005509(calcium ion binding);GO:0005539(glycosaminoglycan binding);GO:0005615(extracellular space);GO:0005783(endoplasmic reticulum);GO:0005794(Golgi apparatus);GO:0005795(Golgi stack);GO:0005886(plasma membrane);GO:0006790(sulfu…	NA	0.00049	1	120,	0	-0.561	0.128233	-1.57	3' UTR	2	166073089	166155663	82575	2
chr2	166155176	166155603	428	ENSMUSG00000006800	ENSMUST00000088086	0	Sulf2	sulfatase 2 [Source:MGI Symbol;Acc:MGI:1919293]	GO:0001822(kidney development);GO:0002063(chondrocyte development);GO:0003094(glomerular filtration);GO:0003824(catalytic activity);GO:0004065(arylsulfatase activity);GO:0005509(calcium ion binding);GO:0005539(glycosaminoglycan binding);GO:0005615(extracellular space);GO:0005783(endoplasmic reticulum);GO:0005794(Golgi apparatus);GO:0005795(Golgi stack);GO:0005886(plasma membrane);GO:0006790(sulfu…	NA	1e-09	2	110,101,	0,327	-1.34	0.0109648	-1.15	5' UTR	2	166073920	166155285	81366	2
chr2	167044012	167046930	2919	ENSMUSG00000039501	ENSMUST00000048988	16085	Znfx1	zinc finger, NFX1-type containing 1 [Source:MGI Symbol;Acc:MGI:2138982]	GO:0000775(chromosome, centromeric region);GO:0003700(DNA-binding transcription factor activity);GO:0003723(RNA binding);GO:0005634(nucleus);GO:0006355(regulation of transcription, DNA-templated);GO:0008270(zinc ion binding);GO:0030702(chromatin silencing at centromere);GO:0031048(chromatin silencing by small RNA);GO:0031380(nuclear RNA-directed RNA polymerase complex);GO:0046872(metal ion bindin…	NA	7.9e-30	2	232,39,	0,2880	-4.18	5.12861e-06	-0.569	Exon (ENSMUST00000048988/ENSMUSG00000039501, exon 7 of 14)	2	167035793	167063015	27223	2
chr2	167060421	167062655	2235	ENSMUSG00000039501	ENSMUST00000155281	0	Znfx1	zinc finger, NFX1-type containing 1 [Source:MGI Symbol;Acc:MGI:2138982]	GO:0000775(chromosome, centromeric region);GO:0003700(DNA-binding transcription factor activity);GO:0003723(RNA binding);GO:0005634(nucleus);GO:0006355(regulation of transcription, DNA-templated);GO:0008270(zinc ion binding);GO:0030702(chromatin silencing at centromere);GO:0031048(chromatin silencing by small RNA);GO:0031380(nuclear RNA-directed RNA polymerase complex);GO:0046872(metal ion bindin…	NA	0.0031	2	5,146,	0,2089	-0.513	0.153462	1.52	5' UTR	2	167044032	167060425	16394	2
chr2	167482626	167485683	3058	ENSMUSG00000047030	ENSMUST00000057627	7204	Spata2	spermatogenesis associated 2 [Source:MGI Symbol;Acc:MGI:2146885]	GO:0001650(fibrillar center);GO:0003674(molecular_function);GO:0005634(nucleus);GO:0005737(cytoplasm);GO:0010803(regulation of tumor necrosis factor-mediated signaling pathway);GO:0012501(programmed cell death);GO:0050727(regulation of inflammatory response);GO:0060544(regulation of necroptotic process);GO:0070536(protein K63-linked deubiquitination);GO:1990108(protein linear deubiquitination)	04217(Necroptosis)	0	2	1954,526,	0,2532	-24.2	3.98107e-27	-0.375	5' UTR	2	167481133	167492887	11755	2
chr2	167608325	167610607	2283	ENSMUSG00000078923	ENSMUST00000109207	21488	Ube2v1	ubiquitin-conjugating enzyme E2 variant 1 [Source:MGI Symbol;Acc:MGI:1913839]	GO:0000151(ubiquitin ligase complex);GO:0005515(protein binding);GO:0005634(nucleus);GO:0005654(nucleoplasm);GO:0005737(cytoplasm);GO:0006301(postreplication repair);GO:0031371(ubiquitin conjugating enzyme complex);GO:0031624(ubiquitin conjugating enzyme binding);GO:0032991(protein-containing complex);GO:0035370(UBC13-UEV1A complex);GO:0042275(error-free postreplication DNA repair);GO:0043123(pos…	NA	0	2	923,304,	0,1979	-18.6	2.51189e-21	-0.232	3' UTR	2	167607638	167632095	24458	2
chr2	167608299	167644828	36530	ENSMUSG00000078923	ENSMUST00000109207	0	Ube2v1	ubiquitin-conjugating enzyme E2 variant 1 [Source:MGI Symbol;Acc:MGI:1913839]	GO:0000151(ubiquitin ligase complex);GO:0005515(protein binding);GO:0005634(nucleus);GO:0005654(nucleoplasm);GO:0005737(cytoplasm);GO:0006301(postreplication repair);GO:0031371(ubiquitin conjugating enzyme complex);GO:0031624(ubiquitin conjugating enzyme binding);GO:0032991(protein-containing complex);GO:0035370(UBC13-UEV1A complex);GO:0042275(error-free postreplication DNA repair);GO:0043123(pos…	NA	0	4	949,126,149,65,	0,2005,9530,36465	-20.8	1.25893e-23	-0.223	5' UTR	2	167607638	167632095	24458	2
chr2	167980493	167980672	180	ENSMUSG00000074577	ENSMUST00000123782	29946	Ripor3	RIPOR family member 3 [Source:MGI Symbol;Acc:MGI:1916803]	GO:0003674(molecular_function);GO:0008150(biological_process)	NA	0.0016	1	180,	0	-0.673	0.0870964	-2.13	3' UTR	2	167980164	168010618	30455	2
chr2	168152662	168152930	269	ENSMUSG00000085267	ENSMUST00000142445	603	Gm14235	predicted gene 14235 [Source:MGI Symbol;Acc:MGI:3702169]	NA	NA	4.2e-06	1	269,	0	-0.24	0.529663	1.28	Exon (ENSMUST00000129713/ENSMUSG00000087648, exon 2 of 2)	2	168148017	168153533	5517	2
chr2	168601477	168601657	181	ENSMUSG00000027544	ENSMUST00000099067	0	Nfatc2	nuclear factor of activated T cells, cytoplasmic, calcineurin dependent 2 [Source:MGI Symbol;Acc:MGI:102463]	GO:0000122(negative regulation of transcription by RNA polymerase II);GO:0000790(nuclear chromatin);GO:0000976(transcription regulatory region sequence-specific DNA binding);GO:0000978(RNA polymerase II proximal promoter sequence-specific DNA binding);GO:0000981(DNA-binding transcription factor activity, RNA polymerase II-specific);GO:0001227(DNA-binding transcription repressor activity, RNA poly…	04022(cGMP-PKG signaling pathway);04218(Cellular senescence);04310(Wnt signaling pathway);04360(Axon guidance);04370(VEGF signaling pathway);04380(Osteoclast differentiation);04625(C-type lectin receptor signaling pathway);04650(Natural killer cell mediated cytotoxicity);04658(Th1 and Th2 cell differentiation);04659(Th17 cell differentiation);04660(T cell receptor signaling pathway);04662(B cell …	0.00022	1	181,	0	-0.401	0.238232	-1.03	5' UTR	2	168518195	168601632	83438	2
chr2	170193720	170194053	334	ENSMUSG00000097514	ENSMUST00000180625	0	Gm17619	predicted gene, 17619 [Source:MGI Symbol;Acc:MGI:4937253]	NA	NA	0.00014	2	77,101,	0,233	-0.457	0.189234	2.18	Exon (ENSMUST00000180625/ENSMUSG00000097514, exon 1 of 2)	2	170192449	170194053	1605	2
[truncated: 4,929 more rows]
