# Supplementary material for: Downregulation of m6A Methyltransferase in the Hippocampus of Tyrobp–/– Mice and Implications for Learning and Memory Deficits
Source: Front Neurosci. 2022 Mar 21;16:739201. doi: 10.3389/fnins.2022.739201 (PMC8978996; doi:10.3389/fnins.2022.739201)
Supplement: Supplementary Table 4 — Genes detected in Tyrobp–/– and wild-type (WT) mice. [file Table_4.XLSX]

## Sheet: Sheet1
Chr	start	end	strand	gene_id	gene_name	transcript_id	GO	KEGG	KO_ENTRY	EC	Description	FPKM.TYROBP_1_input	FPKM.TYROBP_2_input	FPKM.TYROBP_3_input	FPKM.WT_1_input	FPKM.WT_2_input	FPKM.WT_3_input	fc	log2(fc)	pval	qval	regulation	significant
chr18	37720369	37841870	+	ENSMUSG00000103585	Pcdhgb4	ENSMUST00000195363;ENSMUST00000195069	GO:0005509(calcium ion binding);GO:0005515(protein binding);GO:0005886(plasma membrane);GO:0005887(integral component of plasma membrane);GO:0007155(cell adhesion);GO:0007156(homophilic cell adhesion via plasma membrane adhesion molecules);GO:0016020(membrane);GO:0016021(integral component of membrane);GO:0016021(integral component of membrane)	NA	K16496	NA	protocadherin gamma subfamily B, 4 [Source:MGI Symbol;Acc:MGI:1935173]	50.6969	55.9088	61.3509	1.28999	1.24463	1.13617	45.7548	5.51585	9.72937e-117	1.64446e-112	up	yes
chr12	55124469	55142104	+	ENSMUSG00000095595	Fam177a	ENSMUST00000177768	GO:0003674(molecular_function);GO:0005575(cellular_component);GO:0008150(biological_process)	NA	NA	NA	family with sequence similarity 177, member A [Source:MGI Symbol;Acc:MGI:1920635]	7.01263	5.98332	6.17501	0	0	0	inf	inf	1.65558e-93	1.39913e-89	up	yes
chr5	109923400	109943936	+	ENSMUSG00000090015	Gm15446	ENSMUST00000146564;ENSMUST00000112544;ENSMUST00000170826	GO:0000976(transcription regulatory region sequence-specific DNA binding);GO:0003674(molecular_function);GO:0003676(nucleic acid binding);GO:0005575(cellular_component);GO:0005622(intracellular);GO:0005634(nucleus);GO:0006355(regulation of transcription, DNA-templated);GO:0008150(biological_process);GO:0046872(metal ion binding);GO:0046872(metal ion binding)	NA	NA	NA	predicted gene 15446 [Source:MGI Symbol;Acc:MGI:3709333]	0.398787	0.160402	0.40645	7.75345	5.41649	5.62196	0.0513859	-4.28248	5.1951e-26	2.92692e-22	down	yes
chr12	55142109	55151007	-	ENSMUSG00000112022	Gm2436	ENSMUST00000219562	NA	03015(mRNA surveillance pathway);04071(Sphingolipid signaling pathway);04151(PI3K-Akt signaling pathway);04152(AMPK signaling pathway);04261(Adrenergic signaling in cardiomyocytes);04728(Dopaminergic synapse);05165(Human papillomavirus infection)	K11583	NA	predicted gene 2436 [Source:MGI Symbol;Acc:MGI:3780603]	0	0	0	3.46846	3.31424	2.54918	-inf	-inf	2.19397e-20	9.27063e-17	down	yes
chr5	121518613	121545482	-	ENSMUSG00000105340	Gm42878	ENSMUST00000125946	GO:0004672(protein kinase activity);GO:0005524(ATP binding);GO:0006468(protein phosphorylation)	NA	NA	NA	predicted gene 42878 [Source:MGI Symbol;Acc:MGI:5663015]	0	0	0	0.183609	2.34498	2.75377	-inf	-inf	3.54055e-19	1.19685e-15	down	yes
chr14	69582164	69683286	-	ENSMUSG00000098975	Gm27177	ENSMUST00000183339;ENSMUST00000183514;ENSMUST00000184034;ENSMUST00000184792;ENSMUST00000184491	NA	NA	NA	NA	predicted gene 27177 [Source:MGI Symbol;Acc:MGI:5521020]	0.0956912	0.0554141	0.00571755	3.14776	2.47682	2.68843	0.0188647	-5.72816	3.36379e-18	9.47579e-15	down	yes
chr2	175275125	175286805	+	ENSMUSG00000078901	Gm14440	ENSMUST00000109051	GO:0003674(molecular_function);GO:0003676(nucleic acid binding);GO:0005575(cellular_component);GO:0005622(intracellular);GO:0006355(regulation of transcription, DNA-templated);GO:0008150(biological_process)	NA	NA	NA	predicted gene 14440 [Source:MGI Symbol;Acc:MGI:3702430]	0.090155	0.031882	0.053423	1.52017	1.65437	1.44284	0.0379999	-4.71786	4.78431e-16	1.15521e-12	down	yes
chr3	98821038	98821764	+	ENSMUSG00000082185	Gm12428	ENSMUST00000119844	NA	NA	NA	NA	predicted gene 12428 [Source:MGI Symbol;Acc:MGI:3650848]	10.4828	11.4414	25.398	0.714912	1.1123	0.507348	20.2703	4.34129	1.6645e-15	3.51668e-12	up	yes
chr4	42240639	42242685	+	ENSMUSG00000083929	Gm10600	ENSMUST00000117202	NA	NA	NA	NA	predicted gene 10600 [Source:MGI Symbol;Acc:MGI:3710628]	0.019479	0.003697	0.007634	1.04453	0.676059	0.783743	0.0123027	-6.34488	1.35741e-13	2.54921e-10	down	yes
chr4	42612195	42612860	+	ENSMUSG00000096596	Gm10591	ENSMUST00000178168	GO:0002548(monocyte chemotaxis);GO:0005125(cytokine activity);GO:0005576(extracellular region);GO:0005615(extracellular space);GO:0006935(chemotaxis);GO:0006954(inflammatory response);GO:0006955(immune response);GO:0007186(G protein-coupled receptor signaling pathway);GO:0008009(chemokine activity);GO:0009897(external side of plasma membrane);GO:0010469(regulation of signaling receptor activity);…	04060(Cytokine-cytokine receptor interaction);04062(Chemokine signaling pathway);04064(NF-kappa B signaling pathway)	K16062	NA	predicted gene 10591 [Source:MGI Symbol;Acc:MGI:3711256]	0	0.154608	0	4.89956	6.08799	5.21514	0.00954211	-6.71148	6.74814e-12	1.14057e-08	down	yes
chr14	69363504	69503362	-	ENSMUSG00000093954	Gm16867	ENSMUST00000183917;ENSMUST00000179116;ENSMUST00000183695;ENSMUST00000184816;ENSMUST00000183840;ENSMUST00000180059;ENSMUST00000184039	GO:0005381(iron ion transmembrane transporter activity);GO:0005739(mitochondrion);GO:0005743(mitochondrial inner membrane);GO:0006811(ion transport);GO:0016020(membrane);GO:0016021(integral component of membrane);GO:0022857(transmembrane transporter activity);GO:0048250(iron import into the mitochondrion);GO:0055072(iron ion homeostasis);GO:0055072(iron ion homeostasis)	NA	NA	NA	predicted gene, 16867 [Source:MGI Symbol;Acc:MGI:4439791]	0.0401937	0	0.00506991	0.265824	2.0675	2.27338	0.0098256	-6.66924	4.75545e-09	7.30697e-06	down	yes
chr4	103563402	103564529	+	ENSMUSG00000059195	Gm12715	ENSMUST00000121430	NA	NA	NA	NA	predicted gene 12715 [Source:MGI Symbol;Acc:MGI:3650759]	42.5155	70.0868	50.4382	16.4788	9.90016	3.87384	5.38926	2.43009	6.25359e-09	8.80818e-06	up	yes
chr17	6438524	6467022	-	ENSMUSG00000096780	Tmem181b-ps	ENSMUST00000188746;ENSMUST00000190059;ENSMUST00000180035;ENSMUST00000167717	NA	NA	NA	NA	transmembrane protein 181B, pseudogene [Source:MGI Symbol;Acc:MGI:3779544]	21.2953	13.1625	35.6213	8.15275	6.2022	7.14668	3.25924	1.70454	1.93645e-08	2.51769e-05	up	yes
chr17	6613753	6639790	-	ENSMUSG00000093880	Tmem181c-ps	ENSMUST00000115772	NA	NA	NA	NA	transmembrane protein 181C, pseudogene [Source:MGI Symbol;Acc:MGI:3780993]	2.71514	1.95472	4.99531	0.311503	0.103236	0.417994	11.6066	3.53687	3.77668e-08	4.55953e-05	up	yes
chr7	30641001	30664937	-	ENSMUSG00000094365	Gm21982	ENSMUST00000146232	NA	NA	NA	NA	predicted gene 21982 [Source:MGI Symbol;Acc:MGI:5439451]	2.78815	0.866308	0.195508	0.00863	0.05246	0.047757	35.3704	5.14447	5.02527e-08	5.66247e-05	up	yes
chr11	49203292	49218816	+	ENSMUSG00000046311	Zfp62	ENSMUST00000109198;ENSMUST00000109197;ENSMUST00000061757;ENSMUST00000157023;ENSMUST00000136539;ENSMUST00000128932;ENSMUST00000180016;ENSMUST00000133150;ENSMUST00000151228;ENSMUST00000136691;ENSMUST00000150284	GO:0003676(nucleic acid binding);GO:0005634(nucleus);GO:0046872(metal ion binding);GO:0046872(metal ion binding)	NA	NA	NA	zinc finger protein 62 [Source:MGI Symbol;Acc:MGI:99662]	1.28085	4.27703	2.64219	0.511549	0.444564	0.64548	5.11994	2.35613	6.15979e-08	6.50704e-05	up	yes
chr16	52248996	52454074	-	ENSMUSG00000022636	Alcam	ENSMUST00000023312;ENSMUST00000170035;ENSMUST00000163788;ENSMUST00000168071;ENSMUST00000164728;ENSMUST00000164888	GO:0001772(immunological synapse);GO:0002250(adaptive immune response);GO:0002376(immune system process);GO:0005515(protein binding);GO:0005886(plasma membrane);GO:0005887(integral component of plasma membrane);GO:0007155(cell adhesion);GO:0007157(heterophilic cell-cell adhesion via plasma membrane cell adhesion molecules);GO:0007411(axon guidance);GO:0008045(motor neuron axon guidance);GO:000989…	04514(Cell adhesion molecules (CAMs));04514(Cell adhesion molecules (CAMs))	K06547	NA	activated leukocyte cell adhesion molecule [Source:MGI Symbol;Acc:MGI:1313266]	6.28202	8.1024	7.25682	16.2468	13.9507	15.9427	0.469032	-1.09224	1.17438e-07	0.000116761	down	yes
chr10	88091072	88092375	+	ENSMUSG00000035383	Pmch	ENSMUST00000048621	GO:0002027(regulation of heart rate);GO:0005102(signaling receptor binding);GO:0005179(hormone activity);GO:0005576(extracellular region);GO:0005615(extracellular space);GO:0005634(nucleus);GO:0007204(positive regulation of cytosolic calcium ion concentration);GO:0007218(neuropeptide signaling pathway);GO:0007268(chemical synaptic transmission);GO:0007631(feeding behavior);GO:0009409(response to …	04080(Neuroactive ligand-receptor interaction)	K05229	NA	pro-melanin-concentrating hormone [Source:MGI Symbol;Acc:MGI:97629]	105.58	11.5815	1.01207	0.552287	0.988544	0.499711	57.913	5.85582	1.62398e-07	0.000152491	up	yes
chr2	118277110	118373419	-	ENSMUSG00000040133	Gpr176	ENSMUST00000039160	GO:0004930(G protein-coupled receptor activity);GO:0005886(plasma membrane);GO:0007165(signal transduction);GO:0007186(G protein-coupled receptor signaling pathway);GO:0007193(adenylate cyclase-inhibiting G protein-coupled receptor signaling pathway);GO:0016020(membrane);GO:0016021(integral component of membrane);GO:0048511(rhythmic process);GO:0048512(circadian behavior)	NA	K08442	NA	G protein-coupled receptor 176 [Source:MGI Symbol;Acc:MGI:2685858]	0.441609	0.659184	0.076593	3.2559	3.39791	3.2473	0.118915	-3.072	3.11372e-07	0.00027699	down	yes
chr18	43472816	43475169	+	ENSMUSG00000097891	Gm3650	ENSMUST00000180600	NA	NA	NA	NA	predicted gene 3650 [Source:MGI Symbol;Acc:MGI:3781826]	0	0	0	3.34281	2.67845	0	-inf	-inf	7.46147e-07	0.000630569	down	yes
chr6	83867109	83989550	+	ENSMUSG00000030016	Zfp638	ENSMUST00000204202;ENSMUST00000203324;ENSMUST00000032088;ENSMUST00000204751;ENSMUST00000203455;ENSMUST00000203056;ENSMUST00000204713;ENSMUST00000203806;ENSMUST00000113835;ENSMUST00000203534;ENSMUST00000204110;ENSMUST00000204378;ENSMUST00000205166;ENSMUST00000204823;ENSMUST00000204415;ENSMUST00000203808;ENSMUST00000203481;ENSMUST00000203891;ENSMUST00000204580;ENSMUST00000204120;ENSMUST00000113836	GO:0003676(nucleic acid binding);GO:0003677(DNA binding);GO:0003723(RNA binding);GO:0005634(nucleus);GO:0005654(nucleoplasm);GO:0008270(zinc ion binding);GO:0008380(RNA splicing);GO:0016607(nuclear speck);GO:0043231(intracellular membrane-bounded organelle);GO:0046872(metal ion binding);GO:0046872(metal ion binding)	NA	NA	NA	zinc finger protein 638 [Source:MGI Symbol;Acc:MGI:1203484]	2.70441	2.71401	3.23872	6.86591	4.93559	5.88457	0.489489	-1.03065	7.99011e-07	0.00064309	down	yes
chr4	42236859	42239182	+	ENSMUSG00000073879	Gm5859	ENSMUST00000165401	NA	NA	NA	NA	predicted pseudogene 5859 [Source:MGI Symbol;Acc:MGI:3704096]	0.061174	0.002035	0.066464	0.964054	0.45622	0.625248	0.0633936	-3.97952	1.55096e-06	0.00119156	down	yes
chr17	6430112	6436296	+	ENSMUSG00000096255	Dynlt1b	ENSMUST00000179569	GO:0000132(establishment of mitotic spindle orientation);GO:0001917(photoreceptor inner segment);GO:0003774(motor activity);GO:0005515(protein binding);GO:0005737(cytoplasm);GO:0005794(Golgi apparatus);GO:0005819(spindle);GO:0005856(cytoskeleton);GO:0005868(cytoplasmic dynein complex);GO:0005874(microtubule);GO:0005881(cytoplasmic microtubule);GO:0007049(cell cycle);GO:0007399(nervous system deve…	NA	K10420	NA	dynein light chain Tctex-type 1B [Source:MGI Symbol;Acc:MGI:98643]	25.6508	19.8563	19.1068	8.14159	8.29962	6.28548	2.84309	1.50746	1.74363e-06	0.00128134	up	yes
chr8	110215665	110224486	+	ENSMUSG00000046441	Cmtr2	ENSMUST00000056972;ENSMUST00000189685	GO:0004483(mRNA (nucleoside-2'-O-)-methyltransferase activity);GO:0005634(nucleus);GO:0005737(cytoplasm);GO:0006370(7-methylguanosine mRNA capping);GO:0006397(mRNA processing);GO:0008168(methyltransferase activity);GO:0016740(transferase activity);GO:0032259(methylation);GO:0097309(cap1 mRNA methylation);GO:0097310(cap2 mRNA methylation);GO:0097310(cap2 mRNA methylation)	NA	K14590	EC:2.1.1.296	cap methyltransferase 2 [Source:MGI Symbol;Acc:MGI:2384580]	2.17771	0.175437	1.91026	0.0906388	0.115201	0.168141	11.4001	3.51097	4.99427e-06	0.00351721	up	yes
chr10	125219270	125389465	-	ENSMUSG00000020102	Slc16a7	ENSMUST00000211781;ENSMUST00000210780;ENSMUST00000210069;ENSMUST00000209246	GO:0005737(cytoplasm);GO:0005886(plasma membrane);GO:0005887(integral component of plasma membrane);GO:0008028(monocarboxylic acid transmembrane transporter activity);GO:0015129(lactate transmembrane transporter activity);GO:0015293(symporter activity);GO:0015718(monocarboxylic acid transport);GO:0016020(membrane);GO:0016021(integral component of membrane);GO:0035873(lactate transmembrane transpo…	NA	K08184	NA	solute carrier family 16 (monocarboxylic acid transporters), member 7 [Source:MGI Symbol;Acc:MGI:1330284]	0.384731	0.558171	0.673597	0.787709	2.80492	2.74952	0.254882	-1.9721	5.70654e-06	0.00385808	down	yes
chr18	37668953	37841870	+	ENSMUSG00000103332	Pcdhga2	ENSMUST00000193869	GO:0003674(molecular_function);GO:0005509(calcium ion binding);GO:0005886(plasma membrane);GO:0007155(cell adhesion);GO:0007156(homophilic cell adhesion via plasma membrane adhesion molecules);GO:0016020(membrane);GO:0016021(integral component of membrane)	NA	K16495	NA	protocadherin gamma subfamily A, 2 [Source:MGI Symbol;Acc:MGI:1935214]	2.28701	2.73167	2.3634	7.1783	73.7916	3.0972	0.0878117	-3.50944	1.28872e-05	0.0083754	down	yes
chr5	63908897	63968897	-	ENSMUSG00000047881	Rell1	ENSMUST00000154169;ENSMUST00000087327;ENSMUST00000128967;ENSMUST00000154532	GO:0003674(molecular_function);GO:0005886(plasma membrane);GO:0015630(microtubule cytoskeleton);GO:0016020(membrane);GO:0016021(integral component of membrane);GO:1900745(positive regulation of p38MAPK cascade);GO:1900745(positive regulation of p38MAPK cascade)	NA	NA	NA	RELT-like 1 [Source:MGI Symbol;Acc:MGI:2140767]	3.75849	3.35517	2.69461	1.3259	1.08806	1.14846	2.75326	1.46114	1.33792e-05	0.0083754	up	yes
chr4	107802261	107876840	+	ENSMUSG00000028613	Lrp8	ENSMUST00000030356;ENSMUST00000106731;ENSMUST00000106732;ENSMUST00000143601;ENSMUST00000106733;ENSMUST00000146552;ENSMUST00000123140;ENSMUST00000135591;ENSMUST00000126573;ENSMUST00000135022;ENSMUST00000145832;ENSMUST00000147319	GO:0000122(negative regulation of transcription by RNA polymerase II);GO:0001540(amyloid-beta binding);GO:0005041(low-density lipoprotein particle receptor activity);GO:0005509(calcium ion binding);GO:0005515(protein binding);GO:0005576(extracellular region);GO:0005615(extracellular space);GO:0005875(microtubule associated complex);GO:0005886(plasma membrane);GO:0005901(caveola);GO:0006897(endocy…	NA	K20052	NA	low density lipoprotein receptor-related protein 8, apolipoprotein e receptor [Source:MGI Symbol;Acc:MGI:1340044]	3.27883	2.58256	3.29041	4.5201	7.87041	6.53808	0.483491	-1.04844	1.64258e-05	0.00938768	down	yes
chr13	67360671	67365679	+	ENSMUSG00000092103	Gm17039	ENSMUST00000165145	NA	NA	NA	NA	predicted gene 17039 [Source:MGI Symbol;Acc:MGI:4937866]	0.28938	0.176844	0.312123	0	0.014968	0.036241	15.1994	3.92594	1.65673e-05	0.00938768	up	yes
chr5	15934691	16374511	+	ENSMUSG00000040118	Cacna2d1	ENSMUST00000078272;ENSMUST00000167946;ENSMUST00000180204;ENSMUST00000101581;ENSMUST00000200270;ENSMUST00000200158;ENSMUST00000199236;ENSMUST00000200294;ENSMUST00000199704;ENSMUST00000196750;ENSMUST00000039370	GO:0005244(voltage-gated ion channel activity);GO:0005245(voltage-gated calcium channel activity);GO:0005262(calcium channel activity);GO:0005515(protein binding);GO:0005891(voltage-gated calcium channel complex);GO:0006811(ion transport);GO:0006816(calcium ion transport);GO:0016020(membrane);GO:0016021(integral component of membrane);GO:0016529(sarcoplasmic reticulum);GO:0030315(T-tubule);GO:003…	04010(MAPK signaling pathway);04260(Cardiac muscle contraction);04261(Adrenergic signaling in cardiomyocytes);04921(Oxytocin signaling pathway);05410(Hypertrophic cardiomyopathy (HCM));05412(Arrhythmogenic right ventricular cardiomyopathy (ARVC));05414(Dilated cardiomyopathy (DCM));05414(Dilated cardiomyopathy (DCM))	K04858	NA	calcium channel, voltage-dependent, alpha2/delta subunit 1 [Source:MGI Symbol;Acc:MGI:88295]	2.97444	4.72459	5.26408	6.56686	11.9946	11.6495	0.429086	-1.22066	1.66626e-05	0.00938768	down	yes
chr2	168180986	168230364	-	ENSMUSG00000093752	Gm20716	ENSMUST00000138667	GO:0004169(dolichyl-phosphate-mannose-protein mannosyltransferase activity);GO:0004582(dolichyl-phosphate beta-D-mannosyltransferase activity);GO:0005537(mannose binding);GO:0005783(endoplasmic reticulum);GO:0005789(endoplasmic reticulum membrane);GO:0006486(protein glycosylation);GO:0006506(GPI anchor biosynthetic process);GO:0016020(membrane);GO:0016740(transferase activity);GO:0016757(transfer…	NA	NA	NA	predicted gene 20716 [Source:MGI Symbol;Acc:MGI:5313163]	3.92934	5.77796	5.56031	32.2048	4.58118	25.4051	0.245495	-2.02623	2.33434e-05	0.0127274	down	yes
chrX	56609757	56664230	+	ENSMUSG00000060681	Slc9a6	ENSMUST00000202670;ENSMUST00000077741;ENSMUST00000144068;ENSMUST00000207892	GO:0005739(mitochondrion);GO:0005768(endosome);GO:0005769(early endosome);GO:0005770(late endosome);GO:0005789(endoplasmic reticulum membrane);GO:0005886(plasma membrane);GO:0006811(ion transport);GO:0006812(cation transport);GO:0006814(sodium ion transport);GO:0006885(regulation of pH);GO:0015297(antiporter activity);GO:0015299(solute:proton antiporter activity);GO:0015385(sodium:proton antiport…	04260(Cardiac muscle contraction);04260(Cardiac muscle contraction)	K12041	NA	solute carrier family 9 (sodium/hydrogen exchanger), member 6 [Source:MGI Symbol;Acc:MGI:2443511]	26.9722	10.9562	27.0019	8.6344	10.2293	8.65847	2.3592	1.2383	2.69079e-05	0.0142124	up	yes
chr7	112679318	112906807	+	ENSMUSG00000055320	Tead1	ENSMUST00000069256;ENSMUST00000172065;ENSMUST00000084705;ENSMUST00000059768;ENSMUST00000168328;ENSMUST00000210510	GO:0000978(RNA polymerase II proximal promoter sequence-specific DNA binding);GO:0001228(DNA-binding transcription activator activity, RNA polymerase II-specific);GO:0003677(DNA binding);GO:0003700(DNA-binding transcription factor activity);GO:0005634(nucleus);GO:0005654(nucleoplasm);GO:0006355(regulation of transcription, DNA-templated);GO:0035329(hippo signaling);GO:0045944(positive regulation …	04390(Hippo signaling pathway);04392(Hippo signaling pathway - multiple species);04392(Hippo signaling pathway - multiple species)	NA	NA	TEA domain family member 1 [Source:MGI Symbol;Acc:MGI:101876]	1.85317	2.32863	2.75944	1.32614	0.877164	0.842081	2.27927	1.18857	2.86893e-05	0.0146941	up	yes
chr7	30413760	30417585	+	ENSMUSG00000030579	Tyrobp	ENSMUST00000032800;ENSMUST00000207982;ENSMUST00000208125	GO:0002274(myeloid leukocyte activation);GO:0002281(macrophage activation involved in immune response);GO:0002282(microglial cell activation involved in immune response);GO:0002283(neutrophil activation involved in immune response);GO:0005102(signaling receptor binding);GO:0005515(protein binding);GO:0005623(cell);GO:0005886(plasma membrane);GO:0007229(integrin-mediated signaling pathway);GO:0009…	04380(Osteoclast differentiation);04650(Natural killer cell mediated cytotoxicity);04650(Natural killer cell mediated cytotoxicity)	K07992	NA	TYRO protein tyrosine kinase binding protein [Source:MGI Symbol;Acc:MGI:1277211]	6.40475	4.77107	3.8737	14.0404	14.7833	15.8258	0.337059	-1.56893	2.96026e-05	0.014716	down	yes
chr5	70957597	71095849	-	ENSMUSG00000000560	Gabra2	ENSMUST00000198625;ENSMUST00000197124;ENSMUST00000197284;ENSMUST00000199861;ENSMUST00000000572;ENSMUST00000199012	GO:0001505(regulation of neurotransmitter levels);GO:0004888(transmembrane signaling receptor activity);GO:0004890(GABA-A receptor activity);GO:0005216(ion channel activity);GO:0005230(extracellular ligand-gated ion channel activity);GO:0005237(inhibitory extracellular ligand-gated ion channel activity);GO:0005254(chloride channel activity);GO:0005515(protein binding);GO:0005886(plasma membrane);…	04080(Neuroactive ligand-receptor interaction);04723(Retrograde endocannabinoid signaling);04727(GABAergic synapse);04742(Taste transduction);05032(Morphine addiction);05033(Nicotine addiction);05033(Nicotine addiction)	K05175	NA	gamma-aminobutyric acid (GABA) A receptor, subunit alpha 2 [Source:MGI Symbol;Acc:MGI:95614]	9.36652	17.1406	20.0769	8.34751	5.93186	6.95613	2.19369	1.13336	3.31535e-05	0.015943	up	yes
chr13	13954469	13999103	+	ENSMUSG00000039242	B3galnt2	ENSMUST00000099747;ENSMUST00000223483;ENSMUST00000220932;ENSMUST00000220681;ENSMUST00000223307;ENSMUST00000221974;ENSMUST00000222420	GO:0000139(Golgi membrane);GO:0005783(endoplasmic reticulum);GO:0005794(Golgi apparatus);GO:0006486(protein glycosylation);GO:0006493(protein O-linked glycosylation);GO:0008375(acetylglucosaminyltransferase activity);GO:0008376(acetylgalactosaminyltransferase activity);GO:0008378(galactosyltransferase activity);GO:0016020(membrane);GO:0016021(integral component of membrane);GO:0016740(transferase…	00515(Mannose type O-glycan biosynthesis);00515(Mannose type O-glycan biosynthesis)	K09654	EC:2.4.1.313	UDP-GalNAc:betaGlcNAc beta 1,3-galactosaminyltransferase, polypeptide 2 [Source:MGI Symbol;Acc:MGI:2145517]	2.67404	2.17164	3.77694	1.1069	1.29321	1.01107	2.52775	1.33785	3.44259e-05	0.015943	up	yes
chr17	72836453	72851195	+	ENSMUSG00000039770	Ypel5	ENSMUST00000045174;ENSMUST00000233210;ENSMUST00000233886;ENSMUST00000233662;ENSMUST00000233221	GO:0000151(ubiquitin ligase complex);GO:0000922(spindle pole);GO:0003674(molecular_function);GO:0005634(nucleus);GO:0005737(cytoplasm);GO:0005813(centrosome);GO:0005815(microtubule organizing center);GO:0005856(cytoskeleton);GO:0008150(biological_process);GO:0008283(cell population proliferation);GO:0030496(midbody);GO:0046872(metal ion binding);GO:0097431(mitotic spindle pole);GO:0097431(mitotic…	NA	NA	NA	yippee like 5 [Source:MGI Symbol;Acc:MGI:1916937]	5.85184	5.486	5.57483	22.0257	5.87716	19.9234	0.353627	-1.4997	3.52619e-05	0.015943	down	yes
chr7	127511983	127561219	+	ENSMUSG00000053877	Srcap	ENSMUST00000190390;ENSMUST00000185401;ENSMUST00000187040;ENSMUST00000066582;ENSMUST00000098025;ENSMUST00000188124;ENSMUST00000186672;ENSMUST00000187442;ENSMUST00000189449;ENSMUST00000189136;ENSMUST00000186759;ENSMUST00000189812	GO:0000812(Swr1 complex);GO:0003677(DNA binding);GO:0005524(ATP binding);GO:0005634(nucleus);GO:0005654(nucleoplasm);GO:0005794(Golgi apparatus);GO:0006338(chromatin remodeling);GO:0016458(gene silencing);GO:0016604(nuclear body);GO:0016887(ATPase activity);GO:0032991(protein-containing complex);GO:0042393(histone binding);GO:0043044(ATP-dependent chromatin remodeling);GO:0043486(histone exchange…	NA	K11661	EC:3.6.4.-	Snf2-related CREBBP activator protein [Source:MGI Symbol;Acc:MGI:2444036]	2.82253	3.89138	4.19722	8.22293	6.52739	6.12342	0.52272	-0.935889	3.58439e-05	0.015943	down	no
chr1	181352628	181460641	+	ENSMUSG00000026514	Cnih3	ENSMUST00000027795;ENSMUST00000162685;ENSMUST00000209607;ENSMUST00000161880	GO:0005886(plasma membrane);GO:0016020(membrane);GO:0016021(integral component of membrane);GO:0016192(vesicle-mediated transport);GO:0016247(channel regulator activity);GO:0030054(cell junction);GO:0032281(AMPA glutamate receptor complex);GO:0035249(synaptic transmission, glutamatergic);GO:0042391(regulation of membrane potential);GO:0043198(dendritic shaft);GO:0045202(synapse);GO:0045211(postsy…	NA	K20368	NA	cornichon family AMPA receptor auxiliary protein 3 [Source:MGI Symbol;Acc:MGI:1920228]	3.90218	5.03119	5.3044	16.771	15.0794	6.09813	0.375186	-1.41432	4.91682e-05	0.0213087	down	yes
chr18	37736936	37841870	+	ENSMUSG00000102440	Pcdhga9	ENSMUST00000091935;ENSMUST00000194814	GO:0005509(calcium ion binding);GO:0005886(plasma membrane);GO:0005887(integral component of plasma membrane);GO:0007155(cell adhesion);GO:0007156(homophilic cell adhesion via plasma membrane adhesion molecules);GO:0016020(membrane);GO:0016021(integral component of membrane);GO:0046872(metal ion binding);GO:0046872(metal ion binding)	NA	K16495	NA	protocadherin gamma subfamily A, 9 [Source:MGI Symbol;Acc:MGI:1935226]	1.26801	9.54665	3.47484	56.46	4.92574	57.3123	0.120385	-3.05427	5.19691e-05	0.0217702	down	yes
chr5	149368476	149430682	+	ENSMUSG00000107314	Gm20488	ENSMUST00000201641	NA	NA	NA	NA	predicted gene 20488 [Source:MGI Symbol;Acc:MGI:5141953]	3.44809	1.15369	0.077982	0.164024	0.026413	0.074333	17.6748	4.14362	5.28091e-05	0.0217702	up	yes
chr14	69555424	69585520	+	ENSMUSG00000022066	Entpd4b	ENSMUST00000184506;ENSMUST00000185072;ENSMUST00000183906;ENSMUST00000185174;ENSMUST00000064846	GO:0000139(Golgi membrane);GO:0000421(autophagosome membrane);GO:0005794(Golgi apparatus);GO:0016020(membrane);GO:0016021(integral component of membrane);GO:0016787(hydrolase activity);GO:0017110(nucleoside-diphosphatase activity);GO:0030173(integral component of Golgi membrane);GO:0031410(cytoplasmic vesicle);GO:0045134(uridine-diphosphatase activity);GO:0097637(integral component of autophagoso…	00230(Purine metabolism);00240(Pyrimidine metabolism);04142(Lysosome);04142(Lysosome)	K12305	EC:3.6.1.6	ectonucleoside triphosphate diphosphohydrolase 4B [Source:MGI Symbol;Acc:MGI:5435040]	5.26098	4.82192	4.34445	8.19239	8.08726	8.93428	0.572198	-0.805414	7.37324e-05	0.029672	down	no
chr3	87207545	87208005	-	ENSMUSG00000074506	Gm10705	ENSMUST00000098980	NA	04120(Ubiquitin mediated proteolysis);05012(Parkinson disease)	K04552	EC:2.3.2.23	predicted gene 10705 [Source:MGI Symbol;Acc:MGI:3708678]	9.15352	4.46979	5.89824	12.2174	21.7853	33.9923	0.287103	-1.80036	7.68775e-05	0.0297826	down	yes
chr1	139197056	139377100	-	ENSMUSG00000063681	Crb1	ENSMUST00000198445;ENSMUST00000200340;ENSMUST00000199291;ENSMUST00000199479;ENSMUST00000059825	GO:0001917(photoreceptor inner segment);GO:0005509(calcium ion binding);GO:0005515(protein binding);GO:0005886(plasma membrane);GO:0005902(microvillus);GO:0005913(cell-cell adherens junction);GO:0007009(plasma membrane organization);GO:0007157(heterophilic cell-cell adhesion via plasma membrane cell adhesion molecules);GO:0016020(membrane);GO:0016021(integral component of membrane);GO:0032991(pro…	04390(Hippo signaling pathway);04390(Hippo signaling pathway)	K16681	NA	crumbs family member 1, photoreceptor morphogenesis associated [Source:MGI Symbol;Acc:MGI:2136343]	0.047415	0.068406	0.0666529	0.271549	0.206833	0.254692	0.248916	-2.00627	7.82221e-05	0.0297826	down	yes
chr19	37268743	37337852	-	ENSMUSG00000056999	Ide	ENSMUST00000131070;ENSMUST00000134740;ENSMUST00000150707;ENSMUST00000154308;ENSMUST00000154339	GO:0001540(amyloid-beta binding);GO:0003824(catalytic activity);GO:0004222(metalloendopeptidase activity);GO:0005102(signaling receptor binding);GO:0005524(ATP binding);GO:0005615(extracellular space);GO:0005634(nucleus);GO:0005737(cytoplasm);GO:0005739(mitochondrion);GO:0005777(peroxisome);GO:0005782(peroxisomal matrix);GO:0005829(cytosol);GO:0006508(proteolysis);GO:0008270(zinc ion binding);GO:…	05010(Alzheimer disease);05010(Alzheimer disease)	K01408	EC:3.4.24.56	insulin degrading enzyme [Source:MGI Symbol;Acc:MGI:96412]	6.58267	6.26826	7.12029	12.4938	9.52949	12.6242	0.576413	-0.794825	8.02936e-05	0.0297826	down	no
chr11	3125904	3131004	+	ENSMUSG00000082286	Pisd-ps1	ENSMUST00000132408;ENSMUST00000119128;ENSMUST00000145164;ENSMUST00000152828	NA	NA	NA	NA	phosphatidylserine decarboxylase, pseudogene 1 [Source:MGI Symbol;Acc:MGI:3842428]	56.9856	22.5705	49.1776	16.3893	15.48	23.9344	2.3069	1.20596	8.10555e-05	0.0297826	up	yes
chr8	13060914	13076026	+	ENSMUSG00000031445	Proz	ENSMUST00000033822;ENSMUST00000211363;ENSMUST00000210050	GO:0004252(serine-type endopeptidase activity);GO:0005509(calcium ion binding);GO:0005576(extracellular region);GO:0005615(extracellular space);GO:0006508(proteolysis);GO:0007596(blood coagulation);GO:0007599(hemostasis);GO:0007599(hemostasis)	NA	NA	NA	protein Z, vitamin K-dependent plasma glycoprotein [Source:MGI Symbol;Acc:MGI:1860488]	0.230655	0.224783	0.208156	2.00416	0.251521	1.50289	0.176555	-2.50181	8.30676e-05	0.0298725	down	yes
chr18	30267249	30272133	+	ENSMUSG00000117465	AC102496	ENSMUST00000234467	NA	NA	NA	NA	novel transcript	11.5057	5.87076	11.5542	3.35853	3.11382	3.8062	2.81466	1.49296	8.62894e-05	0.0303847	up	yes
chr5	17574281	17730268	+	ENSMUSG00000028780	Sema3c	ENSMUST00000030568;ENSMUST00000115271;ENSMUST00000170348	GO:0001755(neural crest cell migration);GO:0001756(somitogenesis);GO:0001974(blood vessel remodeling);GO:0003148(outflow tract septum morphogenesis);GO:0003151(outflow tract morphogenesis);GO:0003215(cardiac right ventricle morphogenesis);GO:0003350(pulmonary myocardium development);GO:0005515(protein binding);GO:0005576(extracellular region);GO:0005615(extracellular space);GO:0005887(integral co…	04360(Axon guidance);04360(Axon guidance)	K06840	NA	sema domain, immunoglobulin domain (Ig), short basic domain, secreted, (semaphorin) 3C [Source:MGI Symbol;Acc:MGI:107557]	1.67389	1.90703	2.37349	4.58221	4.16127	3.3687	0.491605	-1.02443	0.000109633	0.0378167	down	yes
chrX	56731787	56793346	+	ENSMUSG00000023092	Fhl1	ENSMUST00000023854;ENSMUST00000114768;ENSMUST00000114769;ENSMUST00000144600;ENSMUST00000153401;ENSMUST00000151033;ENSMUST00000114773;ENSMUST00000116596;ENSMUST00000114772	GO:0003254(regulation of membrane depolarization);GO:0005634(nucleus);GO:0005737(cytoplasm);GO:0005829(cytosol);GO:0005886(plasma membrane);GO:0007275(multicellular organism development);GO:0010972(negative regulation of G2/M transition of mitotic cell cycle);GO:0030154(cell differentiation);GO:0030308(negative regulation of cell growth);GO:0043268(positive regulation of potassium ion transport);…	04630(Jak-STAT signaling pathway);04630(Jak-STAT signaling pathway)	K14365	NA	four and a half LIM domains 1 [Source:MGI Symbol;Acc:MGI:1298387]	9.98044	8.83543	13.1945	18.9669	18.7213	19.1145	0.563536	-0.827419	0.000134253	0.045383	down	no
chr6	146577203	146599198	+	ENSMUSG00000040242	Fgfr1op2	ENSMUST00000067404;ENSMUST00000111663;ENSMUST00000058245;ENSMUST00000147862;ENSMUST00000160697;ENSMUST00000205231	GO:0005737(cytoplasm);GO:0009611(response to wounding);GO:0042060(wound healing);GO:0042803(protein homodimerization activity);GO:0042803(protein homodimerization activity)	NA	NA	NA	FGFR1 oncogene partner 2 [Source:MGI Symbol;Acc:MGI:1914779]	18.269	8.70411	8.25318	26.4351	22.8853	21.9797	0.494057	-1.01725	0.000150363	0.049134	down	yes
chr1	93478964	93510260	+	ENSMUSG00000026276	Sept2	ENSMUST00000027495;ENSMUST00000152778;ENSMUST00000152476;ENSMUST00000153826;ENSMUST00000157021;ENSMUST00000149532;ENSMUST00000129211;ENSMUST00000131175;ENSMUST00000112912;ENSMUST00000188923	GO:0000145(exocyst);GO:0000166(nucleotide binding);GO:0000775(chromosome, centromeric region);GO:0000776(kinetochore);GO:0000777(condensed chromosome kinetochore);GO:0002036(regulation of L-glutamate import across plasma membrane);GO:0003924(GTPase activity);GO:0005515(protein binding);GO:0005525(GTP binding);GO:0005634(nucleus);GO:0005694(chromosome);GO:0005737(cytoplasm);GO:0005819(spindle);GO:…	NA	NA	NA	septin 2 [Source:MGI Symbol;Acc:MGI:97298]	8.96626	4.71921	9.65153	3.82256	0.503576	0.597804	4.7395	2.24473	0.000152634	0.049134	up	yes
chrY	90784738	90816464	+	ENSMUSG00000096768	Gm47283	ENSMUST00000179483;ENSMUST00000177591;ENSMUST00000179077	NA	NA	NA	NA	predicted gene, 47283 [Source:MGI Symbol;Acc:MGI:6096131]	2.77766	2.26558	0.132919	14.3297	11.3384	7.89769	0.154209	-2.69704	0.000156787	0.049134	down	yes
chr4	24898083	24905001	+	ENSMUSG00000028261	Ndufaf4	ENSMUST00000146721;ENSMUST00000029925;ENSMUST00000151249	GO:0003674(molecular_function);GO:0005516(calmodulin binding);GO:0005739(mitochondrion);GO:0008284(positive regulation of cell population proliferation);GO:0010257(NADH dehydrogenase complex assembly);GO:0016020(membrane);GO:0031966(mitochondrial membrane);GO:0032981(mitochondrial respiratory chain complex I assembly);GO:0043066(negative regulation of apoptotic process);GO:0043066(negative regula…	04714(Thermogenesis);04714(Thermogenesis)	K18161	NA	NADH:ubiquinone oxidoreductase complex assembly factor 4 [Source:MGI Symbol;Acc:MGI:1915743]	2.12754	1.61264	2.41239	8.81799	1.98369	8.7135	0.315271	-1.66533	0.000156978	0.049134	down	yes
chr8	84208920	84209609	+	ENSMUSG00000097296	Gm26532	ENSMUST00000180630	NA	NA	NA	NA	predicted gene, 26532 [Source:MGI Symbol;Acc:MGI:5477026]	2.7411	0.761638	2.50595	0.268688	0.152628	0.455548	6.85247	2.77662	0.000197168	0.0600386	up	yes
chrX	169975043	169978917	-	ENSMUSG00000072844	G530011O06Rik	ENSMUST00000154810	NA	NA	NA	NA	RIKEN cDNA G530011O06 gene [Source:MGI Symbol;Acc:MGI:3603513]	0.145212	0.185415	0.029033	0.477522	0.934841	1.00308	0.1489	-2.74758	0.000198921	0.0600386	down	yes
chr3	116249654	116253503	-	ENSMUSG00000068696	Gpr88	ENSMUST00000090473;ENSMUST00000199128;ENSMUST00000197759	GO:0003774(motor activity);GO:0004888(transmembrane signaling receptor activity);GO:0004930(G protein-coupled receptor activity);GO:0005634(nucleus);GO:0005737(cytoplasm);GO:0005886(plasma membrane);GO:0005887(integral component of plasma membrane);GO:0005929(cilium);GO:0007165(signal transduction);GO:0007186(G protein-coupled receptor signaling pathway);GO:0007602(phototransduction);GO:0007626(l…	NA	K08422	NA	G-protein coupled receptor 88 [Source:MGI Symbol;Acc:MGI:1927653]	4.04235	3.86636	3.35587	6.4749	7.46899	7.36906	0.528532	-0.919937	0.000277258	0.0822143	down	no
chr4	42114817	42115917	+	ENSMUSG00000073878	Gm13304	ENSMUST00000098123	GO:0002548(monocyte chemotaxis);GO:0005125(cytokine activity);GO:0005576(extracellular region);GO:0005615(extracellular space);GO:0006935(chemotaxis);GO:0006954(inflammatory response);GO:0006955(immune response);GO:0007186(G protein-coupled receptor signaling pathway);GO:0008009(chemokine activity);GO:0009897(external side of plasma membrane);GO:0010469(regulation of signaling receptor activity);…	04060(Cytokine-cytokine receptor interaction);04062(Chemokine signaling pathway);04064(NF-kappa B signaling pathway)	K16062	NA	predicted gene 13304 [Source:MGI Symbol;Acc:MGI:3710514]	0	0.08213	0	3.28035	0	3.71491	0.0117408	-6.41232	0.000313342	0.0913121	down	yes
chr4	42025429	42026712	-	ENSMUSG00000082414	Gm13303	ENSMUST00000117125	NA	NA	NA	NA	predicted gene 13303 [Source:MGI Symbol;Acc:MGI:3705775]	3.19367	1.94654	2.88238	7.23405	6.18268	7.17434	0.389615	-1.35988	0.000335906	0.0962286	down	yes
chr6	8509600	8597548	+	ENSMUSG00000029638	Glcci1	ENSMUST00000064285;ENSMUST00000161494;ENSMUST00000162383;ENSMUST00000162567	GO:0005515(protein binding);GO:0005737(cytoplasm);GO:0005737(cytoplasm)	NA	NA	NA	glucocorticoid induced transcript 1 [Source:MGI Symbol;Acc:MGI:2179717]	2.24515	4.06821	0.750125	0.496862	0.981645	0.367383	3.8266	1.93606	0.000350299	0.0984967	up	yes
chr11	100761069	100762931	-	ENSMUSG00000045471	Hcrt	ENSMUST00000055083	GO:0001659(temperature homeostasis);GO:0005184(neuropeptide hormone activity);GO:0005737(cytoplasm);GO:0005783(endoplasmic reticulum);GO:0005791(rough endoplasmic reticulum);GO:0007200(phospholipase C-activating G protein-coupled receptor signaling pathway);GO:0007204(positive regulation of cytosolic calcium ion concentration);GO:0007205(protein kinase C-activating G protein-coupled receptor sign…	04080(Neuroactive ligand-receptor interaction)	K05246	NA	hypocretin [Source:MGI Symbol;Acc:MGI:1202306]	16.3286	1.47547	0.0527181	0.0508795	0.0979434	0.446027	30.019	4.9078	0.000360343	0.0984967	up	yes
chr3	89430214	89435128	+	ENSMUSG00000047824	Pygo2	ENSMUST00000060061;ENSMUST00000125830;ENSMUST00000146037;ENSMUST00000136573;ENSMUST00000107413	GO:0001701(in utero embryonic development);GO:0001822(kidney development);GO:0002088(lens development in camera-type eye);GO:0003682(chromatin binding);GO:0005515(protein binding);GO:0005634(nucleus);GO:0007286(spermatid development);GO:0007289(spermatid nucleus differentiation);GO:0007420(brain development);GO:0009791(post-embryonic development);GO:0030879(mammary gland development);GO:0033599(r…	NA	NA	NA	pygopus 2 [Source:MGI Symbol;Acc:MGI:1916161]	9.16398	7.10447	4.64093	4.1577	1.9711	3.08591	2.26913	1.18214	0.000361306	0.0984967	up	yes
chr8	11198423	11312826	-	ENSMUSG00000031502	Col4a1	ENSMUST00000209735;ENSMUST00000033898;ENSMUST00000130488;ENSMUST00000209000	GO:0001525(angiogenesis);GO:0001569(branching involved in blood vessel morphogenesis);GO:0005201(extracellular matrix structural constituent);GO:0005576(extracellular region);GO:0005581(collagen trimer);GO:0005587(collagen type IV trimer);GO:0005604(basement membrane);GO:0005615(extracellular space);GO:0007420(brain development);GO:0007528(neuromuscular junction development);GO:0030020(extracellu…	04151(PI3K-Akt signaling pathway);04510(Focal adhesion);04512(ECM-receptor interaction);04926(Relaxin signaling pathway);04933(AGE-RAGE signaling pathway in diabetic complications);04974(Protein digestion and absorption);05146(Amoebiasis);05165(Human papillomavirus infection);05200(Pathways in cancer);05222(Small cell lung cancer);05222(Small cell lung cancer)	K06237	NA	collagen, type IV, alpha 1 [Source:MGI Symbol;Acc:MGI:88454]	7.65742	6.5771	8.78672	5.42703	3.75833	3.66127	1.79201	0.841575	0.000376211	0.100749	up	no
chr7	99837569	99863462	-	ENSMUSG00000035227	Spcs2	ENSMUST00000036274;ENSMUST00000209032;ENSMUST00000208939;ENSMUST00000207137;ENSMUST00000208477;ENSMUST00000208562;ENSMUST00000207406;ENSMUST00000207063	GO:0005783(endoplasmic reticulum);GO:0005787(signal peptidase complex);GO:0005789(endoplasmic reticulum membrane);GO:0006465(signal peptide processing);GO:0006508(proteolysis);GO:0008233(peptidase activity);GO:0016020(membrane);GO:0016021(integral component of membrane);GO:0016787(hydrolase activity);GO:0031090(organelle membrane);GO:0043231(intracellular membrane-bounded organelle);GO:0045047(pr…	03060(Protein export);03060(Protein export)	K12947	EC:3.4.-.-	signal peptidase complex subunit 2 homolog (S. cerevisiae) [Source:MGI Symbol;Acc:MGI:1913874]	18.2806	5.29562	13.3507	4.88548	5.61923	5.10995	2.36489	1.24177	0.000385431	0.100749	up	yes
chr1	14839869	14840156	-	ENSMUSG00000081201	Smt3h2-ps4	ENSMUST00000121569	NA	NA	NA	NA	SMT3 suppressor of mif two 3 homolog 2, pseudogene 4 (S. cerevisiae) [Source:MGI Symbol;Acc:MGI:2149598]	3.98194	10.4793	43.8374	2.00565	4.69057	1.34031	7.2542	2.85882	0.00038745	0.100749	up	yes
chr4	48344215	48345230	-	ENSMUSG00000081953	Gm12435	ENSMUST00000118949	NA	NA	NA	NA	predicted gene 12435 [Source:MGI Symbol;Acc:MGI:3651950]	9.99449	1.31123	2.69779	0.49728	1.21791	0.661862	5.89112	2.55854	0.000413569	0.105911	up	yes
chr18	37725706	37841873	+	ENSMUSG00000103897	Pcdhga8	ENSMUST00000066149	GO:0003674(molecular_function);GO:0005509(calcium ion binding);GO:0005886(plasma membrane);GO:0007155(cell adhesion);GO:0007156(homophilic cell adhesion via plasma membrane adhesion molecules);GO:0008150(biological_process);GO:0016020(membrane);GO:0016021(integral component of membrane);GO:0046872(metal ion binding)	NA	K16495	NA	protocadherin gamma subfamily A, 8 [Source:MGI Symbol;Acc:MGI:1935221]	1.50356	2.08394	0.055603	0.080007	0.175656	0.158821	8.7895	3.13578	0.000432283	0.109052	up	yes
chr14	69337174	69367270	+	ENSMUSG00000095463	Entpd4	ENSMUST00000064831;ENSMUST00000184165;ENSMUST00000184234;ENSMUST00000184973;ENSMUST00000184314;ENSMUST00000183648	GO:0000139(Golgi membrane);GO:0000421(autophagosome membrane);GO:0005794(Golgi apparatus);GO:0016020(membrane);GO:0016021(integral component of membrane);GO:0016787(hydrolase activity);GO:0017110(nucleoside-diphosphatase activity);GO:0030173(integral component of Golgi membrane);GO:0031410(cytoplasmic vesicle);GO:0045134(uridine-diphosphatase activity);GO:0097637(integral component of autophagoso…	00230(Purine metabolism);00240(Pyrimidine metabolism);04142(Lysosome);04142(Lysosome)	K12305	EC:3.6.1.6	ectonucleoside triphosphate diphosphohydrolase 4 [Source:MGI Symbol;Acc:MGI:1914714]	3.92379	3.46438	3.29933	5.87905	6.39595	5.82378	0.590509	-0.759968	0.00053002	0.131741	down	no
chrX	167471309	168577231	-	ENSMUSG00000049176	Frmpd4	ENSMUST00000112147;ENSMUST00000112146;ENSMUST00000112149;ENSMUST00000112145	GO:0005515(protein binding);GO:0005546(phosphatidylinositol-4,5-bisphosphate binding);GO:0005856(cytoskeleton);GO:0008289(lipid binding);GO:0014069(postsynaptic density);GO:0032991(protein-containing complex);GO:0042995(cell projection);GO:0043197(dendritic spine);GO:0051835(positive regulation of synapse structural plasticity);GO:0098974(postsynaptic actin cytoskeleton organization);GO:0098978(g…	NA	NA	NA	FERM and PDZ domain containing 4 [Source:MGI Symbol;Acc:MGI:3042378]	5.77427	7.04336	7.2012	13.8048	11.2641	8.89849	0.589355	-0.762792	0.000595022	0.145755	down	no
chr10	53904785	54076609	-	ENSMUSG00000003746	Man1a	ENSMUST00000146483;ENSMUST00000003843;ENSMUST00000219234;ENSMUST00000220088;ENSMUST00000133330;ENSMUST00000105470;ENSMUST00000105469;ENSMUST00000218317	GO:0000139(Golgi membrane);GO:0003824(catalytic activity);GO:0004571(mannosyl-oligosaccharide 1,2-alpha-mannosidase activity);GO:0005509(calcium ion binding);GO:0005783(endoplasmic reticulum);GO:0005793(endoplasmic reticulum-Golgi intermediate compartment);GO:0005794(Golgi apparatus);GO:0005829(cytosol);GO:0006486(protein glycosylation);GO:0006491(N-glycan processing);GO:0008152(metabolic process…	00510(N-Glycan biosynthesis);04141(Protein processing in endoplasmic reticulum);04141(Protein processing in endoplasmic reticulum)	K01230	EC:3.2.1.113	mannosidase 1, alpha [Source:MGI Symbol;Acc:MGI:104677]	2.19083	5.07649	3.192	7.19089	6.76497	6.85591	0.502568	-0.99261	0.000632653	0.152759	down	no
chr17	33742484	33760530	-	ENSMUSG00000077450	Rab11b	ENSMUST00000235046;ENSMUST00000057373;ENSMUST00000173860;ENSMUST00000174744	GO:0000166(nucleotide binding);GO:0001881(receptor recycling);GO:0003924(GTPase activity);GO:0005515(protein binding);GO:0005525(GTP binding);GO:0005737(cytoplasm);GO:0005739(mitochondrion);GO:0005768(endosome);GO:0006886(intracellular protein transport);GO:0006887(exocytosis);GO:0008021(synaptic vesicle);GO:0015031(protein transport);GO:0016020(membrane);GO:0019003(GDP binding);GO:0030054(cell j…	04144(Endocytosis);04152(AMPK signaling pathway);04962(Vasopressin-regulated water reabsorption);04962(Vasopressin-regulated water reabsorption)	K07905	NA	RAB11B, member RAS oncogene family [Source:MGI Symbol;Acc:MGI:99425]	36.9675	28.0008	9.45685	11.3427	10.1175	10.6526	2.31762	1.21264	0.000645266	0.15361	up	yes
chr6	6820189	6871592	-	ENSMUSG00000090063	Dlx6os1	ENSMUST00000159568;ENSMUST00000159827	NA	NA	NA	NA	distal-less homeobox 6, opposite strand 1 [Source:MGI Symbol;Acc:MGI:2443217]	1.24669	2.4137	0.935087	3.89004	3.53991	3.56424	0.417991	-1.25846	0.000669854	0.157248	down	yes
chr15	34082694	34145624	+	ENSMUSG00000022255	Mtdh	ENSMUST00000022865;ENSMUST00000169905;ENSMUST00000170553;ENSMUST00000163333;ENSMUST00000163697;ENSMUST00000172082;ENSMUST00000226992;ENSMUST00000171711;ENSMUST00000170050;ENSMUST00000226331;ENSMUST00000172083;ENSMUST00000168991	GO:0000122(negative regulation of transcription by RNA polymerase II);GO:0001085(RNA polymerase II transcription factor binding);GO:0001650(fibrillar center);GO:0003713(transcription coactivator activity);GO:0003725(double-stranded RNA binding);GO:0005515(protein binding);GO:0005634(nucleus);GO:0005730(nucleolus);GO:0005737(cytoplasm);GO:0005783(endoplasmic reticulum);GO:0005789(endoplasmic retic…	NA	NA	NA	metadherin [Source:MGI Symbol;Acc:MGI:1914404]	1.75247	2.57506	2.81213	6.56761	3.58804	3.59021	0.519404	-0.945071	0.000832786	0.192819	down	no
chr8	25017211	25023260	+	ENSMUSG00000031556	Tm2d2	ENSMUST00000033961;ENSMUST00000210758;ENSMUST00000210536	GO:0003674(molecular_function);GO:0005575(cellular_component);GO:0008150(biological_process);GO:0016020(membrane);GO:0016021(integral component of membrane);GO:0016021(integral component of membrane)	NA	NA	NA	TM2 domain containing 2 [Source:MGI Symbol;Acc:MGI:1916992]	20.938	20.9023	20.6066	11.1962	13.3919	11.6627	1.72263	0.784615	0.00100074	0.228574	up	no
chr6	142413441	142419730	+	ENSMUSG00000071112	Spx	ENSMUST00000211094;ENSMUST00000141548;ENSMUST00000126521;ENSMUST00000123209	GO:0003084(positive regulation of systemic arterial blood pressure);GO:0005179(hormone activity);GO:0005184(neuropeptide hormone activity);GO:0005576(extracellular region);GO:0005615(extracellular space);GO:0005737(cytoplasm);GO:0010459(negative regulation of heart rate);GO:0010469(regulation of signaling receptor activity);GO:0030133(transport vesicle);GO:0031045(dense core granule);GO:0031410(c…	NA	NA	NA	spexin hormone [Source:MGI Symbol;Acc:MGI:2442262]	0.288344	0.0624678	0.213441	1.43017	0.405422	1.12276	0.190732	-2.39038	0.00101489	0.228716	down	yes
chr2	67565871	68122689	+	ENSMUSG00000034780	B3galt1	ENSMUST00000112346;ENSMUST00000180887;ENSMUST00000188614	GO:0000139(Golgi membrane);GO:0005783(endoplasmic reticulum);GO:0005794(Golgi apparatus);GO:0006486(protein glycosylation);GO:0006487(protein N-linked glycosylation);GO:0006682(galactosylceramide biosynthetic process);GO:0008376(acetylgalactosaminyltransferase activity);GO:0008378(galactosyltransferase activity);GO:0008499(UDP-galactose:beta-N-acetylglucosamine beta-1,3-galactosyltransferase acti…	00601(Glycosphingolipid biosynthesis - lacto and neolacto series);00601(Glycosphingolipid biosynthesis - lacto and neolacto series)	K07819	EC:2.4.1.86	UDP-Gal:betaGlcNAc beta 1,3-galactosyltransferase, polypeptide 1 [Source:MGI Symbol;Acc:MGI:1349403]	0.912704	0.95824	1.08999	1.50009	1.35168	6.68921	0.310339	-1.68809	0.00102854	0.228741	down	yes
chr8	70508272	70527956	-	ENSMUSG00000055553	Kxd1	ENSMUST00000121623;ENSMUST00000093456;ENSMUST00000138260;ENSMUST00000117580;ENSMUST00000155677;ENSMUST00000118850;ENSMUST00000132867;ENSMUST00000137610;ENSMUST00000138586	GO:0003735(structural constituent of ribosome);GO:0005515(protein binding);GO:0005764(lysosome);GO:0005765(lysosomal membrane);GO:0005840(ribosome);GO:0006412(translation);GO:0016020(membrane);GO:0016192(vesicle-mediated transport);GO:0031083(BLOC-1 complex);GO:0032418(lysosome localization);GO:0099078(BORC complex);GO:0099078(BORC complex)	NA	K20818	NA	KxDL motif containing 1 [Source:MGI Symbol;Acc:MGI:1922870]	12.4315	11.8429	18.4213	6.25925	9.64792	6.56445	1.89998	0.925988	0.00104762	0.229959	up	no
chr13	108449948	109953461	+	ENSMUSG00000021699	Pde4d	ENSMUST00000120664;ENSMUST00000119507;ENSMUST00000153234;ENSMUST00000117420;ENSMUST00000129374;ENSMUST00000074103;ENSMUST00000151429;ENSMUST00000134973;ENSMUST00000079975;ENSMUST00000117879;ENSMUST00000133929;ENSMUST00000155459;ENSMUST00000119672	GO:0002027(regulation of heart rate);GO:0004114(3',5'-cyclic-nucleotide phosphodiesterase activity);GO:0004115(3',5'-cyclic-AMP phosphodiesterase activity);GO:0005515(protein binding);GO:0005737(cytoplasm);GO:0005813(centrosome);GO:0005815(microtubule organizing center);GO:0005829(cytosol);GO:0005856(cytoskeleton);GO:0005886(plasma membrane);GO:0005891(voltage-gated calcium channel complex);GO:00…	00230(Purine metabolism);04024(cAMP signaling pathway);04928(Parathyroid hormone synthesis, secretion and action);05032(Morphine addiction);05032(Morphine addiction)	K13293	EC:3.1.4.53	phosphodiesterase 4D, cAMP specific [Source:MGI Symbol;Acc:MGI:99555]	1.40617	1.32329	1.12519	3.08865	1.42371	3.23154	0.497765	-1.00646	0.00108315	0.234711	down	yes
chr4	42033017	42034726	-	ENSMUSG00000096256	Gm21093	ENSMUST00000084677	GO:0003674(molecular_function);GO:0005575(cellular_component);GO:0021680(cerebellar Purkinje cell layer development);GO:0021681(cerebellar granular layer development);GO:0021756(striatum development);GO:0021766(hippocampus development);GO:0061034(olfactory bulb mitral cell layer development)	NA	NA	NA	predicted gene, 21093 [Source:MGI Symbol;Acc:MGI:5434448]	1.74431	1.77888	3.12774	5.58814	4.7962	5.64589	0.414899	-1.26917	0.00131949	0.282304	down	yes
chr11	54522847	54699285	+	ENSMUSG00000037533	Rapgef6	ENSMUST00000102743;ENSMUST00000207429;ENSMUST00000220269;ENSMUST00000218995;ENSMUST00000136494;ENSMUST00000149372;ENSMUST00000108895;ENSMUST00000108894;ENSMUST00000155132;ENSMUST00000139360;ENSMUST00000094536;ENSMUST00000101206	GO:0005085(guanyl-nucleotide exchange factor activity);GO:0005515(protein binding);GO:0005622(intracellular);GO:0005813(centrosome);GO:0005829(cytosol);GO:0005886(plasma membrane);GO:0007165(signal transduction);GO:0007264(small GTPase mediated signal transduction);GO:0016324(apical plasma membrane);GO:0017016(Ras GTPase binding);GO:0030033(microvillus assembly);GO:0030139(endocytic vesicle);GO:0…	04015(Rap1 signaling pathway);04530(Tight junction);04530(Tight junction)	K08020	NA	Rap guanine nucleotide exchange factor (GEF) 6 [Source:MGI Symbol;Acc:MGI:2384761]	1.57522	1.92759	2.61304	3.99454	3.01143	3.74165	0.569042	-0.813392	0.00138777	0.293201	down	no
chr2	151590549	151632593	-	ENSMUSG00000027457	Snph	ENSMUST00000094456;ENSMUST00000109877;ENSMUST00000146172;ENSMUST00000109875;ENSMUST00000141692;ENSMUST00000028951;ENSMUST00000143367;ENSMUST00000145434;ENSMUST00000137936;ENSMUST00000148755;ENSMUST00000133378	GO:0005737(cytoplasm);GO:0005739(mitochondrion);GO:0005881(cytoplasmic microtubule);GO:0005886(plasma membrane);GO:0006906(vesicle fusion);GO:0007420(brain development);GO:0016020(membrane);GO:0016021(integral component of membrane);GO:0017075(syntaxin-1 binding);GO:0030054(cell junction);GO:0030182(neuron differentiation);GO:0031966(mitochondrial membrane);GO:0042734(presynaptic membrane);GO:004…	NA	NA	NA	syntaphilin [Source:MGI Symbol;Acc:MGI:2139270]	26.8457	42.1217	20.07	16.5065	17.9012	15.2641	1.79251	0.841982	0.00142537	0.29465	up	no
chr1	10993465	11303681	+	ENSMUSG00000048960	Prex2	ENSMUST00000027056;ENSMUST00000190935;ENSMUST00000187694;ENSMUST00000189822	GO:0005085(guanyl-nucleotide exchange factor activity);GO:0005089(Rho guanyl-nucleotide exchange factor activity);GO:0005096(GTPase activator activity);GO:0005515(protein binding);GO:0005886(plasma membrane);GO:0007186(G protein-coupled receptor signaling pathway);GO:0008344(adult locomotory behavior);GO:0014065(phosphatidylinositol 3-kinase signaling);GO:0016020(membrane);GO:0016021(integral com…	NA	K17588	NA	phosphatidylinositol-3,4,5-trisphosphate-dependent Rac exchange factor 2 [Source:MGI Symbol;Acc:MGI:1923385]	2.02055	3.4484	1.28854	4.87416	4.02361	4.5171	0.503731	-0.989275	0.0014295	0.29465	down	no
chr14	31019138	31121592	+	ENSMUSG00000042323	Pbrm1	ENSMUST00000090214;ENSMUST00000112095;ENSMUST00000112092;ENSMUST00000135704;ENSMUST00000022471;ENSMUST00000112098;ENSMUST00000022474;ENSMUST00000146325;ENSMUST00000144009;ENSMUST00000156407;ENSMUST00000112094;ENSMUST00000136237;ENSMUST00000112106;ENSMUST00000156628	GO:0000776(kinetochore);GO:0001825(blastocyst formation);GO:0001890(placenta development);GO:0001974(blood vessel remodeling);GO:0003007(heart morphogenesis);GO:0003349(epicardium-derived cardiac endothelial cell differentiation);GO:0003677(DNA binding);GO:0003682(chromatin binding);GO:0005515(protein binding);GO:0005634(nucleus);GO:0005654(nucleoplasm);GO:0006325(chromatin organization);GO:00063…	05225(Hepatocellular carcinoma);05225(Hepatocellular carcinoma)	K11757	NA	polybromo 1 [Source:MGI Symbol;Acc:MGI:1923998]	2.85046	3.3141	4.17901	6.7473	5.89094	4.92018	0.589095	-0.763428	0.00147214	0.294714	down	no
chr2	152105516	152111376	+	ENSMUSG00000032802	Srxn1	ENSMUST00000041500;ENSMUST00000137751;ENSMUST00000128882	GO:0000166(nucleotide binding);GO:0005524(ATP binding);GO:0005829(cytosol);GO:0006979(response to oxidative stress);GO:0016209(antioxidant activity);GO:0016491(oxidoreductase activity);GO:0016667(oxidoreductase activity, acting on a sulfur group of donors);GO:0032542(sulfiredoxin activity);GO:0055114(oxidation-reduction process);GO:0098869(cellular oxidant detoxification);GO:0098869(cellular oxid…	NA	K12260	EC:1.8.98.2	sulfiredoxin 1 homolog (S. cerevisiae) [Source:MGI Symbol;Acc:MGI:104971]	38.5296	44.8746	25.4435	19.5221	22.4856	22.4803	1.68788	0.755209	0.00148952	0.294714	up	no
chr5	13125414	13602565	+	ENSMUSG00000028883	Sema3a	ENSMUST00000030714;ENSMUST00000200073;ENSMUST00000196514;ENSMUST00000195907	GO:0001755(neural crest cell migration);GO:0001764(neuron migration);GO:0002027(regulation of heart rate);GO:0005515(protein binding);GO:0005576(extracellular region);GO:0005615(extracellular space);GO:0005887(integral component of plasma membrane);GO:0006915(apoptotic process);GO:0007275(multicellular organism development);GO:0007399(nervous system development);GO:0007411(axon guidance);GO:00074…	04360(Axon guidance);04360(Axon guidance)	K06840	NA	sema domain, immunoglobulin domain (Ig), short basic domain, secreted, (semaphorin) 3A [Source:MGI Symbol;Acc:MGI:107558]	0.245558	0.231308	0.230501	0.602732	0.514056	0.514987	0.433495	-1.20591	0.00150984	0.294714	down	yes
chr16	78301489	78359774	+	ENSMUSG00000022865	Cxadr	ENSMUST00000023572;ENSMUST00000231251;ENSMUST00000231356;ENSMUST00000232148;ENSMUST00000114229;ENSMUST00000232189	GO:0001669(acrosomal vesicle);GO:0005102(signaling receptor binding);GO:0005178(integrin binding);GO:0005515(protein binding);GO:0005576(extracellular region);GO:0005615(extracellular space);GO:0005634(nucleus);GO:0005654(nucleoplasm);GO:0005737(cytoplasm);GO:0005886(plasma membrane);GO:0005911(cell-cell junction);GO:0005912(adherens junction);GO:0005913(cell-cell adherens junction);GO:0005923(bi…	05416(Viral myocarditis);05416(Viral myocarditis)	K06788	NA	coxsackie virus and adenovirus receptor [Source:MGI Symbol;Acc:MGI:1201679]	3.02942	0.796485	4.06416	0.995673	0.536642	1.17208	2.9175	1.54473	0.00151459	0.294714	up	yes
chrX	53669177	53670408	-	ENSMUSG00000067924	Rtl8b	ENSMUST00000088778	GO:0003674(molecular_function);GO:0005575(cellular_component);GO:0008150(biological_process)	NA	NA	NA	retrotransposon Gag like 8B [Source:MGI Symbol;Acc:MGI:3576504]	113.523	93.98	79.3493	48.1212	48.3138	75.3172	1.67015	0.739978	0.00151699	0.294714	up	no
chr1	191005847	191026158	-	ENSMUSG00000066595	Flvcr1	ENSMUST00000194917;ENSMUST00000194589;ENSMUST00000085635;ENSMUST00000191946;ENSMUST00000192666;ENSMUST00000193399	GO:0001568(blood vessel development);GO:0001701(in utero embryonic development);GO:0005739(mitochondrion);GO:0005886(plasma membrane);GO:0006839(mitochondrial transport);GO:0015232(heme transporter activity);GO:0015886(heme transport);GO:0016020(membrane);GO:0016021(integral component of membrane);GO:0020037(heme binding);GO:0030218(erythrocyte differentiation);GO:0031966(mitochondrial membrane);…	NA	K08220	NA	feline leukemia virus subgroup C cellular receptor 1 [Source:MGI Symbol;Acc:MGI:2444881]	3.00835	2.85419	1.83266	1.41285	0.857517	1.33992	2.13147	1.09185	0.00157202	0.301935	up	yes
chr18	36967631	37187657	+	ENSMUSG00000103707	Pcdha6	ENSMUST00000193389;ENSMUST00000193777	GO:0005509(calcium ion binding);GO:0005886(plasma membrane);GO:0005887(integral component of plasma membrane);GO:0007155(cell adhesion);GO:0007156(homophilic cell adhesion via plasma membrane adhesion molecules);GO:0016020(membrane);GO:0016021(integral component of membrane);GO:0016021(integral component of membrane)	NA	K16493	NA	protocadherin alpha 6 [Source:MGI Symbol;Acc:MGI:1298367]	0.56556	1.20661	0.954065	2.99023	1.59127	1.98713	0.415038	-1.26869	0.00177844	0.337743	down	yes
chr2	181075579	181135300	-	ENSMUSG00000016346	Kcnq2	ENSMUST00000103048;ENSMUST00000103051;ENSMUST00000144592;ENSMUST00000103047;ENSMUST00000103049;ENSMUST00000129073;ENSMUST00000149964;ENSMUST00000103050;ENSMUST00000145861;ENSMUST00000016491;ENSMUST00000049792;ENSMUST00000123336;ENSMUST00000197015;ENSMUST00000152099;ENSMUST00000129361;ENSMUST00000129695;ENSMUST00000140789;ENSMUST00000139458;ENSMUST00000197599	GO:0005216(ion channel activity);GO:0005249(voltage-gated potassium channel activity);GO:0005267(potassium channel activity);GO:0005516(calmodulin binding);GO:0005887(integral component of plasma membrane);GO:0006811(ion transport);GO:0006813(potassium ion transport);GO:0008076(voltage-gated potassium channel complex);GO:0016020(membrane);GO:0016021(integral component of membrane);GO:0030506(anky…	04725(Cholinergic synapse);04725(Cholinergic synapse)	K04927	NA	potassium voltage-gated channel, subfamily Q, member 2 [Source:MGI Symbol;Acc:MGI:1309503]	3.43194	4.66456	5.89145	5.7426	5.69243	28.7251	0.348304	-1.52158	0.00191262	0.35919	down	yes
chr10	3740364	3967303	+	ENSMUSG00000040624	Plekhg1	ENSMUST00000120274;ENSMUST00000144543;ENSMUST00000137111;ENSMUST00000131525;ENSMUST00000141367;ENSMUST00000042438	GO:0003674(molecular_function);GO:0005089(Rho guanyl-nucleotide exchange factor activity);GO:0005634(nucleus);GO:0005654(nucleoplasm);GO:0008150(biological_process);GO:0035023(regulation of Rho protein signal transduction);GO:0035023(regulation of Rho protein signal transduction)	NA	NA	NA	pleckstrin homology domain containing, family G (with RhoGef domain) member 1 [Source:MGI Symbol;Acc:MGI:2676551]	5.52582	2.33567	1.62508	3.18535	8.37043	13.949	0.371953	-1.42681	0.00196088	0.364206	down	yes
chr8	11312805	11449287	+	ENSMUSG00000031503	Col4a2	ENSMUST00000033899;ENSMUST00000146219;ENSMUST00000145295	GO:0001525(angiogenesis);GO:0005201(extracellular matrix structural constituent);GO:0005576(extracellular region);GO:0005581(collagen trimer);GO:0005587(collagen type IV trimer);GO:0005604(basement membrane);GO:0005615(extracellular space);GO:0006351(transcription, DNA-templated);GO:0007568(aging);GO:0014823(response to activity);GO:0016525(negative regulation of angiogenesis);GO:0030020(extracel…	04151(PI3K-Akt signaling pathway);04510(Focal adhesion);04512(ECM-receptor interaction);04926(Relaxin signaling pathway);04933(AGE-RAGE signaling pathway in diabetic complications);04974(Protein digestion and absorption);05146(Amoebiasis);05165(Human papillomavirus infection);05200(Pathways in cancer);05222(Small cell lung cancer);05222(Small cell lung cancer)	K06237	NA	collagen, type IV, alpha 2 [Source:MGI Symbol;Acc:MGI:88455]	9.62994	7.2847	10.8242	6.38043	5.31936	5.55931	1.6072	0.684552	0.00207108	0.380494	up	no
chr10	34295912	34298907	-	ENSMUSG00000097274	Gm47512	ENSMUST00000214449;ENSMUST00000181185	NA	NA	NA	NA	predicted gene, 47512 [Source:MGI Symbol;Acc:MGI:6096503]	0.611491	0.547763	0.343883	0.930804	2.09961	1.40978	0.338529	-1.56265	0.0021148	0.380769	down	yes
chr1	119787769	119788086	+	ENSMUSG00000091876	Gm3851	ENSMUST00000168653	NA	NA	NA	NA	predicted gene 3851 [Source:MGI Symbol;Acc:MGI:3782023]	2.83619	2.58899	3.28549	7.36333	10.7182	8.82528	0.323735	-1.62712	0.00211764	0.380769	down	yes
chrX	152609509	152769465	-	ENSMUSG00000045180	Shroom2	ENSMUST00000062317;ENSMUST00000152746;ENSMUST00000101141;ENSMUST00000124141;ENSMUST00000137217;ENSMUST00000141677	GO:0002089(lens morphogenesis in camera-type eye);GO:0003779(actin binding);GO:0005515(protein binding);GO:0005737(cytoplasm);GO:0005856(cytoskeleton);GO:0005874(microtubule);GO:0005886(plasma membrane);GO:0005911(cell-cell junction);GO:0005912(adherens junction);GO:0005913(cell-cell adherens junction);GO:0005923(bicellular tight junction);GO:0005938(cell cortex);GO:0007015(actin filament organiz…	NA	K18625	NA	shroom family member 2 [Source:MGI Symbol;Acc:MGI:107194]	2.49833	9.15823	9.29958	3.00224	3.33584	3.04794	2.2327	1.15879	0.00249842	0.443275	up	yes
chr16	39984361	42181679	+	ENSMUSG00000061080	Lsamp	ENSMUST00000099761;ENSMUST00000078873;ENSMUST00000189229;ENSMUST00000145951;ENSMUST00000189358;ENSMUST00000187185;ENSMUST00000189829;ENSMUST00000133853;ENSMUST00000191610	GO:0005829(cytosol);GO:0005886(plasma membrane);GO:0007155(cell adhesion);GO:0016020(membrane);GO:0016021(integral component of membrane);GO:0031225(anchored component of membrane);GO:0035641(locomotory exploration behavior);GO:0035641(locomotory exploration behavior)	NA	K06772	NA	limbic system-associated membrane protein [Source:MGI Symbol;Acc:MGI:1261760]	5.11271	24.2029	22.9499	7.35059	7.62227	7.19843	2.35735	1.23717	0.00251771	0.443275	up	yes
chr2	65620771	65767447	+	ENSMUSG00000075318	Scn2a	ENSMUST00000100067;ENSMUST00000028377;ENSMUST00000144254;ENSMUST00000200829;ENSMUST00000138368;ENSMUST00000202508;ENSMUST00000201378;ENSMUST00000202162;ENSMUST00000202653	GO:0001518(voltage-gated sodium channel complex);GO:0005216(ion channel activity);GO:0005244(voltage-gated ion channel activity);GO:0005248(voltage-gated sodium channel activity);GO:0005272(sodium channel activity);GO:0005515(protein binding);GO:0005886(plasma membrane);GO:0006811(ion transport);GO:0006814(sodium ion transport);GO:0007399(nervous system development);GO:0007613(memory);GO:0008627(…	04742(Taste transduction);04742(Taste transduction)	K04834	NA	sodium channel, voltage-gated, type II, alpha [Source:MGI Symbol;Acc:MGI:98248]	7.37927	11.5348	12.0256	23.5523	14.0004	15.4505	0.583732	-0.776622	0.00259024	0.451343	down	no
chr6	80018877	80810143	+	ENSMUSG00000052581	Lrrtm4	ENSMUST00000074662;ENSMUST00000136421;ENSMUST00000126005;ENSMUST00000147663;ENSMUST00000128718;ENSMUST00000133918;ENSMUST00000145407	GO:0005515(protein binding);GO:0005615(extracellular space);GO:0005886(plasma membrane);GO:0016020(membrane);GO:0016021(integral component of membrane);GO:0030054(cell junction);GO:0031012(extracellular matrix);GO:0032281(AMPA glutamate receptor complex);GO:0043395(heparan sulfate proteoglycan binding);GO:0045202(synapse);GO:0045211(postsynaptic membrane);GO:0050808(synapse organization);GO:00519…	NA	NA	NA	leucine rich repeat transmembrane neuronal 4 [Source:MGI Symbol;Acc:MGI:2389180]	1.69139	3.74221	3.5801	1.76304	1.30393	1.27235	2.07721	1.05465	0.00280181	0.483227	up	yes
chr17	30901817	30940791	+	ENSMUSG00000024027	Glp1r	ENSMUST00000114574	GO:0001653(peptide receptor activity);GO:0004888(transmembrane signaling receptor activity);GO:0004930(G protein-coupled receptor activity);GO:0004967(glucagon receptor activity);GO:0005886(plasma membrane);GO:0005887(integral component of plasma membrane);GO:0007165(signal transduction);GO:0007166(cell surface receptor signaling pathway);GO:0007186(G protein-coupled receptor signaling pathway);G…	04024(cAMP signaling pathway);04080(Neuroactive ligand-receptor interaction);04911(Insulin secretion)	K04581	NA	glucagon-like peptide 1 receptor [Source:MGI Symbol;Acc:MGI:99571]	1.82387	2.62521	3.01733	3.72845	5.09263	4.633	0.554955	-0.849558	0.00296299	0.505862	down	no
chr17	6646602	6655900	-	ENSMUSG00000095677	Dynlt1f	ENSMUST00000232452;ENSMUST00000179554	GO:0000132(establishment of mitotic spindle orientation);GO:0001917(photoreceptor inner segment);GO:0003774(motor activity);GO:0005515(protein binding);GO:0005737(cytoplasm);GO:0005794(Golgi apparatus);GO:0005819(spindle);GO:0005856(cytoskeleton);GO:0005868(cytoplasmic dynein complex);GO:0005874(microtubule);GO:0005881(cytoplasmic microtubule);GO:0007049(cell cycle);GO:0007399(nervous system deve…	NA	K10420	NA	dynein light chain Tctex-type 1F [Source:MGI Symbol;Acc:MGI:3780996]	3.86617	2.30759	6.45247	2.07679	1.20468	2.28032	2.27017	1.1828	0.00302489	0.511267	up	yes
chr2	157418444	157471862	+	ENSMUSG00000027646	Src	ENSMUST00000029175;ENSMUST00000092576;ENSMUST00000109529;ENSMUST00000129770;ENSMUST00000145715;ENSMUST00000133900	GO:0000166(nucleotide binding);GO:0001545(primary ovarian follicle growth);GO:0002102(podosome);GO:0002376(immune system process);GO:0004672(protein kinase activity);GO:0004713(protein tyrosine kinase activity);GO:0004715(non-membrane spanning protein tyrosine kinase activity);GO:0005080(protein kinase C binding);GO:0005102(signaling receptor binding);GO:0005158(insulin receptor binding);GO:00051…	01521(EGFR tyrosine kinase inhibitor resistance);01522(Endocrine resistance);04012(ErbB signaling pathway);04015(Rap1 signaling pathway);04062(Chemokine signaling pathway);04137(Mitophagy - animal);04144(Endocytosis);04360(Axon guidance);04370(VEGF signaling pathway);04510(Focal adhesion);04520(Adherens junction);04530(Tight junction);04540(Gap junction);04611(Platelet activation);04625(C-type le…	K05704	EC:2.7.10.2	Rous sarcoma oncogene [Source:MGI Symbol;Acc:MGI:98397]	13.7567	14.7476	14.2435	26.4965	15.1734	27.1579	0.621085	-0.687138	0.00310051	0.518859	down	no
chr1	79702262	79776143	-	ENSMUSG00000073643	Wdfy1	ENSMUST00000113512;ENSMUST00000113513;ENSMUST00000186464;ENSMUST00000138319;ENSMUST00000143368;ENSMUST00000113511;ENSMUST00000127771;ENSMUST00000048820	GO:0005515(protein binding);GO:0005545(1-phosphatidylinositol binding);GO:0005634(nucleus);GO:0005768(endosome);GO:0005769(early endosome);GO:0005829(cytosol);GO:0034141(positive regulation of toll-like receptor 3 signaling pathway);GO:0034145(positive regulation of toll-like receptor 4 signaling pathway);GO:0046872(metal ion binding);GO:0046872(metal ion binding)	NA	K23299	NA	WD repeat and FYVE domain containing 1 [Source:MGI Symbol;Acc:MGI:1916618]	10.1593	2.09258	8.26761	3.06226	0.569608	2.96636	3.10984	1.63684	0.00325831	0.536116	up	yes
chr14	61138457	61240695	+	ENSMUSG00000048279	Sacs	ENSMUST00000119509;ENSMUST00000119943;ENSMUST00000227570;ENSMUST00000229692;ENSMUST00000121091;ENSMUST00000089394	NA	NA	K17592	NA	sacsin [Source:MGI Symbol;Acc:MGI:1354724]	0.0325877	0.159094	6.25462	0.188908	0.202474	0.228152	10.4051	3.37921	0.00326706	0.536116	up	yes
chr12	113418558	113422730	-	ENSMUSG00000076617	Ighm	ENSMUST00000177715;ENSMUST00000103426	GO:0002250(adaptive immune response);GO:0003697(single-stranded DNA binding);GO:0005615(extracellular space);GO:0009986(cell surface);GO:0016020(membrane);GO:0016021(integral component of membrane);GO:0019731(antibacterial humoral response);GO:0031210(phosphatidylcholine binding);GO:0034987(immunoglobulin receptor binding);GO:0042834(peptidoglycan binding);GO:0045087(innate immune response);GO:00…	NA	NA	NA	immunoglobulin heavy constant mu [Source:MGI Symbol;Acc:MGI:96448]	8.01785	6.29145	7.52194	11.9075	11.9171	12.3202	0.603993	-0.727396	0.00337243	0.542937	down	no
chr13	59634626	59675811	-	ENSMUSG00000021556	Golm1	ENSMUST00000095739;ENSMUST00000022039;ENSMUST00000224160;ENSMUST00000225333	GO:0003674(molecular_function);GO:0005794(Golgi apparatus);GO:0006997(nucleus organization);GO:0016020(membrane);GO:0016021(integral component of membrane);GO:0019216(regulation of lipid metabolic process);GO:0019216(regulation of lipid metabolic process)	NA	NA	NA	golgi membrane protein 1 [Source:MGI Symbol;Acc:MGI:1917329]	9.76509	6.95265	7.78364	21.7816	22.9207	6.34508	0.479974	-1.05897	0.00337288	0.542937	down	yes
chr15	100575318	100599984	-	ENSMUSG00000009739	Pou6f1	ENSMUST00000176271;ENSMUST00000177202;ENSMUST00000205510;ENSMUST00000177335;ENSMUST00000073837;ENSMUST00000230790;ENSMUST00000177505;ENSMUST00000177247;ENSMUST00000058274	GO:0000122(negative regulation of transcription by RNA polymerase II);GO:0000977(RNA polymerase II regulatory region sequence-specific DNA binding);GO:0001227(DNA-binding transcription repressor activity, RNA polymerase II-specific);GO:0003677(DNA binding);GO:0003700(DNA-binding transcription factor activity);GO:0005634(nucleus);GO:0006355(regulation of transcription, DNA-templated);GO:0015629(ac…	NA	K09368	NA	POU domain, class 6, transcription factor 1 [Source:MGI Symbol;Acc:MGI:102935]	8.98931	7.66489	9.85238	13.8719	13.3908	12.1896	0.671862	-0.573762	0.00348657	0.555944	down	no
chr6	75296118	75298059	-	ENSMUSG00000107951	Gm6210	ENSMUST00000204734	NA	NA	NA	NA	predicted gene 6210 [Source:MGI Symbol;Acc:MGI:3643375]	0.185495	0.469442	1.25878	0.77778	7.31621	1.65538	0.196291	-2.34893	0.00355012	0.560786	down	yes
chr6	145238667	145241227	-	ENSMUSG00000107756	Gm44164	ENSMUST00000203605	NA	NA	NA	NA	predicted gene, 44164 [Source:MGI Symbol;Acc:MGI:5690556]	0	0.029233	0.191304	0.846919	0.32195	0.638658	0.12201	-3.03492	0.00363386	0.565211	down	yes
chrY	90753057	90763485	+	ENSMUSG00000095134	Mid1-ps1	ENSMUST00000167967	NA	NA	NA	NA	midline 1, pseudogene 1 [Source:MGI Symbol;Acc:MGI:5780070]	0.525142	0.820945	0.975506	1.40483	2.74337	3.221	0.315041	-1.66639	0.00364501	0.565211	down	yes
chr4	42034581	42039512	+	ENSMUSG00000103694	Gm37530	ENSMUST00000191759	NA	NA	NA	NA	predicted gene, 37530 [Source:MGI Symbol;Acc:MGI:5610758]	0.43899	0.343752	0.650397	1.18784	1.07764	1.19318	0.414362	-1.27104	0.00379593	0.583261	down	yes
chr18	61259008	61259972	-	ENSMUSG00000091957	Rps2-ps10	ENSMUST00000076842;ENSMUST00000170335	NA	NA	NA	NA	ribosomal protein S2, pseudogene 10 [Source:MGI Symbol;Acc:MGI:3645604]	1.51731	8.34895	4.94758	1.19032	2.0976	0.554399	3.85544	1.9469	0.00386564	0.588622	up	yes
chr8	9658248	9659449	-	ENSMUSG00000109095	Gm44799	ENSMUST00000207639	NA	NA	NA	NA	predicted gene 44799 [Source:MGI Symbol;Acc:MGI:5753375]	1.53207	0.855116	1.04059	0.238797	0.397135	0.360096	3.44145	1.78302	0.00397181	0.599389	up	yes
chr17	53829637	53846339	-	ENSMUSG00000023122	Sult1c2	ENSMUST00000023886	GO:0005764(lysosome);GO:0008146(sulfotransferase activity);GO:0016740(transferase activity);GO:0051923(sulfation)	NA	K01025	EC:2.8.2.-	sulfotransferase family, cytosolic, 1C, member 2 [Source:MGI Symbol;Acc:MGI:1916333]	0.405588	0.225452	0.295357	1.39706	0.926272	0.683285	0.308119	-1.69844	0.00424432	0.634845	down	yes
chr1	111858702	111864918	-	ENSMUSG00000038702	Dsel	ENSMUST00000186365;ENSMUST00000035462;ENSMUST00000189370;ENSMUST00000189731	GO:0005575(cellular_component);GO:0008146(sulfotransferase activity);GO:0016020(membrane);GO:0016021(integral component of membrane);GO:0016853(isomerase activity);GO:0030204(chondroitin sulfate metabolic process);GO:0030205(dermatan sulfate metabolic process);GO:0047757(chondroitin-glucuronate 5-epimerase activity);GO:0047757(chondroitin-glucuronate 5-epimerase activity)	NA	NA	NA	dermatan sulfate epimerase-like [Source:MGI Symbol;Acc:MGI:2442948]	1.04942	2.74839	1.66963	3.84774	3.44813	3.7043	0.497032	-1.00859	0.00428729	0.635648	down	yes
chr3	90293178	90363407	+	ENSMUSG00000042390	Gatad2b	ENSMUST00000199754;ENSMUST00000197988;ENSMUST00000196212;ENSMUST00000205797;ENSMUST00000049382;ENSMUST00000206907;ENSMUST00000200373	GO:0000122(negative regulation of transcription by RNA polymerase II);GO:0005515(protein binding);GO:0005634(nucleus);GO:0005654(nucleoplasm);GO:0006355(regulation of transcription, DNA-templated);GO:0008270(zinc ion binding);GO:0016581(NuRD complex);GO:0016607(nuclear speck);GO:0043565(sequence-specific DNA binding);GO:0046872(metal ion binding);GO:0046872(metal ion binding)	NA	K23194	NA	GATA zinc finger domain containing 2B [Source:MGI Symbol;Acc:MGI:2443225]	1.68333	2.77755	2.2778	2.7137	3.02602	9.03163	0.456199	-1.13226	0.00443078	0.651209	down	yes
chr17	36984061	36989537	-	ENSMUSG00000024459	H2-M5	ENSMUST00000145260	GO:0001916(positive regulation of T cell mediated cytotoxicity);GO:0002476(antigen processing and presentation of endogenous peptide antigen via MHC class Ib);GO:0002486(antigen processing and presentation of endogenous peptide antigen via MHC class I via ER pathway, TAP-independent);GO:0005102(signaling receptor binding);GO:0005615(extracellular space);GO:0005886(plasma membrane);GO:0006955(immu…	04144(Endocytosis);04145(Phagosome);04218(Cellular senescence);04514(Cell adhesion molecules (CAMs));04612(Antigen processing and presentation);04650(Natural killer cell mediated cytotoxicity);04940(Type I diabetes mellitus);05163(Human cytomegalovirus infection);05165(Human papillomavirus infection);05166(Human T-cell leukemia virus 1 infection);05167(Kaposi sarcoma-associated herpesvirus infect…	K06751	NA	histocompatibility 2, M region locus 5 [Source:MGI Symbol;Acc:MGI:95917]	0.419545	0.174663	0.481951	0.0580081	0.141024	0.0635703	4.09806	2.03494	0.00474404	0.691239	up	yes
chr15	89059734	89073567	+	ENSMUSG00000058441	Panx2	ENSMUST00000161372;ENSMUST00000162424;ENSMUST00000159960	GO:0002931(response to ischemia);GO:0005243(gap junction channel activity);GO:0005737(cytoplasm);GO:0005886(plasma membrane);GO:0005921(gap junction);GO:0006811(ion transport);GO:0006812(cation transport);GO:0007267(cell-cell signaling);GO:0015267(channel activity);GO:0016020(membrane);GO:0016021(integral component of membrane);GO:0022829(wide pore channel activity);GO:0030054(cell junction);GO:0…	NA	K20857	NA	pannexin 2 [Source:MGI Symbol;Acc:MGI:1890615]	41.1119	25.7999	32.6128	24.0298	21.1506	19.8962	1.52935	0.612915	0.00487048	0.703596	up	no
chr15	92026359	92027598	-	ENSMUSG00000116093	Gm3888	ENSMUST00000230077	NA	NA	NA	NA	predicted gene 3888 [Source:MGI Symbol;Acc:MGI:3782061]	0.288153	0.822202	0.245091	0.312344	14.0487	0.149489	0.0934115	-3.42026	0.00498024	0.713357	down	yes
chrX	136590842	136668378	+	ENSMUSG00000044550	Tceal3	ENSMUST00000128040;ENSMUST00000060904;ENSMUST00000113100;ENSMUST00000125067;ENSMUST00000153780;ENSMUST00000138047;ENSMUST00000145648	GO:0005634(nucleus);GO:0050699(WW domain binding);GO:0050699(WW domain binding)	NA	NA	NA	transcription elongation factor A (SII)-like 3 [Source:MGI Symbol;Acc:MGI:1913354]	18.5189	17.9221	11.0421	23.9253	33.7977	20.549	0.606642	-0.721083	0.00503463	0.715087	down	no
chr3	108571698	108583222	+	ENSMUSG00000048100	Taf13	ENSMUST00000143054;ENSMUST00000056292;ENSMUST00000131814;ENSMUST00000139603	GO:0003677(DNA binding);GO:0003712(transcription coregulator activity);GO:0005515(protein binding);GO:0005634(nucleus);GO:0005669(transcription factor TFIID complex);GO:0005730(nucleolus);GO:0006357(regulation of transcription by RNA polymerase II);GO:0006366(transcription by RNA polymerase II);GO:0008022(protein C-terminus binding);GO:0046982(protein heterodimerization activity);GO:0046982(prote…	03022(Basal transcription factors);03022(Basal transcription factors)	K03127	NA	TATA-box binding protein associated factor 13 [Source:MGI Symbol;Acc:MGI:1913500]	4.0109	3.803	3.60407	7.6513	7.17173	4.83398	0.58086	-0.783737	0.00520702	0.730771	down	no
chr7	25087344	25179726	-	ENSMUSG00000008496	Pou2f2	ENSMUST00000108415;ENSMUST00000175754;ENSMUST00000098679;ENSMUST00000147146;ENSMUST00000176408;ENSMUST00000108418	GO:0000978(RNA polymerase II proximal promoter sequence-specific DNA binding);GO:0001228(DNA-binding transcription activator activity, RNA polymerase II-specific);GO:0002335(mature B cell differentiation);GO:0002380(immunoglobulin secretion involved in immune response);GO:0003677(DNA binding);GO:0003700(DNA-binding transcription factor activity);GO:0005634(nucleus);GO:0005654(nucleoplasm);GO:0005…	05168(Herpes simplex virus 1 infection);05168(Herpes simplex virus 1 infection)	K09364	NA	POU domain, class 2, transcription factor 2 [Source:MGI Symbol;Acc:MGI:101897]	1.01696	0.368634	1.08214	0.210944	0.196542	0.478313	2.78589	1.47814	0.00524142	0.730771	up	yes
chr8	24949611	25016927	-	ENSMUSG00000031555	Adam9	ENSMUST00000208247;ENSMUST00000211319	GO:0000186(activation of MAPKK activity);GO:0004222(metalloendopeptidase activity);GO:0005080(protein kinase C binding);GO:0005178(integrin binding);GO:0005515(protein binding);GO:0005518(collagen binding);GO:0005615(extracellular space);GO:0005737(cytoplasm);GO:0005886(plasma membrane);GO:0006508(proteolysis);GO:0006509(membrane protein ectodomain proteolysis);GO:0007155(cell adhesion);GO:000716…	NA	K06834	EC:3.4.24.-	a disintegrin and metallopeptidase domain 9 (meltrin gamma) [Source:MGI Symbol;Acc:MGI:105376]	12.2625	10.0519	13.5792	18.7956	16.5397	17.7048	0.676725	-0.563358	0.00527477	0.730771	down	no
chr2	50066429	50193569	+	ENSMUSG00000050447	Lypd6	ENSMUST00000169232;ENSMUST00000053208;ENSMUST00000126337;ENSMUST00000112712;ENSMUST00000128451	GO:0005575(cellular_component);GO:0005576(extracellular region);GO:0005737(cytoplasm);GO:0005886(plasma membrane);GO:0016020(membrane);GO:0030054(cell junction);GO:0030548(acetylcholine receptor regulator activity);GO:0030550(acetylcholine receptor inhibitor activity);GO:0031225(anchored component of membrane);GO:0043005(neuron projection);GO:0045121(membrane raft);GO:0045202(synapse);GO:0099601(…	NA	NA	NA	LY6/PLAUR domain containing 6 [Source:MGI Symbol;Acc:MGI:2443848]	2.67776	1.19583	1.03881	5.65563	1.12567	6.95618	0.357591	-1.48362	0.0054373	0.745383	down	yes
chr8	12385771	12436768	+	ENSMUSG00000047935	Sox1ot	ENSMUST00000186174;ENSMUST00000080795	NA	NA	NA	NA	Sox1 overlapping transcript [Source:MGI Symbol;Acc:MGI:3645522]	2.0359	2.66995	2.92986	4.65638	5.02359	3.2384	0.591075	-0.758588	0.00550702	0.745383	down	no
chr13	95431371	95444924	-	ENSMUSG00000021680	Crhbp	ENSMUST00000221025;ENSMUST00000045583	GO:0001963(synaptic transmission, dopaminergic);GO:0002125(maternal aggressive behavior);GO:0005576(extracellular region);GO:0005615(extracellular space);GO:0005634(nucleus);GO:0005767(secondary lysosome);GO:0005771(multivesicular body);GO:0005874(microtubule);GO:0006954(inflammatory response);GO:0007565(female pregnancy);GO:0009755(hormone-mediated signaling pathway);GO:0030141(secretory granule…	NA	NA	NA	corticotropin releasing hormone binding protein [Source:MGI Symbol;Acc:MGI:88497]	2.58607	6.49478	7.2578	12.2584	10.3579	10.6246	0.491523	-1.02467	0.00551253	0.745383	down	yes
chr10	61680299	61693297	+	ENSMUSG00000020088	Sar1a	ENSMUST00000020285;ENSMUST00000220372;ENSMUST00000218172;ENSMUST00000219055;ENSMUST00000218474;ENSMUST00000218968;ENSMUST00000219174;ENSMUST00000218741;ENSMUST00000219506	GO:0000139(Golgi membrane);GO:0000166(nucleotide binding);GO:0005525(GTP binding);GO:0005622(intracellular);GO:0005623(cell);GO:0005783(endoplasmic reticulum);GO:0005794(Golgi apparatus);GO:0006886(intracellular protein transport);GO:0015031(protein transport);GO:0016192(vesicle-mediated transport);GO:0030127(COPII vesicle coat);GO:0090110(COPII-coated vesicle cargo loading);GO:0090110(COPII-coat…	04141(Protein processing in endoplasmic reticulum);05134(Legionellosis);05134(Legionellosis)	K07953	EC:3.6.5.-	secretion associated Ras related GTPase 1A [Source:MGI Symbol;Acc:MGI:98230]	12.1808	8.44766	7.93009	11.8538	26.689	12.6638	0.557713	-0.842405	0.00560091	0.751322	down	no
chr6	51470360	51483704	+	ENSMUSG00000029836	Cbx3	ENSMUST00000031862;ENSMUST00000094623;ENSMUST00000114445;ENSMUST00000203404;ENSMUST00000114446;ENSMUST00000156463;ENSMUST00000141711;ENSMUST00000153699	GO:0005634(nucleus);GO:0005719(nuclear euchromatin);GO:0045892(negative regulation of transcription, DNA-templated);GO:0045892(negative regulation of transcription, DNA-templated)	NA	K11586	NA	chromobox 3 [Source:MGI Symbol;Acc:MGI:108515]	5.8697	11.1533	7.46596	12.259	14.8766	13.1819	0.607404	-0.719272	0.005694	0.755983	down	no
chr19	48206025	48805505	+	ENSMUSG00000063434	Sorcs3	ENSMUST00000078880;ENSMUST00000235967;ENSMUST00000236094	GO:0005515(protein binding);GO:0007612(learning);GO:0007613(memory);GO:0014069(postsynaptic density);GO:0016020(membrane);GO:0016021(integral component of membrane);GO:0098978(glutamatergic synapse);GO:0099061(integral component of postsynaptic density membrane);GO:1900452(regulation of long-term synaptic depression);GO:1900452(regulation of long-term synaptic depression)	NA	NA	NA	sortilin-related VPS10 domain containing receptor 3 [Source:MGI Symbol;Acc:MGI:1913923]	5.86674	3.95203	3.9283	6.99884	7.03469	7.07617	0.65122	-0.618782	0.00576354	0.755983	down	no
chr5	43978858	43981779	-	ENSMUSG00000048373	Fgfbp1	ENSMUST00000199481;ENSMUST00000061299;ENSMUST00000199894	GO:0005576(extracellular region);GO:0005615(extracellular space);GO:0005886(plasma membrane);GO:0007267(cell-cell signaling);GO:0008284(positive regulation of cell population proliferation);GO:0009986(cell surface);GO:0016020(membrane);GO:0017134(fibroblast growth factor binding);GO:0019838(growth factor binding);GO:0045743(positive regulation of fibroblast growth factor receptor signaling pathwa…	NA	NA	NA	fibroblast growth factor binding protein 1 [Source:MGI Symbol;Acc:MGI:1096350]	0.192445	0.141696	0.10469	0.786823	0.192777	0.700714	0.261159	-1.937	0.00578835	0.755983	down	yes
chr1	133699457	133801041	-	ENSMUSG00000026463	Atp2b4	ENSMUST00000143567;ENSMUST00000125659;ENSMUST00000048953;ENSMUST00000165602;ENSMUST00000140810;ENSMUST00000128692;ENSMUST00000167348;ENSMUST00000112264	GO:0000166(nucleotide binding);GO:0003407(neural retina development);GO:0005388(calcium-transporting ATPase activity);GO:0005515(protein binding);GO:0005516(calmodulin binding);GO:0005524(ATP binding);GO:0005886(plasma membrane);GO:0005887(integral component of plasma membrane);GO:0005929(cilium);GO:0006357(regulation of transcription by RNA polymerase II);GO:0006811(ion transport);GO:0006816(cal…	04020(Calcium signaling pathway);04022(cGMP-PKG signaling pathway);04024(cAMP signaling pathway);04261(Adrenergic signaling in cardiomyocytes);04925(Aldosterone synthesis and secretion);04970(Salivary secretion);04972(Pancreatic secretion);04972(Pancreatic secretion)	K05850	EC:7.2.2.10	ATPase, Ca++ transporting, plasma membrane 4 [Source:MGI Symbol;Acc:MGI:88111]	7.38947	10.187	10.1447	11.6923	16.1474	14.588	0.653375	-0.614018	0.00581456	0.755983	down	no
chr3	116859464	116908177	+	ENSMUSG00000033386	Frrs1	ENSMUST00000195905;ENSMUST00000040260;ENSMUST00000199584;ENSMUST00000197323	GO:0016020(membrane);GO:0016021(integral component of membrane);GO:0055114(oxidation-reduction process);GO:0055114(oxidation-reduction process)	NA	NA	NA	ferric-chelate reductase 1 [Source:MGI Symbol;Acc:MGI:108076]	0.643716	0.436985	0.762882	0.354716	0.136862	0.206858	2.63959	1.40031	0.00592567	0.764547	up	yes
chrX	42527866	43429126	-	ENSMUSG00000016150	Tenm1	ENSMUST00000126161;ENSMUST00000115059;ENSMUST00000016294	GO:0005576(extracellular region);GO:0005634(nucleus);GO:0005737(cytoplasm);GO:0005783(endoplasmic reticulum);GO:0005794(Golgi apparatus);GO:0005856(cytoskeleton);GO:0005886(plasma membrane);GO:0005887(integral component of plasma membrane);GO:0007157(heterophilic cell-cell adhesion via plasma membrane cell adhesion molecules);GO:0007165(signal transduction);GO:0007218(neuropeptide signaling pathw…	NA	NA	NA	teneurin transmembrane protein 1 [Source:MGI Symbol;Acc:MGI:1345185]	1.85125	2.01495	2.90306	3.73111	3.27128	3.42924	0.648917	-0.623895	0.00609303	0.780185	down	no
chr17	23673596	23675227	+	ENSMUSG00000023904	Hcfc1r1	ENSMUST00000024697;ENSMUST00000180140;ENSMUST00000179928	GO:0003674(molecular_function);GO:0005634(nucleus);GO:0005654(nucleoplasm);GO:0005737(cytoplasm);GO:0008150(biological_process);GO:0008150(biological_process)	NA	NA	NA	host cell factor C1 regulator 1 (XPO1-dependent) [Source:MGI Symbol;Acc:MGI:2663619]	77.2733	74.1803	54.8116	53.113	40.3336	40.3126	1.54206	0.624863	0.00615043	0.781614	up	no
chr6	17306335	17341452	+	ENSMUSG00000007655	Cav1	ENSMUST00000007799;ENSMUST00000115453;ENSMUST00000115456;ENSMUST00000150901;ENSMUST00000115454;ENSMUST00000130505;ENSMUST00000123439	GO:0000122(negative regulation of transcription by RNA polymerase II);GO:0000139(Golgi membrane);GO:0000149(SNARE binding);GO:0000188(inactivation of MAPK activity);GO:0001525(angiogenesis);GO:0001570(vasculogenesis);GO:0001666(response to hypoxia);GO:0001937(negative regulation of endothelial cell proliferation);GO:0001938(positive regulation of endothelial cell proliferation);GO:0001960(negativ…	04144(Endocytosis);04510(Focal adhesion);05100(Bacterial invasion of epithelial cells);05205(Proteoglycans in cancer);05416(Viral myocarditis);05418(Fluid shear stress and atherosclerosis);05418(Fluid shear stress and atherosclerosis)	K06278	NA	caveolin 1, caveolae protein [Source:MGI Symbol;Acc:MGI:102709]	1.49901	1.65921	1.13371	5.54347	2.14964	2.06543	0.439813	-1.18504	0.00631902	0.793252	down	yes
chr9	20581291	20605409	+	ENSMUSG00000058192	Zfp846	ENSMUST00000115557;ENSMUST00000140668;ENSMUST00000060063;ENSMUST00000214194;ENSMUST00000217655	GO:0003676(nucleic acid binding);GO:0005622(intracellular);GO:0006355(regulation of transcription, DNA-templated);GO:0046872(metal ion binding);GO:0046872(metal ion binding)	NA	NA	NA	zinc finger protein 846 [Source:MGI Symbol;Acc:MGI:1924012]	2.17698	0.663538	0.956808	2.58975	2.21724	2.44184	0.523852	-0.932768	0.00633588	0.793252	down	no
chr9	50344201	50344968	-	ENSMUSG00000058443	Rpl10-ps3	ENSMUST00000076364	GO:0000027(ribosomal large subunit assembly);GO:0000122(negative regulation of transcription by RNA polymerase II);GO:0003735(structural constituent of ribosome);GO:0005622(intracellular);GO:0005634(nucleus);GO:0005737(cytoplasm);GO:0005783(endoplasmic reticulum);GO:0005790(smooth endoplasmic reticulum);GO:0005829(cytosol);GO:0005840(ribosome);GO:0006412(translation);GO:0006417(regulation of tran…	NA	NA	NA	ribosomal protein L10, pseudogene 3 [Source:MGI Symbol;Acc:MGI:3704336]	2.70249	2.51483	1.83138	15.7407	6.13125	1.76733	0.298177	-1.74576	0.00659678	0.819844	down	yes
chrX	135839034	135844730	+	ENSMUSG00000072966	Gprasp2	ENSMUST00000173804;ENSMUST00000137392;ENSMUST00000130034;ENSMUST00000141953;ENSMUST00000148658;ENSMUST00000134986;ENSMUST00000150797;ENSMUST00000138251;ENSMUST00000142034;ENSMUST00000132798	GO:0001540(amyloid-beta binding);GO:0001664(G protein-coupled receptor binding);GO:0005634(nucleus);GO:0005737(cytoplasm);GO:0008150(biological_process);GO:0008150(biological_process)	NA	NA	NA	G protein-coupled receptor associated sorting protein 2 [Source:MGI Symbol;Acc:MGI:2442071]	5.14298	1.88221	3.34251	3.12944	2.31135	37.3686	0.242183	-2.04583	0.00665368	0.82088	down	yes
chr2	115863064	116065839	-	ENSMUSG00000027210	Meis2	ENSMUST00000102538;ENSMUST00000074285;ENSMUST00000151279;ENSMUST00000110906;ENSMUST00000110907;ENSMUST00000110908;ENSMUST00000177493;ENSMUST00000133990;ENSMUST00000135543;ENSMUST00000118654;ENSMUST00000189640;ENSMUST00000140461;ENSMUST00000120995;ENSMUST00000150477;ENSMUST00000138526;ENSMUST00000149217;ENSMUST00000028639	GO:0000978(RNA polymerase II proximal promoter sequence-specific DNA binding);GO:0001228(DNA-binding transcription activator activity, RNA polymerase II-specific);GO:0001654(eye development);GO:0003677(DNA binding);GO:0003712(transcription coregulator activity);GO:0005634(nucleus);GO:0005737(cytoplasm);GO:0006355(regulation of transcription, DNA-templated);GO:0007275(multicellular organism develo…	NA	K16670	NA	Meis homeobox 2 [Source:MGI Symbol;Acc:MGI:108564]	3.168	4.60015	4.40628	5.84268	7.02549	5.79742	0.652239	-0.616527	0.00672117	0.823197	down	no
chr12	109729764	109749460	+	ENSMUSG00000097391	Mirg	ENSMUST00000181496;ENSMUST00000183084;ENSMUST00000183144;ENSMUST00000182499;ENSMUST00000182185;ENSMUST00000182300;ENSMUST00000183068;ENSMUST00000182231;ENSMUST00000182268;ENSMUST00000183116	NA	NA	NA	NA	miRNA containing gene [Source:MGI Symbol;Acc:MGI:3781106]	4.60175	1.96322	3.27372	2.08559	1.72159	1.61511	1.81449	0.859563	0.00677181	0.823433	up	no
chr6	71271677	71285319	+	ENSMUSG00000053012	Krcc1	ENSMUST00000080949;ENSMUST00000204436;ENSMUST00000205123;ENSMUST00000168700	NA	NA	NA	NA	lysine-rich coiled-coil 1 [Source:MGI Symbol;Acc:MGI:1889377]	2.64695	2.19888	9.27972	10.5383	10.4494	11.7299	0.431742	-1.21176	0.00707374	0.854003	down	yes
chr7	4922028	4925006	+	ENSMUSG00000035285	Nat14	ENSMUST00000207687;ENSMUST00000047309;ENSMUST00000207506;ENSMUST00000207527;ENSMUST00000208754	GO:0003674(molecular_function);GO:0003677(DNA binding);GO:0005575(cellular_component);GO:0008150(biological_process);GO:0016020(membrane);GO:0016021(integral component of membrane);GO:0016740(transferase activity);GO:0016746(transferase activity, transferring acyl groups);GO:0016746(transferase activity, transferring acyl groups)	NA	NA	NA	N-acetyltransferase 14 [Source:MGI Symbol;Acc:MGI:3039561]	6.19765	8.80811	5.5983	11.2315	11.5037	11.7402	0.597644	-0.742642	0.00734549	0.880521	down	no
chr14	93013410	93890679	-	ENSMUSG00000055421	Pcdh9	ENSMUST00000195826;ENSMUST00000195376;ENSMUST00000194056;ENSMUST00000068992;ENSMUST00000192221;ENSMUST00000192817;ENSMUST00000194129	GO:0005509(calcium ion binding);GO:0005515(protein binding);GO:0005886(plasma membrane);GO:0005887(integral component of plasma membrane);GO:0007155(cell adhesion);GO:0007156(homophilic cell adhesion via plasma membrane adhesion molecules);GO:0016020(membrane);GO:0016021(integral component of membrane);GO:0030426(growth cone);GO:0044291(cell-cell contact zone);GO:0044291(cell-cell contact zone)	NA	K16498	NA	protocadherin 9 [Source:MGI Symbol;Acc:MGI:1306801]	6.98867	11.256	11.6812	5.89281	5.792	7.27767	1.57816	0.658242	0.00760307	0.902068	up	no
chr6	42349630	42360213	+	ENSMUSG00000029860	Zyx	ENSMUST00000070635;ENSMUST00000164375;ENSMUST00000203626;ENSMUST00000203652;ENSMUST00000203290;ENSMUST00000203846;ENSMUST00000203849;ENSMUST00000203401;ENSMUST00000203329;ENSMUST00000204480;ENSMUST00000204270	GO:0001725(stress fiber);GO:0005515(protein binding);GO:0005634(nucleus);GO:0005737(cytoplasm);GO:0005829(cytosol);GO:0005856(cytoskeleton);GO:0005913(cell-cell adherens junction);GO:0005925(focal adhesion);GO:0007155(cell adhesion);GO:0007160(cell-matrix adhesion);GO:0007179(transforming growth factor beta receptor signaling pathway);GO:0007229(integrin-mediated signaling pathway);GO:0030054(cel…	04510(Focal adhesion);04510(Focal adhesion)	K06273	NA	zyxin [Source:MGI Symbol;Acc:MGI:103072]	6.73187	5.8071	6.7019	4.54312	3.80355	4.09623	1.54633	0.628851	0.00763198	0.902068	up	no
chr1	154390731	154884501	-	ENSMUSG00000004110	Cacna1e	ENSMUST00000187541;ENSMUST00000188384;ENSMUST00000188321;ENSMUST00000188965;ENSMUST00000211821;ENSMUST00000226546;ENSMUST00000186256	GO:0005216(ion channel activity);GO:0005244(voltage-gated ion channel activity);GO:0005245(voltage-gated calcium channel activity);GO:0005262(calcium channel activity);GO:0005509(calcium ion binding);GO:0005891(voltage-gated calcium channel complex);GO:0006811(ion transport);GO:0006816(calcium ion transport);GO:0016020(membrane);GO:0016021(integral component of membrane);GO:0034765(regulation of …	04010(MAPK signaling pathway);04020(Calcium signaling pathway);04930(Type II diabetes mellitus);04930(Type II diabetes mellitus)	K04852	NA	calcium channel, voltage-dependent, R type, alpha 1E subunit [Source:MGI Symbol;Acc:MGI:106217]	2.54986	4.61946	6.24657	6.21392	17.3648	5.21193	0.46598	-1.10166	0.00768976	0.902585	down	yes
chr9	40269217	40291618	+	ENSMUSG00000049281	Scn3b	ENSMUST00000114956;ENSMUST00000171835;ENSMUST00000049941;ENSMUST00000176185;ENSMUST00000175873;ENSMUST00000176547;ENSMUST00000176169;ENSMUST00000176634;ENSMUST00000216398	GO:0001518(voltage-gated sodium channel complex);GO:0005244(voltage-gated ion channel activity);GO:0005272(sodium channel activity);GO:0005886(plasma membrane);GO:0006811(ion transport);GO:0006814(sodium ion transport);GO:0007399(nervous system development);GO:0010460(positive regulation of heart rate);GO:0010765(positive regulation of sodium ion transport);GO:0016020(membrane);GO:0016021(integra…	NA	K04847	NA	sodium channel, voltage-gated, type III, beta [Source:MGI Symbol;Acc:MGI:1918882]	7.8816	8.39447	11.3141	25.7852	15.8081	8.40331	0.551842	-0.857674	0.00777325	0.906093	down	no
chr17	71768473	71864273	+	ENSMUSG00000024059	Clip4	ENSMUST00000230160;ENSMUST00000230747;ENSMUST00000229903;ENSMUST00000230305;ENSMUST00000231105;ENSMUST00000230749;ENSMUST00000024854;ENSMUST00000229304;ENSMUST00000229328;ENSMUST00000229952;ENSMUST00000230700;ENSMUST00000229874;ENSMUST00000231131;ENSMUST00000230845	GO:0003674(molecular_function);GO:0005515(protein binding);GO:0008150(biological_process);GO:0016020(membrane);GO:0016021(integral component of membrane);GO:0043231(intracellular membrane-bounded organelle);GO:0043231(intracellular membrane-bounded organelle)	NA	K10423	NA	CAP-GLY domain containing linker protein family, member 4 [Source:MGI Symbol;Acc:MGI:1919100]	3.11085	3.75613	3.44937	5.21633	5.48076	4.91895	0.660625	-0.598095	0.00784375	0.90744	down	no
chr4	83455680	83486459	-	ENSMUSG00000028484	Psip1	ENSMUST00000107215;ENSMUST00000107214;ENSMUST00000130626;ENSMUST00000030207;ENSMUST00000144349;ENSMUST00000152382;ENSMUST00000126706	GO:0000395(mRNA 5'-splice site recognition);GO:0003677(DNA binding);GO:0003682(chromatin binding);GO:0003713(transcription coactivator activity);GO:0005634(nucleus);GO:0005654(nucleoplasm);GO:0005720(nuclear heterochromatin);GO:0006979(response to oxidative stress);GO:0009408(response to heat);GO:0033613(activating transcription factor binding);GO:0034399(nuclear periphery);GO:0035327(transcripti…	NA	NA	NA	PC4 and SFRS1 interacting protein 1 [Source:MGI Symbol;Acc:MGI:2142116]	33.4974	36.8754	36.4246	50.138	55.5111	47.4197	0.697708	-0.519304	0.00789218	0.90744	down	no
chr9	45182007	45250020	+	ENSMUSG00000091996	BC049352	ENSMUST00000164650;ENSMUST00000171277	GO:0003674(molecular_function);GO:0005575(cellular_component);GO:0008150(biological_process);GO:0016020(membrane);GO:0016021(integral component of membrane);GO:0016021(integral component of membrane)	NA	NA	NA	cDNA sequence BC049352 [Source:MGI Symbol;Acc:MGI:3040681]	0.485989	0.423651	0.356365	0.0951138	0.186988	0.101866	3.29716	1.72123	0.00813445	0.928977	up	yes
chr3	57455649	57575910	-	ENSMUSG00000027803	Wwtr1	ENSMUST00000029380;ENSMUST00000120977	GO:0000122(negative regulation of transcription by RNA polymerase II);GO:0001649(osteoblast differentiation);GO:0001894(tissue homeostasis);GO:0001933(negative regulation of protein phosphorylation);GO:0003015(heart process);GO:0003713(transcription coactivator activity);GO:0003714(transcription corepressor activity);GO:0005515(protein binding);GO:0005634(nucleus);GO:0005654(nucleoplasm);GO:00056…	04390(Hippo signaling pathway);04392(Hippo signaling pathway - multiple species);04392(Hippo signaling pathway - multiple species)	K16820	NA	WW domain containing transcription regulator 1 [Source:MGI Symbol;Acc:MGI:1917649]	2.14004	2.18743	2.54595	5.25642	2.66377	4.1222	0.570768	-0.809022	0.00826871	0.937972	down	no
chr8	85067568	85067982	-	ENSMUSG00000095845	Gm5741	ENSMUST00000177563	GO:0003674(molecular_function);GO:0003924(GTPase activity);GO:0005834(heterotrimeric G-protein complex);GO:0005886(plasma membrane);GO:0007165(signal transduction);GO:0007168(receptor guanylyl cyclase signaling pathway);GO:0007186(G protein-coupled receptor signaling pathway);GO:0007626(locomotory behavior);GO:0016020(membrane);GO:0045761(regulation of adenylate cyclase activity)	04010(MAPK signaling pathway);04014(Ras signaling pathway);04062(Chemokine signaling pathway);04151(PI3K-Akt signaling pathway);04371(Apelin signaling pathway);04713(Circadian entrainment);04723(Retrograde endocannabinoid signaling);04724(Glutamatergic synapse);04725(Cholinergic synapse);04726(Serotonergic synapse);04727(GABAergic synapse);04728(Dopaminergic synapse);04810(Regulation of actin cyt…	K04347	NA	predicted gene 5741 [Source:MGI Symbol;Acc:MGI:3645690]	43.0122	19.5695	29.449	14.5603	9.54705	19.0496	2.13246	1.09252	0.00856958	0.965621	up	yes
chr8	3122061	3279617	-	ENSMUSG00000005534	Insr	ENSMUST00000208839;ENSMUST00000091291;ENSMUST00000207295;ENSMUST00000139504;ENSMUST00000207100	GO:0000166(nucleotide binding);GO:0000187(activation of MAPK activity);GO:0001540(amyloid-beta binding);GO:0001933(negative regulation of protein phosphorylation);GO:0001934(positive regulation of protein phosphorylation);GO:0003007(heart morphogenesis);GO:0004672(protein kinase activity);GO:0004713(protein tyrosine kinase activity);GO:0004714(transmembrane receptor protein tyrosine kinase activi…	04010(MAPK signaling pathway);04014(Ras signaling pathway);04015(Rap1 signaling pathway);04022(cGMP-PKG signaling pathway);04066(HIF-1 signaling pathway);04068(FoxO signaling pathway);04072(Phospholipase D signaling pathway);04150(mTOR signaling pathway);04151(PI3K-Akt signaling pathway);04152(AMPK signaling pathway);04211(Longevity regulating pathway);04213(Longevity regulating pathway - multipl…	K04527	EC:2.7.10.1	insulin receptor [Source:MGI Symbol;Acc:MGI:96575]	5.21704	4.3695	5.42464	2.14058	4.39348	2.31172	1.69699	0.762977	0.00865148	0.967175	up	no
chr2	71981240	72257474	+	ENSMUSG00000049044	Rapgef4	ENSMUST00000102698;ENSMUST00000090826;ENSMUST00000153887;ENSMUST00000028525;ENSMUST00000149421;ENSMUST00000150234;ENSMUST00000124004;ENSMUST00000146970;ENSMUST00000151236;ENSMUST00000156031	GO:0000166(nucleotide binding);GO:0001750(photoreceptor outer segment);GO:0001917(photoreceptor inner segment);GO:0005085(guanyl-nucleotide exchange factor activity);GO:0005088(Ras guanyl-nucleotide exchange factor activity);GO:0005515(protein binding);GO:0005622(intracellular);GO:0005737(cytoplasm);GO:0005829(cytosol);GO:0005886(plasma membrane);GO:0005903(brush border);GO:0005929(cilium);GO:000…	04015(Rap1 signaling pathway);04024(cAMP signaling pathway);04072(Phospholipase D signaling pathway);04261(Adrenergic signaling in cardiomyocytes);04670(Leukocyte transendothelial migration);04911(Insulin secretion);04911(Insulin secretion)	K04351	NA	Rap guanine nucleotide exchange factor (GEF) 4 [Source:MGI Symbol;Acc:MGI:1917723]	31.7083	44.9385	47.0058	62.9588	59.8008	59.8515	0.677136	-0.562482	0.00874056	0.967175	down	no
chr16	59490775	59600979	-	ENSMUSG00000022723	Crybg3	ENSMUST00000044604;ENSMUST00000172910;ENSMUST00000129762;ENSMUST00000139989	GO:0032991(protein-containing complex);GO:0051018(protein kinase A binding);GO:0051018(protein kinase A binding)	NA	NA	NA	beta-gamma crystallin domain containing 3 [Source:MGI Symbol;Acc:MGI:2676311]	0.719712	1.03833	0.906286	1.49672	1.41006	1.56218	0.596186	-0.746166	0.00880611	0.967175	down	no
chr3	103058285	103067914	+	ENSMUSG00000027852	Nras	ENSMUST00000029445;ENSMUST00000200069;ENSMUST00000197678;ENSMUST00000199367;ENSMUST00000199776;ENSMUST00000200457;ENSMUST00000199049	GO:0000166(nucleotide binding);GO:0001938(positive regulation of endothelial cell proliferation);GO:0003924(GTPase activity);GO:0005525(GTP binding);GO:0005794(Golgi apparatus);GO:0007165(signal transduction);GO:0016020(membrane);GO:0044877(protein-containing complex binding);GO:0044877(protein-containing complex binding)	01521(EGFR tyrosine kinase inhibitor resistance);01522(Endocrine resistance);04010(MAPK signaling pathway);04012(ErbB signaling pathway);04014(Ras signaling pathway);04015(Rap1 signaling pathway);04062(Chemokine signaling pathway);04068(FoxO signaling pathway);04071(Sphingolipid signaling pathway);04072(Phospholipase D signaling pathway);04137(Mitophagy - animal);04140(Autophagy - animal);04150(m…	K07828	NA	neuroblastoma ras oncogene [Source:MGI Symbol;Acc:MGI:97376]	7.08181	5.77017	1.6466	2.39562	2.27454	2.16816	2.12019	1.0842	0.00881226	0.967175	up	yes
chr19	36926079	37012752	+	ENSMUSG00000040565	Btaf1	ENSMUST00000099494;ENSMUST00000236343;ENSMUST00000238041	GO:0003674(molecular_function);GO:0005524(ATP binding);GO:0005654(nucleoplasm);GO:0035562(negative regulation of chromatin binding);GO:0043231(intracellular membrane-bounded organelle);GO:0043231(intracellular membrane-bounded organelle)	NA	K15192	EC:3.6.4.-	B-TFIID TATA-box binding protein associated factor 1 [Source:MGI Symbol;Acc:MGI:2147538]	3.43507	3.16713	4.69482	6.31904	4.74418	5.96754	0.663331	-0.5922	0.00893809	0.968815	down	no
chr11	42419757	42629028	+	ENSMUSG00000007653	Gabrb2	ENSMUST00000007797;ENSMUST00000140463;ENSMUST00000136050;ENSMUST00000143626;ENSMUST00000192403	GO:0004888(transmembrane signaling receptor activity);GO:0004890(GABA-A receptor activity);GO:0005216(ion channel activity);GO:0005230(extracellular ligand-gated ion channel activity);GO:0005237(inhibitory extracellular ligand-gated ion channel activity);GO:0005254(chloride channel activity);GO:0005515(protein binding);GO:0005829(cytosol);GO:0005886(plasma membrane);GO:0005887(integral component …	04080(Neuroactive ligand-receptor interaction);04723(Retrograde endocannabinoid signaling);04726(Serotonergic synapse);04727(GABAergic synapse);05032(Morphine addiction);05033(Nicotine addiction);05033(Nicotine addiction)	K05181	NA	gamma-aminobutyric acid (GABA) A receptor, subunit beta 2 [Source:MGI Symbol;Acc:MGI:95620]	9.46201	11.5027	9.21233	16.4631	12.5283	15.0566	0.685093	-0.545628	0.00894185	0.968815	down	no
chr5	28317121	28419239	+	ENSMUSG00000048271	Rbm33	ENSMUST00000059644;ENSMUST00000114884;ENSMUST00000030920;ENSMUST00000144967;ENSMUST00000090355	GO:0003676(nucleic acid binding);GO:0005575(cellular_component);GO:0008150(biological_process);GO:0008150(biological_process)	NA	NA	NA	RNA binding motif protein 33 [Source:MGI Symbol;Acc:MGI:1919670]	2.34431	4.08709	3.5939	6.01135	4.35153	5.49176	0.632327	-0.661258	0.00942646	1	down	no
chr7	127607031	127615797	-	ENSMUSG00000045639	Zfp629	ENSMUST00000084564;ENSMUST00000134446;ENSMUST00000058038;ENSMUST00000132524;ENSMUST00000128731;ENSMUST00000152315;ENSMUST00000122066	GO:0003676(nucleic acid binding);GO:0003677(DNA binding);GO:0005634(nucleus);GO:0046872(metal ion binding);GO:0046872(metal ion binding)	NA	NA	NA	zinc finger protein 629 [Source:MGI Symbol;Acc:MGI:2444524]	6.69652	5.27983	6.46416	4.11412	3.18678	4.66918	1.54055	0.623445	0.00986457	1	up	no
chr5	67618140	67847434	-	ENSMUSG00000037685	Atp8a1	ENSMUST00000135930;ENSMUST00000037380;ENSMUST00000072971;ENSMUST00000155911;ENSMUST00000143013;ENSMUST00000152433;ENSMUST00000202248;ENSMUST00000113651;ENSMUST00000128726;ENSMUST00000149501;ENSMUST00000113652;ENSMUST00000130652	GO:0000166(nucleotide binding);GO:0000287(magnesium ion binding);GO:0004012(phospholipid-translocating ATPase activity);GO:0005515(protein binding);GO:0005524(ATP binding);GO:0005783(endoplasmic reticulum);GO:0005794(Golgi apparatus);GO:0005802(trans-Golgi network);GO:0005886(plasma membrane);GO:0006869(lipid transport);GO:0007612(learning);GO:0015914(phospholipid transport);GO:0016020(membrane);…	NA	K14802	EC:7.6.2.1	ATPase, aminophospholipid transporter (APLT), class I, type 8A, member 1 [Source:MGI Symbol;Acc:MGI:1330848]	6.46245	6.69985	7.99081	8.60537	8.07095	18.2473	0.605697	-0.723332	0.0100754	1	down	no
chr10	107271686	107421474	+	ENSMUSG00000019906	Lin7a	ENSMUST00000020057;ENSMUST00000105280;ENSMUST00000218031	GO:0005515(protein binding);GO:0005886(plasma membrane);GO:0005911(cell-cell junction);GO:0005923(bicellular tight junction);GO:0006887(exocytosis);GO:0007269(neurotransmitter secretion);GO:0014069(postsynaptic density);GO:0015031(protein transport);GO:0016020(membrane);GO:0016323(basolateral plasma membrane);GO:0030054(cell junction);GO:0043005(neuron projection);GO:0045199(maintenance of epithe…	NA	K19931	NA	lin-7 homolog A (C. elegans) [Source:MGI Symbol;Acc:MGI:2135609]	2.4813	4.047	4.22313	6.86721	5.59202	5.85843	0.586943	-0.768708	0.0102616	1	down	no
chr6	13867735	13871518	-	ENSMUSG00000052419	2610001J05Rik	ENSMUST00000139231;ENSMUST00000155856;ENSMUST00000185219;ENSMUST00000185361	GO:0003674(molecular_function);GO:0005575(cellular_component);GO:0008150(biological_process);GO:0016020(membrane);GO:0016021(integral component of membrane);GO:0016021(integral component of membrane)	NA	NA	NA	RIKEN cDNA 2610001J05 gene [Source:MGI Symbol;Acc:MGI:1913770]	5.95682	5.92007	5.22847	2.12135	2.49048	4.92217	1.79414	0.843294	0.0103382	1	up	no
chr7	131410601	131448944	+	ENSMUSG00000030861	Acadsb	ENSMUST00000015829;ENSMUST00000156261;ENSMUST00000117518;ENSMUST00000151995;ENSMUST00000133277;ENSMUST00000136612;ENSMUST00000135633	GO:0003995(acyl-CoA dehydrogenase activity);GO:0005739(mitochondrion);GO:0005759(mitochondrial matrix);GO:0006629(lipid metabolic process);GO:0006631(fatty acid metabolic process);GO:0006637(acyl-CoA metabolic process);GO:0009055(electron transfer activity);GO:0016020(membrane);GO:0016021(integral component of membrane);GO:0016491(oxidoreductase activity);GO:0016627(oxidoreductase activity, actin…	00071(Fatty acid degradation);00280(Valine, leucine and isoleucine degradation);00280(Valine, leucine and isoleucine degradation)	K09478	EC:1.3.99.12	acyl-Coenzyme A dehydrogenase, short/branched chain [Source:MGI Symbol;Acc:MGI:1914135]	4.30489	4.1394	4.35009	5.5231	8.70102	5.61053	0.645052	-0.632512	0.0104724	1	down	no
chr8	48227682	48843951	-	ENSMUSG00000031561	Tenm3	ENSMUST00000190840;ENSMUST00000033965;ENSMUST00000110346;ENSMUST00000110345;ENSMUST00000110343;ENSMUST00000211812	GO:0005887(integral component of plasma membrane);GO:0007165(signal transduction);GO:0016020(membrane);GO:0016021(integral component of membrane);GO:0048593(camera-type eye morphogenesis);GO:0048666(neuron development);GO:0048666(neuron development)	NA	NA	NA	teneurin transmembrane protein 3 [Source:MGI Symbol;Acc:MGI:1345183]	6.98219	8.4288	7.37299	10.6985	10.5778	11.0591	0.704614	-0.505095	0.010516	1	down	no
chr5	31292242	31296080	-	ENSMUSG00000038552	Fndc4	ENSMUST00000202615;ENSMUST00000201906;ENSMUST00000172435;ENSMUST00000041266;ENSMUST00000200845;ENSMUST00000202158	GO:0003674(molecular_function);GO:0005515(protein binding);GO:0005576(extracellular region);GO:0005615(extracellular space);GO:0005783(endoplasmic reticulum);GO:0005886(plasma membrane);GO:0016020(membrane);GO:0016021(integral component of membrane);GO:0050728(negative regulation of inflammatory response);GO:0071559(response to transforming growth factor beta);GO:0071559(response to transforming …	NA	NA	NA	fibronectin type III domain containing 4 [Source:MGI Symbol;Acc:MGI:1917195]	40.8162	30.0293	27.6923	21.9773	20.7187	24.8197	1.45948	0.545454	0.0105629	1	up	no
chr13	60934155	60936625	-	ENSMUSG00000044258	Ctla2a	ENSMUST00000226023;ENSMUST00000021880;ENSMUST00000225966;ENSMUST00000224054;ENSMUST00000225762;ENSMUST00000225385;ENSMUST00000225498;ENSMUST00000225856	GO:0005576(extracellular region);GO:0006508(proteolysis);GO:0008234(cysteine-type peptidase activity);GO:0010955(negative regulation of protein processing);GO:0030425(dendrite);GO:0045589(regulation of regulatory T cell differentiation);GO:0050728(negative regulation of inflammatory response);GO:0050728(negative regulation of inflammatory response)	NA	NA	NA	cytotoxic T lymphocyte-associated protein 2 alpha [Source:MGI Symbol;Acc:MGI:88554]	4.13064	5.09943	4.23981	1.91864	2.9915	1.95127	1.96313	0.973159	0.0109025	1	up	no
chr1	136008150	136035342	+	ENSMUSG00000026411	Tmem9	ENSMUST00000063719;ENSMUST00000117950;ENSMUST00000118832;ENSMUST00000165125;ENSMUST00000140545	GO:0003674(molecular_function);GO:0005764(lysosome);GO:0005765(lysosomal membrane);GO:0005768(endosome);GO:0005770(late endosome);GO:0008150(biological_process);GO:0016020(membrane);GO:0016021(integral component of membrane);GO:0031902(late endosome membrane);GO:0031902(late endosome membrane)	NA	NA	NA	transmembrane protein 9 [Source:MGI Symbol;Acc:MGI:1913491]	20.0802	18.066	16.8257	9.0448	15.9232	7.17922	1.71001	0.774001	0.0111708	1	up	no
chr2	24367580	24414954	+	ENSMUSG00000026979	Psd4	ENSMUST00000102942;ENSMUST00000127242;ENSMUST00000056641;ENSMUST00000142522;ENSMUST00000132924;ENSMUST00000166388	GO:0005085(guanyl-nucleotide exchange factor activity);GO:0005086(ARF guanyl-nucleotide exchange factor activity);GO:0005886(plasma membrane);GO:0008289(lipid binding);GO:0016020(membrane);GO:0032012(regulation of ARF protein signal transduction);GO:0032587(ruffle membrane);GO:0042995(cell projection);GO:0042995(cell projection)	04144(Endocytosis);04144(Endocytosis)	K12494	NA	pleckstrin and Sec7 domain containing 4 [Source:MGI Symbol;Acc:MGI:2674093]	0.0570445	0.0247179	0.0432334	0.0889541	0.128923	0.149065	0.340642	-1.55367	0.0115004	1	down	yes
chr2	175321955	175338197	-	ENSMUSG00000078899	Gm4631	ENSMUST00000121393	GO:0003676(nucleic acid binding);GO:0003700(DNA-binding transcription factor activity);GO:0005575(cellular_component);GO:0005622(intracellular);GO:0005634(nucleus);GO:0005654(nucleoplasm);GO:0006355(regulation of transcription, DNA-templated);GO:0043565(sequence-specific DNA binding);GO:0045892(negative regulation of transcription, DNA-templated);GO:0045893(positive regulation of transcription, D…	05168(Herpes simplex virus 1 infection)	K09228	NA	predicted gene 4631 [Source:MGI Symbol;Acc:MGI:3782813]	0	0.034251	0.005161	0.233737	0	0.295967	0.0744038	-3.74848	0.0119431	1	down	yes
chr10	128411657	128441441	+	ENSMUSG00000025373	Rnf41	ENSMUST00000218371;ENSMUST00000096386;ENSMUST00000217826;ENSMUST00000171342	GO:0000209(protein polyubiquitination);GO:0004842(ubiquitin-protein transferase activity);GO:0005128(erythropoietin receptor binding);GO:0005135(interleukin-3 receptor binding);GO:0005515(protein binding);GO:0006914(autophagy);GO:0006915(apoptotic process);GO:0008270(zinc ion binding);GO:0008285(negative regulation of cell population proliferation);GO:0010468(regulation of gene expression);GO:001…	04144(Endocytosis);04144(Endocytosis)	K11981	EC:2.3.2.27	ring finger protein 41 [Source:MGI Symbol;Acc:MGI:1914838]	15.431	16.4512	15.2689	10.5211	12.0186	10.2656	1.4373	0.523364	0.0119942	1	up	no
chr17	8082695	8147788	-	ENSMUSG00000116988	Gm49673	ENSMUST00000232307	GO:0003723(RNA binding);GO:0004518(nuclease activity);GO:0004519(endonuclease activity);GO:0004521(endoribonuclease activity);GO:0004540(ribonuclease activity);GO:0005576(extracellular region);GO:0005615(extracellular space);GO:0005764(lysosome);GO:0005783(endoplasmic reticulum);GO:0005788(endoplasmic reticulum lumen);GO:0006401(RNA catabolic process);GO:0016020(membrane);GO:0016021(integral comp…	NA	NA	NA	predicted gene, 49673 [Source:MGI Symbol;Acc:MGI:6215117]	4.20734	0.311825	1.05065	0.127068	0.845284	0.214504	4.69291	2.23048	0.0121209	1	up	yes
chr10	127724478	127731768	+	ENSMUSG00000025400	Tac2	ENSMUST00000026466;ENSMUST00000218048;ENSMUST00000217729	GO:0005576(extracellular region);GO:0007217(tachykinin receptor signaling pathway);GO:0007218(neuropeptide signaling pathway);GO:0045777(positive regulation of blood pressure);GO:0045777(positive regulation of blood pressure)	04080(Neuroactive ligand-receptor interaction);04080(Neuroactive ligand-receptor interaction)	K05240	NA	tachykinin 2 [Source:MGI Symbol;Acc:MGI:98476]	22.6128	11.8192	14.5127	10.4502	7.82256	10.8614	1.67997	0.748439	0.012447	1	up	no
chr5	49408792	49411832	-	ENSMUSG00000105700	Gm42772	ENSMUST00000199945	NA	NA	NA	NA	predicted gene 42772 [Source:MGI Symbol;Acc:MGI:5662909]	0.564238	0.333806	0.460808	0.062481	0.141447	0.226507	3.15693	1.65852	0.0125741	1	up	yes
chr17	26973167	27008376	+	ENSMUSG00000079605	Zbtb9	ENSMUST00000120016;ENSMUST00000237633	GO:0003676(nucleic acid binding);GO:0003677(DNA binding);GO:0005515(protein binding);GO:0005634(nucleus);GO:0008150(biological_process);GO:0046872(metal ion binding);GO:0046872(metal ion binding)	NA	K10496	NA	zinc finger and BTB domain containing 9 [Source:MGI Symbol;Acc:MGI:1918022]	3.7156	3.00652	5.49168	1.80343	3.06446	1.10481	2.04494	1.03206	0.0126086	1	up	yes
chr16	37114942	37384962	-	ENSMUSG00000022829	Stxbp5l	ENSMUST00000023526;ENSMUST00000114781;ENSMUST00000114780;ENSMUST00000114782;ENSMUST00000114787;ENSMUST00000149984;ENSMUST00000149790;ENSMUST00000151910;ENSMUST00000123629;ENSMUST00000114775	GO:0005096(GTPase activator activity);GO:0005515(protein binding);GO:0005737(cytoplasm);GO:0005886(plasma membrane);GO:0006887(exocytosis);GO:0015031(protein transport);GO:0016020(membrane);GO:0016021(integral component of membrane);GO:0016192(vesicle-mediated transport);GO:0017137(Rab GTPase binding);GO:0017157(regulation of exocytosis);GO:0019905(syntaxin binding);GO:0031201(SNARE complex);GO:0…	NA	K08518	NA	syntaxin binding protein 5-like [Source:MGI Symbol;Acc:MGI:2443815]	2.2737	4.37521	4.82601	6.8937	5.79515	6.02411	0.613207	-0.705555	0.0126344	1	down	no
chr10	52690533	53111622	+	ENSMUSG00000038602	Slc35f1	ENSMUST00000105473	GO:0003674(molecular_function);GO:0005575(cellular_component);GO:0008150(biological_process);GO:0016020(membrane);GO:0016021(integral component of membrane);GO:0022857(transmembrane transporter activity);GO:0055085(transmembrane transport)	NA	K15287	NA	solute carrier family 35, member F1 [Source:MGI Symbol;Acc:MGI:2139810]	11.974	10.833	11.7637	16.1862	15.1268	16.7279	0.719611	-0.474711	0.0127057	1	down	no
chr16	18776847	18778262	+	ENSMUSG00000041378	Cldn5	ENSMUST00000043577	GO:0005198(structural molecule activity);GO:0005515(protein binding);GO:0005886(plasma membrane);GO:0005911(cell-cell junction);GO:0005923(bicellular tight junction);GO:0007043(cell-cell junction assembly);GO:0007179(transforming growth factor beta receptor signaling pathway);GO:0016020(membrane);GO:0016021(integral component of membrane);GO:0016327(apicolateral plasma membrane);GO:0016328(latera…	04514(Cell adhesion molecules (CAMs));04530(Tight junction);04670(Leukocyte transendothelial migration);05160(Hepatitis C)	K06087	NA	claudin 5 [Source:MGI Symbol;Acc:MGI:1276112]	26.5966	24.168	17.4048	14.8723	14.7867	14.2678	1.55189	0.634022	0.0128234	1	up	no
chrX	170009659	170019281	+	ENSMUSG00000095562	Gm21887	ENSMUST00000180251;ENSMUST00000179760	NA	NA	NA	NA	predicted gene, 21887 [Source:MGI Symbol;Acc:MGI:5434051]	1.98832	2.90955	0	14.235	8.57074	5.97319	0.17019	-2.55478	0.0131389	1	down	yes
chr9	123478706	123521552	+	ENSMUSG00000025239	Limd1	ENSMUST00000026269;ENSMUST00000216352;ENSMUST00000213278;ENSMUST00000214309	GO:0000932(P-body);GO:0001666(response to hypoxia);GO:0002076(osteoblast development);GO:0003714(transcription corepressor activity);GO:0005515(protein binding);GO:0005634(nucleus);GO:0005667(transcription factor complex);GO:0005737(cytoplasm);GO:0005886(plasma membrane);GO:0005911(cell-cell junction);GO:0005912(adherens junction);GO:0005925(focal adhesion);GO:0006355(regulation of transcription,…	04390(Hippo signaling pathway);04392(Hippo signaling pathway - multiple species);04392(Hippo signaling pathway - multiple species)	K16682	NA	LIM domains containing 1 [Source:MGI Symbol;Acc:MGI:1352502]	1.54565	1.67861	0.711874	2.14653	2.20297	2.97909	0.537094	-0.896755	0.0134598	1	down	no
chr5	7179365	7180700	+	ENSMUSG00000095159	Tubb4b-ps1	ENSMUST00000179460	NA	NA	NA	NA	tubulin, beta 4B class IVB, pseudogene 1 [Source:MGI Symbol;Acc:MGI:3642800]	6.18748	0.973209	0.575066	0.848558	0.760461	0.237232	4.18998	2.06694	0.0138258	1	up	yes
chr3	153973436	154271722	+	ENSMUSG00000028360	Slc44a5	ENSMUST00000144677;ENSMUST00000089948;ENSMUST00000128362	GO:0003674(molecular_function);GO:0005575(cellular_component);GO:0008150(biological_process);GO:0016020(membrane);GO:0016021(integral component of membrane);GO:0016021(integral component of membrane)	05231(Choline metabolism in cancer);05231(Choline metabolism in cancer)	K15377	NA	solute carrier family 44, member 5 [Source:MGI Symbol;Acc:MGI:3035141]	2.78206	6.03646	6.54343	2.89032	3.35368	2.6758	1.72223	0.784277	0.0140614	1	up	no
chr3	103575231	103645569	+	ENSMUSG00000027849	Syt6	ENSMUST00000090697;ENSMUST00000136049;ENSMUST00000132325;ENSMUST00000118117;ENSMUST00000121834;ENSMUST00000151985;ENSMUST00000117221;ENSMUST00000183637;ENSMUST00000118563	GO:0000149(SNARE binding);GO:0001786(phosphatidylserine binding);GO:0005509(calcium ion binding);GO:0005515(protein binding);GO:0005544(calcium-dependent phospholipid binding);GO:0005737(cytoplasm);GO:0005829(cytosol);GO:0005886(plasma membrane);GO:0007340(acrosome reaction);GO:0014059(regulation of dopamine secretion);GO:0016020(membrane);GO:0016021(integral component of membrane);GO:0016192(ves…	NA	K19906	NA	synaptotagmin VI [Source:MGI Symbol;Acc:MGI:1859544]	2.3759	2.55683	1.06753	3.81757	3.50516	3.25105	0.567466	-0.817395	0.0143526	1	down	no
chr14	30908572	30923760	-	ENSMUSG00000006522	Itih3	ENSMUST00000006697;ENSMUST00000226547;ENSMUST00000226179;ENSMUST00000227181;ENSMUST00000228114	GO:0004867(serine-type endopeptidase inhibitor activity);GO:0005576(extracellular region);GO:0010466(negative regulation of peptidase activity);GO:0010951(negative regulation of endopeptidase activity);GO:0030212(hyaluronan metabolic process);GO:0030414(peptidase inhibitor activity);GO:0062023(collagen-containing extracellular matrix);GO:0062023(collagen-containing extracellular matrix)	NA	NA	NA	inter-alpha trypsin inhibitor, heavy chain 3 [Source:MGI Symbol;Acc:MGI:96620]	37.3238	16.4558	11.0848	12.4875	11.4717	12.3369	1.78709	0.837609	0.0144453	1	up	no
chr3	107467543	107518018	-	ENSMUSG00000027894	Slc6a17	ENSMUST00000170429;ENSMUST00000169449;ENSMUST00000167898;ENSMUST00000166736;ENSMUST00000168211;ENSMUST00000167975;ENSMUST00000166892	GO:0005328(neurotransmitter:sodium symporter activity);GO:0005887(integral component of plasma membrane);GO:0006836(neurotransmitter transport);GO:0007420(brain development);GO:0008021(synaptic vesicle);GO:0015293(symporter activity);GO:0015804(neutral amino acid transport);GO:0015816(glycine transport);GO:0015820(leucine transport);GO:0015824(proline transport);GO:0016020(membrane);GO:0016021(in…	NA	K05048	NA	solute carrier family 6 (neurotransmitter transporter), member 17 [Source:MGI Symbol;Acc:MGI:2442535]	8.27525	9.43818	21.5887	17.3784	23.9506	25.6772	0.586545	-0.769685	0.0146691	1	down	no
chr6	40628831	40769123	+	ENSMUSG00000068587	Mgam	ENSMUST00000202779;ENSMUST00000201148	GO:0000023(maltose metabolic process);GO:0003824(catalytic activity);GO:0004339(glucan 1,4-alpha-glucosidase activity);GO:0004553(hydrolase activity, hydrolyzing O-glycosyl compounds);GO:0004558(alpha-1,4-glucosidase activity);GO:0005975(carbohydrate metabolic process);GO:0008152(metabolic process);GO:0016020(membrane);GO:0016021(integral component of membrane);GO:0016160(amylase activity);GO:001…	00052(Galactose metabolism);00500(Starch and sucrose metabolism);04973(Carbohydrate digestion and absorption);04973(Carbohydrate digestion and absorption)	K12047	3.2.1.3;EC:3.2.1.20	maltase-glucoamylase [Source:MGI Symbol;Acc:MGI:1203495]	0.0423978	0	0.0218456	0.478125	0	0.3893	0.0740622	-3.75512	0.0147376	1	down	yes
chr12	20874125	20921262	-	ENSMUSG00000085642	3110053B16Rik	ENSMUST00000143905;ENSMUST00000140360;ENSMUST00000145605	NA	NA	NA	NA	RIKEN cDNA 3110053B16 gene [Source:MGI Symbol;Acc:MGI:1920435]	2.01999	1.13058	1.11035	0.440606	0.732816	0.578148	2.43263	1.28252	0.0148264	1	up	yes
chr4	124656807	124660655	+	ENSMUSG00000090125	Pou3f1	ENSMUST00000053491	GO:0000981(DNA-binding transcription factor activity, RNA polymerase II-specific);GO:0003677(DNA binding);GO:0003700(DNA-binding transcription factor activity);GO:0003713(transcription coactivator activity);GO:0005634(nucleus);GO:0005654(nucleoplasm);GO:0005667(transcription factor complex);GO:0006355(regulation of transcription, DNA-templated);GO:0006357(regulation of transcription by RNA polyme…	NA	K09365	NA	POU domain, class 3, transcription factor 1 [Source:MGI Symbol;Acc:MGI:101896]	5.33413	4.93015	4.72333	9.2772	4.85133	10.0828	0.619033	-0.691912	0.0150202	1	down	no
chr2	54436317	55118309	+	ENSMUSG00000060988	Galnt13	ENSMUST00000112636;ENSMUST00000112635;ENSMUST00000068595;ENSMUST00000112634;ENSMUST00000136642	GO:0000139(Golgi membrane);GO:0004653(polypeptide N-acetylgalactosaminyltransferase activity);GO:0005794(Golgi apparatus);GO:0006486(protein glycosylation);GO:0006493(protein O-linked glycosylation);GO:0016020(membrane);GO:0016021(integral component of membrane);GO:0016740(transferase activity);GO:0016757(transferase activity, transferring glycosyl groups);GO:0018242(protein O-linked glycosylatio…	00512(Mucin type O-glycan biosynthesis);00512(Mucin type O-glycan biosynthesis)	K00710	EC:2.4.1.41	polypeptide N-acetylgalactosaminyltransferase 13 [Source:MGI Symbol;Acc:MGI:2139447]	1.14257	1.0324	1.14363	1.80061	1.42091	2.31733	0.599148	-0.739015	0.0150959	1	down	no
chr18	60995380	61014222	-	ENSMUSG00000052026	Slc6a7	ENSMUST00000025520;ENSMUST00000236893	GO:0005328(neurotransmitter:sodium symporter activity);GO:0005886(plasma membrane);GO:0006836(neurotransmitter transport);GO:0006865(amino acid transport);GO:0015193(L-proline transmembrane transporter activity);GO:0015293(symporter activity);GO:0016020(membrane);GO:0016021(integral component of membrane);GO:0035524(proline transmembrane transport);GO:0035524(proline transmembrane transport)	04721(Synaptic vesicle cycle);04721(Synaptic vesicle cycle)	K05040	NA	solute carrier family 6 (neurotransmitter transporter, L-proline), member 7 [Source:MGI Symbol;Acc:MGI:2147363]	30.8289	21.5855	19.8411	15.9918	15.8363	18.0341	1.4491	0.535159	0.015134	1	up	no
chr9	44107245	44109187	+	ENSMUSG00000079592	C1qtnf5	ENSMUST00000114821;ENSMUST00000114818;ENSMUST00000114815;ENSMUST00000152956;ENSMUST00000114816;ENSMUST00000205500	GO:0005515(protein binding);GO:0005576(extracellular region);GO:0005581(collagen trimer);GO:0005615(extracellular space);GO:0005886(plasma membrane);GO:0005923(bicellular tight junction);GO:0009306(protein secretion);GO:0016020(membrane);GO:0016324(apical plasma membrane);GO:0016328(lateral plasma membrane);GO:0030133(transport vesicle);GO:0042802(identical protein binding);GO:0042995(cell projec…	NA	NA	NA	C1q and tumor necrosis factor related protein 5 [Source:MGI Symbol;Acc:MGI:2385958]	1.90761	9.39081	1.67649	1.65242	1.32475	1.66299	2.79622	1.48348	0.015135	1	up	yes
chr7	59228750	59311536	+	ENSMUSG00000025326	Ube3a	ENSMUST00000107537;ENSMUST00000200758;ENSMUST00000202776;ENSMUST00000202207;ENSMUST00000202945;ENSMUST00000200949;ENSMUST00000201480;ENSMUST00000201409;ENSMUST00000201794;ENSMUST00000201162;ENSMUST00000200709;ENSMUST00000202685;ENSMUST00000207686;ENSMUST00000208313	GO:0000209(protein polyubiquitination);GO:0000502(proteasome complex);GO:0001541(ovarian follicle development);GO:0003713(transcription coactivator activity);GO:0004842(ubiquitin-protein transferase activity);GO:0005515(protein binding);GO:0005634(nucleus);GO:0005737(cytoplasm);GO:0005829(cytosol);GO:0006511(ubiquitin-dependent protein catabolic process);GO:0014068(positive regulation of phosphat…	04120(Ubiquitin mediated proteolysis);05165(Human papillomavirus infection);05203(Viral carcinogenesis);05203(Viral carcinogenesis)	K10587	EC:2.3.2.26	ubiquitin protein ligase E3A [Source:MGI Symbol;Acc:MGI:105098]	1.98356	1.52982	1.47677	2.26554	1.64338	4.50232	0.593272	-0.753235	0.0151653	1	down	no
chr1	150449412	150466165	-	ENSMUSG00000006014	Prg4	ENSMUST00000164600	GO:0005044(scavenger receptor activity);GO:0006898(receptor-mediated endocytosis);GO:0006955(immune response);GO:0030247(polysaccharide binding)	NA	NA	NA	proteoglycan 4 (megakaryocyte stimulating factor, articular superficial zone protein) [Source:MGI Symbol;Acc:MGI:1891344]	0.184434	0.302048	0.287525	1.62692	0.362961	0.353396	0.330311	-1.5981	0.0153608	1	down	yes
chr18	37761801	37841870	+	ENSMUSG00000103081	Pcdhgb8	ENSMUST00000195764;ENSMUST00000208907	GO:0005509(calcium ion binding);GO:0005886(plasma membrane);GO:0005887(integral component of plasma membrane);GO:0007155(cell adhesion);GO:0007156(homophilic cell adhesion via plasma membrane adhesion molecules);GO:0016020(membrane);GO:0016021(integral component of membrane);GO:0016021(integral component of membrane)	NA	K16496	NA	protocadherin gamma subfamily B, 8 [Source:MGI Symbol;Acc:MGI:1935200]	0.265131	1.75467	0.345874	0.229419	3.17059	7.05673	0.226235	-2.14411	0.0154871	1	down	yes
chr4	42206998	42235313	+	ENSMUSG00000091542	Gm17167	ENSMUST00000169242	NA	NA	NA	NA	predicted gene 17167 [Source:MGI Symbol;Acc:MGI:4937994]	0.097425	0	0	1.31085	1.05876	0	0.0411143	-4.60422	0.0156081	1	down	yes
chr19	36554639	36621135	+	ENSMUSG00000041180	Hectd2	ENSMUST00000047247;ENSMUST00000149629;ENSMUST00000177381;ENSMUST00000139215;ENSMUST00000141503;ENSMUST00000169036;ENSMUST00000142404;ENSMUST00000155447	GO:0004842(ubiquitin-protein transferase activity);GO:0016567(protein ubiquitination);GO:0016740(transferase activity);GO:0016740(transferase activity)	NA	K12232	EC:2.3.2.26	HECT domain E3 ubiquitin protein ligase 2 [Source:MGI Symbol;Acc:MGI:2442663]	1.30586	1.65921	2.37782	2.28575	3.98599	2.67653	0.597087	-0.743987	0.0158213	1	down	no
chr6	15720661	15802169	+	ENSMUSG00000041390	Mdfic	ENSMUST00000189359;ENSMUST00000120512;ENSMUST00000125326;ENSMUST00000190255;ENSMUST00000101663;ENSMUST00000128849;ENSMUST00000140516	GO:0005515(protein binding);GO:0005634(nucleus);GO:0005730(nucleolus);GO:0005737(cytoplasm);GO:0007257(activation of JUN kinase activity);GO:0008134(transcription factor binding);GO:0030111(regulation of Wnt signaling pathway);GO:0030332(cyclin binding);GO:0030957(Tat protein binding);GO:0042308(negative regulation of protein import into nucleus);GO:0045892(negative regulation of transcription, D…	NA	NA	NA	MyoD family inhibitor domain containing [Source:MGI Symbol;Acc:MGI:104611]	0.244945	0.57645	0.478748	0.906627	0.749108	1.11502	0.469238	-1.09161	0.0159066	1	down	yes
chr3	58117053	58167616	+	ENSMUSG00000104586	4921539H07Rik	ENSMUST00000197200;ENSMUST00000200072	NA	NA	NA	NA	RIKEN cDNA 4921539H07 gene [Source:MGI Symbol;Acc:MGI:1925506]	0.570236	0.946823	1.49667	2.32411	1.9656	1.859	0.49014	-1.02873	0.0159844	1	down	yes
chr13	44185760	44216487	-	ENSMUSG00000113186	A330076C08Rik	ENSMUST00000220765;ENSMUST00000223513	NA	NA	NA	NA	RIKEN cDNA A330076C08 gene [Source:MGI Symbol;Acc:MGI:2443693]	0.536395	0.372377	0.163032	0.118479	0.101682	0.163569	2.79312	1.48188	0.0159857	1	up	yes
chr8	123805985	123835287	+	ENSMUSG00000019478	Rab4a	ENSMUST00000212846;ENSMUST00000118535;ENSMUST00000117702	GO:0000166(nucleotide binding);GO:0001671(ATPase activator activity);GO:0003924(GTPase activity);GO:0005525(GTP binding);GO:0005737(cytoplasm);GO:0005768(endosome);GO:0005829(cytosol);GO:0005886(plasma membrane);GO:0006886(intracellular protein transport);GO:0008565(protein transporter activity);GO:0015031(protein transport);GO:0016020(membrane);GO:0019003(GDP binding);GO:0019882(antigen processi…	04144(Endocytosis);04144(Endocytosis)	K07879	NA	RAB4A, member RAS oncogene family [Source:MGI Symbol;Acc:MGI:105069]	34.5056	24.207	23.7397	18.463	16.0177	20.7447	1.49301	0.578228	0.0160268	1	up	no
chr11	102189620	102194081	+	ENSMUSG00000034793	G6pc3	ENSMUST00000078975;ENSMUST00000124594;ENSMUST00000070334;ENSMUST00000145490;ENSMUST00000131382	GO:0004346(glucose-6-phosphatase activity);GO:0005783(endoplasmic reticulum);GO:0005789(endoplasmic reticulum membrane);GO:0006094(gluconeogenesis);GO:0006796(phosphate-containing compound metabolic process);GO:0015760(glucose-6-phosphate transport);GO:0016020(membrane);GO:0016021(integral component of membrane);GO:0016311(dephosphorylation);GO:0016787(hydrolase activity);GO:0051156(glucose 6-pho…	00010(Glycolysis / Gluconeogenesis);00052(Galactose metabolism);00500(Starch and sucrose metabolism);04068(FoxO signaling pathway);04151(PI3K-Akt signaling pathway);04152(AMPK signaling pathway);04910(Insulin signaling pathway);04920(Adipocytokine signaling pathway);04922(Glucagon signaling pathway);04931(Insulin resistance);04973(Carbohydrate digestion and absorption);04973(Carbohydrate digestio…	K01084	EC:3.1.3.9	glucose 6 phosphatase, catalytic, 3 [Source:MGI Symbol;Acc:MGI:1915651]	18.5633	11.9807	12.7171	9.04409	10.962	6.97673	1.60328	0.681029	0.0161157	1	up	no
chr6	88193891	88207032	+	ENSMUSG00000015053	Gata2	ENSMUST00000015197;ENSMUST00000203579;ENSMUST00000170089;ENSMUST00000205151	GO:0000122(negative regulation of transcription by RNA polymerase II);GO:0000978(RNA polymerase II proximal promoter sequence-specific DNA binding);GO:0000980(RNA polymerase II distal enhancer sequence-specific DNA binding);GO:0000981(DNA-binding transcription factor activity, RNA polymerase II-specific);GO:0001158(enhancer sequence-specific DNA binding);GO:0001228(DNA-binding transcription activ…	NA	K17894	NA	GATA binding protein 2 [Source:MGI Symbol;Acc:MGI:95662]	1.03528	0.953432	1.16194	0.494689	0.584157	0.502003	1.99302	0.994953	0.0165349	1	up	no
chr9	7931999	8004596	-	ENSMUSG00000053110	Yap1	ENSMUST00000086580;ENSMUST00000065353;ENSMUST00000172870;ENSMUST00000173227;ENSMUST00000173264;ENSMUST00000174300;ENSMUST00000174577;ENSMUST00000174604	GO:0000902(cell morphogenesis);GO:0000978(RNA polymerase II proximal promoter sequence-specific DNA binding);GO:0001570(vasculogenesis);GO:0001894(tissue homeostasis);GO:0003015(heart process);GO:0003143(embryonic heart tube morphogenesis);GO:0003682(chromatin binding);GO:0003713(transcription coactivator activity);GO:0003714(transcription corepressor activity);GO:0005515(protein binding);GO:0005…	04390(Hippo signaling pathway);04392(Hippo signaling pathway - multiple species);04392(Hippo signaling pathway - multiple species)	NA	NA	yes-associated protein 1 [Source:MGI Symbol;Acc:MGI:103262]	2.14584	0.775	2.76289	3.64091	3.30434	3.22982	0.558594	-0.840129	0.0165714	1	down	no
chr4	130047840	130099283	+	ENSMUSG00000040690	Col16a1	ENSMUST00000044565;ENSMUST00000143432;ENSMUST00000097867;ENSMUST00000143577;ENSMUST00000106001;ENSMUST00000132251;ENSMUST00000142293;ENSMUST00000135675;ENSMUST00000129937;ENSMUST00000123617;ENSMUST00000146606;ENSMUST00000154441	GO:0005178(integrin binding);GO:0005201(extracellular matrix structural constituent);GO:0005576(extracellular region);GO:0005581(collagen trimer);GO:0005615(extracellular space);GO:0007155(cell adhesion);GO:0030020(extracellular matrix structural constituent conferring tensile strength);GO:0030198(extracellular matrix organization);GO:0031012(extracellular matrix);GO:0033622(integrin activation);…	NA	NA	NA	collagen, type XVI, alpha 1 [Source:MGI Symbol;Acc:MGI:1095396]	4.88411	1.64342	2.99464	2.09832	1.34054	1.78065	1.82434	0.867374	0.0165804	1	up	no
chr13	54051183	54055705	-	ENSMUSG00000021478	Drd1	ENSMUST00000021932;ENSMUST00000221470;ENSMUST00000222706	GO:0001588(dopamine neurotransmitter receptor activity, coupled via Gs);GO:0001659(temperature homeostasis);GO:0001661(conditioned taste aversion);GO:0001662(behavioral fear response);GO:0001932(regulation of protein phosphorylation);GO:0001934(positive regulation of protein phosphorylation);GO:0001963(synaptic transmission, dopaminergic);GO:0001965(G-protein alpha-subunit binding);GO:0001975(res…	04020(Calcium signaling pathway);04024(cAMP signaling pathway);04080(Neuroactive ligand-receptor interaction);04540(Gap junction);04728(Dopaminergic synapse);05012(Parkinson disease);05030(Cocaine addiction);05031(Amphetamine addiction);05032(Morphine addiction);05034(Alcoholism);05034(Alcoholism)	K04144	NA	dopamine receptor D1 [Source:MGI Symbol;Acc:MGI:99578]	1.12491	1.20804	0.567327	1.81033	1.83851	2.2361	0.492831	-1.02083	0.0166549	1	down	yes
chr4	58285960	58374303	+	ENSMUSG00000057280	Musk	ENSMUST00000098057;ENSMUST00000102893	GO:0000166(nucleotide binding);GO:0001934(positive regulation of protein phosphorylation);GO:0004672(protein kinase activity);GO:0004713(protein tyrosine kinase activity);GO:0004714(transmembrane receptor protein tyrosine kinase activity);GO:0005515(protein binding);GO:0005524(ATP binding);GO:0005886(plasma membrane);GO:0005887(integral component of plasma membrane);GO:0006355(regulation of trans…	NA	K05129	EC:2.7.10.1	muscle, skeletal, receptor tyrosine kinase [Source:MGI Symbol;Acc:MGI:103581]	0.174239	0.12372	0.281614	0.522899	0.450311	0.556316	0.378924	-1.40002	0.0166989	1	down	yes
chr14	73796544	73797290	-	ENSMUSG00000075581	Gm16409	ENSMUST00000100510	NA	NA	NA	NA	predicted gene 16409 [Source:MGI Symbol;Acc:MGI:3646708]	15.5821	0.642724	0.550482	1.7378	0.678905	0.64177	5.48485	2.45545	0.016896	1	up	yes
chrX	142631483	142634015	-	ENSMUSG00000048600	Gm5763	ENSMUST00000155951	NA	NA	NA	NA	predicted pseudogene 5763 [Source:MGI Symbol;Acc:MGI:3647841]	0.431303	0.365365	0	0.820949	1.09797	2.27327	0.190036	-2.39566	0.0169113	1	down	yes
chr1	164151838	164220277	+	ENSMUSG00000026579	F5	ENSMUST00000086040	GO:0005507(copper ion binding);GO:0005576(extracellular region);GO:0005615(extracellular space);GO:0005783(endoplasmic reticulum);GO:0005794(Golgi apparatus);GO:0007596(blood coagulation);GO:0007599(hemostasis);GO:0008015(blood circulation);GO:0031091(platelet alpha granule);GO:0046872(metal ion binding)	04610(Complement and coagulation cascades)	K03902	NA	coagulation factor V [Source:MGI Symbol;Acc:MGI:88382]	1.36725	4.88421	4.22578	8.53091	5.88128	5.51328	0.525821	-0.927356	0.0173364	1	down	no
chr9	123694416	123717697	-	ENSMUSG00000025245	Lztfl1	ENSMUST00000165754;ENSMUST00000026274;ENSMUST00000098258;ENSMUST00000166097;ENSMUST00000172067;ENSMUST00000163207;ENSMUST00000168921;ENSMUST00000166184;ENSMUST00000165799;ENSMUST00000217171;ENSMUST00000214521	GO:0005515(protein binding);GO:0005737(cytoplasm);GO:0005829(cytosol);GO:0042802(identical protein binding);GO:0044877(protein-containing complex binding);GO:1903565(negative regulation of protein localization to cilium);GO:1903568(negative regulation of protein localization to ciliary membrane);GO:1903568(negative regulation of protein localization to ciliary membrane)	NA	K19400	NA	leucine zipper transcription factor-like 1 [Source:MGI Symbol;Acc:MGI:1934860]	2.42592	2.23006	3.06272	3.37119	3.5685	4.43618	0.678515	-0.559546	0.0175902	1	down	no
chr3	75875084	75956949	-	ENSMUSG00000034109	Golim4	ENSMUST00000117242;ENSMUST00000038563;ENSMUST00000134219;ENSMUST00000192433;ENSMUST00000131987;ENSMUST00000150904;ENSMUST00000125405;ENSMUST00000134444	GO:0003674(molecular_function);GO:0005768(endosome);GO:0005794(Golgi apparatus);GO:0008150(biological_process);GO:0010008(endosome membrane);GO:0016020(membrane);GO:0016021(integral component of membrane);GO:0032580(Golgi cisterna membrane);GO:0032580(Golgi cisterna membrane)	NA	NA	NA	golgi integral membrane protein 4 [Source:MGI Symbol;Acc:MGI:1920374]	1.35444	2.0661	1.59002	2.22638	2.27877	3.53678	0.623056	-0.682566	0.0176591	1	down	no
chr11	101464999	101471853	+	ENSMUSG00000001313	Rnd2	ENSMUST00000001347;ENSMUST00000134980;ENSMUST00000153185	GO:0000166(nucleotide binding);GO:0002080(acrosomal membrane);GO:0003924(GTPase activity);GO:0005515(protein binding);GO:0005525(GTP binding);GO:0005622(intracellular);GO:0005737(cytoplasm);GO:0005769(early endosome);GO:0005886(plasma membrane);GO:0005938(cell cortex);GO:0007015(actin filament organization);GO:0007264(small GTPase mediated signal transduction);GO:0007266(Rho protein signal transd…	NA	K07858	NA	Rho family GTPase 2 [Source:MGI Symbol;Acc:MGI:1338755]	65.5284	49.2773	34.291	34.1887	13.0014	38.8744	1.73238	0.792758	0.0178849	1	up	no
chr14	101442360	101609191	-	ENSMUSG00000033083	Tbc1d4	ENSMUST00000161991;ENSMUST00000161304;ENSMUST00000159484;ENSMUST00000159951;ENSMUST00000100340;ENSMUST00000160473;ENSMUST00000162617;ENSMUST00000160297	GO:0005096(GTPase activator activity);GO:0005515(protein binding);GO:0005829(cytosol);GO:0016192(vesicle-mediated transport);GO:0031339(negative regulation of vesicle fusion);GO:0031982(vesicle);GO:0032869(cellular response to insulin stimulus);GO:0043547(positive regulation of GTPase activity);GO:0043547(positive regulation of GTPase activity)	04919(Thyroid hormone signaling pathway);04931(Insulin resistance);04931(Insulin resistance)	K17902	NA	TBC1 domain family, member 4 [Source:MGI Symbol;Acc:MGI:2429660]	3.51469	2.29191	2.68135	1.25891	2.39155	1.25932	1.72879	0.789759	0.017908	1	up	no
chr2	131039632	131043088	-	ENSMUSG00000027316	Gfra4	ENSMUST00000136569;ENSMUST00000110240;ENSMUST00000110239;ENSMUST00000156509;ENSMUST00000110234	GO:0005576(extracellular region);GO:0005615(extracellular space);GO:0005886(plasma membrane);GO:0007169(transmembrane receptor protein tyrosine kinase signaling pathway);GO:0007399(nervous system development);GO:0009897(external side of plasma membrane);GO:0015026(coreceptor activity);GO:0016020(membrane);GO:0016167(glial cell-derived neurotrophic factor receptor activity);GO:0030279(negative reg…	NA	NA	NA	glial cell line derived neurotrophic factor family receptor alpha 4 [Source:MGI Symbol;Acc:MGI:1341873]	8.50091	9.74522	6.33758	5.61269	4.65484	4.86363	1.62471	0.700179	0.0180623	1	up	no
chr17	56100591	56109803	-	ENSMUSG00000002831	Plin4	ENSMUST00000002908	GO:0005737(cytoplasm);GO:0005811(lipid droplet);GO:0005829(cytosol);GO:0005886(plasma membrane);GO:0016020(membrane);GO:0043231(intracellular membrane-bounded organelle)	03320(PPAR signaling pathway)	K20254	NA	perilipin 4 [Source:MGI Symbol;Acc:MGI:1929709]	9.58816	5.62202	7.52694	4.37707	4.25117	6.13966	1.53963	0.622584	0.018099	1	up	no
chr1	166384622	166409863	-	ENSMUSG00000040596	Pogk	ENSMUST00000169324;ENSMUST00000128861;ENSMUST00000131487;ENSMUST00000135673;ENSMUST00000127596;ENSMUST00000148243	GO:0003676(nucleic acid binding);GO:0003677(DNA binding);GO:0005622(intracellular);GO:0006355(regulation of transcription, DNA-templated);GO:0006355(regulation of transcription, DNA-templated)	NA	NA	NA	pogo transposable element with KRAB domain [Source:MGI Symbol;Acc:MGI:1918842]	6.19251	10.2815	5.37675	5.08508	3.38375	5.4271	1.57246	0.653023	0.0182215	1	up	no
chr10	81559488	81566362	+	ENSMUSG00000054452	Aes	ENSMUST00000218690;ENSMUST00000217807;ENSMUST00000218432;ENSMUST00000220348;ENSMUST00000002518;ENSMUST00000218574;ENSMUST00000219870;ENSMUST00000218611;ENSMUST00000220368;ENSMUST00000220282	GO:0000122(negative regulation of transcription by RNA polymerase II);GO:0001501(skeletal system development);GO:0003714(transcription corepressor activity);GO:0005515(protein binding);GO:0005634(nucleus);GO:0005654(nucleoplasm);GO:0005667(transcription factor complex);GO:0006355(regulation of transcription, DNA-templated);GO:0006357(regulation of transcription by RNA polymerase II);GO:0010629(ne…	NA	NA	NA	amino-terminal enhancer of split [Source:MGI Symbol;Acc:MGI:95806]	54.3956	54.2622	38.8493	34.8484	34.4944	35.4479	1.40764	0.493274	0.018471	1	up	no
chr2	105554201	105554845	-	ENSMUSG00000080859	Rpl10-ps1	ENSMUST00000119438	NA	NA	NA	NA	ribosomal protein L10, pseudogene 1 [Source:MGI Symbol;Acc:MGI:3650909]	1.9516	2.9233	0.82731	13.0499	5.45741	1.07819	0.291144	-1.78019	0.0184925	1	down	yes
chr9	123634770	123678885	-	ENSMUSG00000036814	Slc6a20a	ENSMUST00000040960;ENSMUST00000171647	GO:0005328(neurotransmitter:sodium symporter activity);GO:0005886(plasma membrane);GO:0005887(integral component of plasma membrane);GO:0006836(neurotransmitter transport);GO:0006865(amino acid transport);GO:0015171(amino acid transmembrane transporter activity);GO:0015193(L-proline transmembrane transporter activity);GO:0015293(symporter activity);GO:0015816(glycine transport);GO:0015824(proline…	NA	K05048	NA	solute carrier family 6 (neurotransmitter transporter), member 20A [Source:MGI Symbol;Acc:MGI:2143217]	3.83513	2.05577	1.84168	6.99999	3.19864	3.76414	0.5538	-0.852563	0.0185196	1	down	no
chr11	20685084	20741589	-	ENSMUSG00000049659	Aftph	ENSMUST00000146722;ENSMUST00000035350;ENSMUST00000177014;ENSMUST00000134841;ENSMUST00000176585;ENSMUST00000134897;ENSMUST00000176782;ENSMUST00000134517	GO:0005634(nucleus);GO:0005737(cytoplasm);GO:0005794(Golgi apparatus);GO:0005829(cytosol);GO:0008565(protein transporter activity);GO:0015031(protein transport);GO:0030121(AP-1 adaptor complex);GO:0030276(clathrin binding);GO:0032588(trans-Golgi network membrane);GO:0043231(intracellular membrane-bounded organelle);GO:0046907(intracellular transport);GO:0046907(intracellular transport)	NA	NA	NA	aftiphilin [Source:MGI Symbol;Acc:MGI:1923012]	9.29819	6.67752	8.44656	12.0856	10.1967	11.4509	0.723982	-0.465975	0.019032	1	down	no
chr1	173350879	173466040	+	ENSMUSG00000037860	Aim2	ENSMUST00000166137;ENSMUST00000151176;ENSMUST00000135370;ENSMUST00000147604	GO:0002218(activation of innate immune response);GO:0002230(positive regulation of defense response to virus by host);GO:0002376(immune system process);GO:0003677(DNA binding);GO:0003690(double-stranded DNA binding);GO:0005515(protein binding);GO:0005634(nucleus);GO:0005654(nucleoplasm);GO:0005737(cytoplasm);GO:0005739(mitochondrion);GO:0005829(cytosol);GO:0006915(apoptotic process);GO:0006954(in…	04621(NOD-like receptor signaling pathway);04623(Cytosolic DNA-sensing pathway);04623(Cytosolic DNA-sensing pathway)	K12966	NA	absent in melanoma 2 [Source:MGI Symbol;Acc:MGI:2686159]	0.533505	0.472654	0.672575	1.01945	1.2202	1.24176	0.482201	-1.05229	0.0191445	1	down	yes
chrX	7371276	7375830	-	ENSMUSG00000046269	Usp27x	ENSMUST00000191497;ENSMUST00000178293;ENSMUST00000115744	GO:0004843(thiol-dependent ubiquitin-specific protease activity);GO:0005515(protein binding);GO:0005634(nucleus);GO:0005737(cytoplasm);GO:0005829(cytosol);GO:0006508(proteolysis);GO:0006511(ubiquitin-dependent protein catabolic process);GO:0008233(peptidase activity);GO:0008234(cysteine-type peptidase activity);GO:0016579(protein deubiquitination);GO:0016787(hydrolase activity);GO:0036459(thiol-d…	NA	K11366	EC:3.4.19.12	ubiquitin specific peptidase 27, X chromosome [Source:MGI Symbol;Acc:MGI:1859645]	4.11569	3.43711	4.83366	3.76097	0.818109	0.579182	2.40129	1.26381	0.0192729	1	up	yes
chr3	63933507	63964768	-	ENSMUSG00000027822	Slc33a1	ENSMUST00000029402;ENSMUST00000161659	GO:0005783(endoplasmic reticulum);GO:0005789(endoplasmic reticulum membrane);GO:0008521(acetyl-CoA transmembrane transporter activity);GO:0015295(solute:proton symporter activity);GO:0015876(acetyl-CoA transport);GO:0016020(membrane);GO:0016021(integral component of membrane);GO:0030509(BMP signaling pathway);GO:0060395(SMAD protein signal transduction);GO:1902600(proton transmembrane transport);…	00604(Glycosphingolipid biosynthesis - ganglio series);00604(Glycosphingolipid biosynthesis - ganglio series)	K03372	EC:2.3.1.-	solute carrier family 33 (acetyl-CoA transporter), member 1 [Source:MGI Symbol;Acc:MGI:1332247]	5.13353	4.64599	5.18224	9.02527	8.94979	5.26769	0.643717	-0.635501	0.0194829	1	down	no
chr17	5941280	6044290	+	ENSMUSG00000023805	Synj2	ENSMUST00000115791;ENSMUST00000142409;ENSMUST00000115788;ENSMUST00000115786;ENSMUST00000080283;ENSMUST00000126881;ENSMUST00000061091;ENSMUST00000115790;ENSMUST00000130661;ENSMUST00000115784;ENSMUST00000134767	GO:0003676(nucleic acid binding);GO:0003723(RNA binding);GO:0004439(phosphatidylinositol-4,5-bisphosphate 5-phosphatase activity);GO:0004445(inositol-polyphosphate 5-phosphatase activity);GO:0005737(cytoplasm);GO:0005856(cytoskeleton);GO:0005881(cytoplasmic microtubule);GO:0005886(plasma membrane);GO:0007420(brain development);GO:0016020(membrane);GO:0016787(hydrolase activity);GO:0017124(SH3 dom…	00562(Inositol phosphate metabolism);04070(Phosphatidylinositol signaling system);04070(Phosphatidylinositol signaling system)	K20279	EC:3.1.3.36	synaptojanin 2 [Source:MGI Symbol;Acc:MGI:1201671]	6.80051	5.62443	5.80791	8.8889	8.19219	7.94419	0.728577	-0.456847	0.019641	1	down	no
chr1	125676995	125873862	+	ENSMUSG00000026343	Gpr39	ENSMUST00000027581	GO:0004930(G protein-coupled receptor activity);GO:0007165(signal transduction);GO:0007186(G protein-coupled receptor signaling pathway);GO:0016020(membrane);GO:0016021(integral component of membrane)	NA	K08412	NA	G protein-coupled receptor 39 [Source:MGI Symbol;Acc:MGI:1918361]	0.117447	0.00771152	0.175237	0.660062	0.204937	0.319582	0.253588	-1.97944	0.0196515	1	down	yes
chr16	64751751	64771161	-	ENSMUSG00000059920	4930453N24Rik	ENSMUST00000162732;ENSMUST00000076991	GO:0003674(molecular_function);GO:0005634(nucleus);GO:0006915(apoptotic process);GO:0043065(positive regulation of apoptotic process);GO:0043065(positive regulation of apoptotic process)	NA	NA	NA	RIKEN cDNA 4930453N24 gene [Source:MGI Symbol;Acc:MGI:1914859]	4.52892	1.25626	1.14638	4.02229	4.17571	5.37256	0.51078	-0.969227	0.0197567	1	down	no
chr8	124556534	124569706	-	ENSMUSG00000031980	Agt	ENSMUST00000063278	GO:0001822(kidney development);GO:0002018(renin-angiotensin regulation of aldosterone production);GO:0002027(regulation of heart rate);GO:0003014(renal system process);GO:0003051(angiotensin-mediated drinking behavior);GO:0003081(regulation of systemic arterial blood pressure by renin-angiotensin);GO:0003331(positive regulation of extracellular matrix constituent secretion);GO:0005179(hormone act…	04072(Phospholipase D signaling pathway);04080(Neuroactive ligand-receptor interaction);04261(Adrenergic signaling in cardiomyocytes);04270(Vascular smooth muscle contraction);04614(Renin-angiotensin system);04924(Renin secretion);04925(Aldosterone synthesis and secretion);04927(Cortisol synthesis and secretion);04931(Insulin resistance);04933(AGE-RAGE signaling pathway in diabetic complications)…	K09821	NA	angiotensinogen (serpin peptidase inhibitor, clade A, member 8) [Source:MGI Symbol;Acc:MGI:87963]	113.425	58.6759	34.2384	38.6955	34.7805	47.3408	1.70787	0.772195	0.0200857	1	up	no
chr8	87468405	87472609	-	ENSMUSG00000031654	Cbln1	ENSMUST00000034076;ENSMUST00000211279	GO:0005515(protein binding);GO:0005576(extracellular region);GO:0005886(plasma membrane);GO:0007157(heterophilic cell-cell adhesion via plasma membrane cell adhesion molecules);GO:0009306(protein secretion);GO:0016020(membrane);GO:0021707(cerebellar granule cell differentiation);GO:0030054(cell junction);GO:0042803(protein homodimerization activity);GO:0043083(synaptic cleft);GO:0045202(synapse);…	NA	NA	NA	cerebellin 1 precursor protein [Source:MGI Symbol;Acc:MGI:88281]	24.935	12.532	5.8166	7.29444	6.04035	9.39518	1.90425	0.929224	0.0202185	1	up	no
chr7	4504570	4516382	-	ENSMUSG00000064179	Tnnt1	ENSMUST00000071798;ENSMUST00000166959;ENSMUST00000108587;ENSMUST00000178163;ENSMUST00000163538;ENSMUST00000086502;ENSMUST00000169571;ENSMUST00000163560;ENSMUST00000163710;ENSMUST00000168111	GO:0003009(skeletal muscle contraction);GO:0005509(calcium ion binding);GO:0005515(protein binding);GO:0005523(tropomyosin binding);GO:0005861(troponin complex);GO:0006936(muscle contraction);GO:0006937(regulation of muscle contraction);GO:0014883(transition between fast and slow fiber);GO:0030899(calcium-dependent ATPase activity);GO:0031014(troponin T binding);GO:0031444(slow-twitch skeletal mu…	NA	K10372	NA	troponin T1, skeletal, slow [Source:MGI Symbol;Acc:MGI:1333868]	30.7511	15.8754	6.25366	9.90614	6.66132	10.1513	1.97914	0.984877	0.0202753	1	up	no
chr1	12692277	12861192	+	ENSMUSG00000016918	Sulf1	ENSMUST00000180062;ENSMUST00000088585;ENSMUST00000185780;ENSMUST00000177608;ENSMUST00000186051;ENSMUST00000186674;ENSMUST00000189447;ENSMUST00000187376;ENSMUST00000186405	GO:0001502(cartilage condensation);GO:0001822(kidney development);GO:0001937(negative regulation of endothelial cell proliferation);GO:0002063(chondrocyte development);GO:0003094(glomerular filtration);GO:0003824(catalytic activity);GO:0004065(arylsulfatase activity);GO:0005509(calcium ion binding);GO:0005539(glycosaminoglycan binding);GO:0005615(extracellular space);GO:0005783(endoplasmic reticu…	NA	K14607	EC:3.1.6.-	sulfatase 1 [Source:MGI Symbol;Acc:MGI:2138563]	2.12635	3.18396	3.07185	4.56774	4.24962	3.66997	0.671253	-0.575071	0.0203521	1	down	no
chr2	96318169	97631666	+	ENSMUSG00000050587	Lrrc4c	ENSMUST00000135431;ENSMUST00000059049;ENSMUST00000162807;ENSMUST00000170144	GO:0005515(protein binding);GO:0005886(plasma membrane);GO:0016020(membrane);GO:0016021(integral component of membrane);GO:0030054(cell junction);GO:0045202(synapse);GO:0045211(postsynaptic membrane);GO:0050770(regulation of axonogenesis);GO:0050804(modulation of chemical synaptic transmission);GO:0050839(cell adhesion molecule binding);GO:0098632(cell-cell adhesion mediator activity);GO:0098685(…	04360(Axon guidance);04514(Cell adhesion molecules (CAMs));04514(Cell adhesion molecules (CAMs))	K07523	NA	leucine rich repeat containing 4C [Source:MGI Symbol;Acc:MGI:2442636]	12.8435	12.8696	4.99236	17.278	14.487	18.2392	0.614059	-0.703552	0.0203654	1	down	no
chr8	64718139	64733792	-	ENSMUSG00000031604	Msmo1	ENSMUST00000140861;ENSMUST00000132013;ENSMUST00000034015;ENSMUST00000135943;ENSMUST00000147419;ENSMUST00000141021	GO:0000254(C-4 methylsterol oxidase activity);GO:0005506(iron ion binding);GO:0005783(endoplasmic reticulum);GO:0005789(endoplasmic reticulum membrane);GO:0006629(lipid metabolic process);GO:0006694(steroid biosynthetic process);GO:0008202(steroid metabolic process);GO:0008610(lipid biosynthetic process);GO:0016020(membrane);GO:0016021(integral component of membrane);GO:0016126(sterol biosyntheti…	00100(Steroid biosynthesis);00100(Steroid biosynthesis)	K07750	EC:1.14.18.9	methylsterol monoxygenase 1 [Source:MGI Symbol;Acc:MGI:1913484]	11.6258	11.5262	10.201	6.45261	6.22884	10.1894	1.45832	0.544303	0.0205556	1	up	no
chr7	141455198	141460743	+	ENSMUSG00000025509	Pnpla2	ENSMUST00000164924;ENSMUST00000169723;ENSMUST00000164016;ENSMUST00000165487;ENSMUST00000026583	GO:0004806(triglyceride lipase activity);GO:0005515(protein binding);GO:0005654(nucleoplasm);GO:0005737(cytoplasm);GO:0005811(lipid droplet);GO:0005829(cytosol);GO:0005886(plasma membrane);GO:0006629(lipid metabolic process);GO:0010891(negative regulation of sequestering of triglyceride);GO:0010898(positive regulation of triglyceride catabolic process);GO:0016020(membrane);GO:0016021(integral com…	00561(Glycerolipid metabolism);04714(Thermogenesis);04923(Regulation of lipolysis in adipocytes);04923(Regulation of lipolysis in adipocytes)	K16816	EC:3.1.1.3	patatin-like phospholipase domain containing 2 [Source:MGI Symbol;Acc:MGI:1914103]	11.7928	10.0594	8.60457	5.96279	6.25946	8.03306	1.50364	0.588459	0.02072	1	up	no
chr1	156035403	156068861	+	ENSMUSG00000050565	Tor1aip2	ENSMUST00000065648;ENSMUST00000128941;ENSMUST00000097526;ENSMUST00000111754;ENSMUST00000060404;ENSMUST00000111757;ENSMUST00000125371;ENSMUST00000131359	GO:0001671(ATPase activator activity);GO:0005515(protein binding);GO:0005634(nucleus);GO:0005635(nuclear envelope);GO:0005783(endoplasmic reticulum);GO:0005789(endoplasmic reticulum membrane);GO:0007029(endoplasmic reticulum organization);GO:0016020(membrane);GO:0016021(integral component of membrane);GO:0032781(positive regulation of ATPase activity);GO:0051117(ATPase binding);GO:0090435(protein…	NA	K11794	NA	torsin A interacting protein 2 [Source:MGI Symbol;Acc:MGI:3582695]	2.02464	1.4004	1.93415	1.86854	3.96521	2.80306	0.620506	-0.688483	0.0208656	1	down	no
chr7	127191660	127196050	-	ENSMUSG00000042502	Cd2bp2	ENSMUST00000166791;ENSMUST00000205525;ENSMUST00000206587;ENSMUST00000035771;ENSMUST00000206081;ENSMUST00000205321;ENSMUST00000205316	GO:0001650(fibrillar center);GO:0005515(protein binding);GO:0005634(nucleus);GO:0005654(nucleoplasm);GO:0005682(U5 snRNP);GO:0005737(cytoplasm);GO:0005829(cytosol);GO:0006397(mRNA processing);GO:0008380(RNA splicing);GO:0010923(negative regulation of phosphatase activity);GO:0016607(nuclear speck);GO:0043021(ribonucleoprotein complex binding);GO:0043021(ribonucleoprotein complex binding)	NA	K13099	NA	CD2 antigen (cytoplasmic tail) binding protein 2 [Source:MGI Symbol;Acc:MGI:1917483]	24.4656	14.7035	21.0767	13.1924	14.8923	13.771	1.43937	0.525436	0.0209108	1	up	no
chr12	81358860	81532905	-	ENSMUSG00000021139	Gm20498	ENSMUST00000164386;ENSMUST00000168961;ENSMUST00000166664;ENSMUST00000110339;ENSMUST00000170958;ENSMUST00000171459	GO:0001937(negative regulation of endothelial cell proliferation);GO:0005515(protein binding);GO:0005737(cytoplasm);GO:0005739(mitochondrion);GO:0005741(mitochondrial outer membrane);GO:0006605(protein targeting);GO:0006897(endocytosis);GO:0007028(cytoplasm organization);GO:0007266(Rho protein signal transduction);GO:0007268(chemical synaptic transmission);GO:0008022(protein C-terminus binding);G…	NA	K20057	NA	predicted gene 20498 [Source:MGI Symbol;Acc:MGI:5141963]	3.79923	1.68406	3.0235	0.82769	0.717342	2.2833	2.22206	1.1519	0.0209543	1	up	yes
chr6	113282307	113305627	+	ENSMUSG00000030270	Cpne9	ENSMUST00000132372;ENSMUST00000134523;ENSMUST00000204050;ENSMUST00000130191;ENSMUST00000138388;ENSMUST00000041203;ENSMUST00000128148;ENSMUST00000124574;ENSMUST00000155779;ENSMUST00000136728	GO:1903861(positive regulation of dendrite extension);GO:1903861(positive regulation of dendrite extension)	NA	NA	NA	copine family member IX [Source:MGI Symbol;Acc:MGI:2443052]	15.2353	7.3298	7.24051	6.62154	5.07722	7.25117	1.57286	0.653391	0.0211576	1	up	no
chr8	26977325	26981461	+	ENSMUSG00000085795	Zfp703	ENSMUST00000154256;ENSMUST00000127097;ENSMUST00000209411;ENSMUST00000209610	GO:0003676(nucleic acid binding);GO:0005634(nucleus);GO:0005737(cytoplasm);GO:0006355(regulation of transcription, DNA-templated);GO:0008284(positive regulation of cell population proliferation);GO:0010718(positive regulation of epithelial to mesenchymal transition);GO:0016363(nuclear matrix);GO:0017015(regulation of transforming growth factor beta receptor signaling pathway);GO:0030335(positive …	NA	NA	NA	zinc finger protein 703 [Source:MGI Symbol;Acc:MGI:2662729]	4.34332	4.23372	3.88472	0.109051	0.140655	2.91196	3.94152	1.97875	0.0213873	1	up	yes
chr12	52503972	52571975	+	ENSMUSG00000035133	Arhgap5	ENSMUST00000219443;ENSMUST00000110725;ENSMUST00000218755	GO:0003924(GTPase activity);GO:0005525(GTP binding);GO:0005783(endoplasmic reticulum);GO:0005829(cytosol);GO:0007165(signal transduction);GO:0030879(mammary gland development);GO:0042169(SH2 domain binding);GO:0042169(SH2 domain binding)	04510(Focal adhesion);04670(Leukocyte transendothelial migration);04670(Leukocyte transendothelial migration)	K13709	NA	Rho GTPase activating protein 5 [Source:MGI Symbol;Acc:MGI:1332637]	5.14594	6.76242	6.54013	9.64309	6.80966	9.7664	0.703627	-0.507118	0.0214224	1	down	no
chr2	158028497	158132297	+	ENSMUSG00000027651	Rprd1b	ENSMUST00000029180;ENSMUST00000109518;ENSMUST00000103123;ENSMUST00000128206;ENSMUST00000152452;ENSMUST00000156552;ENSMUST00000109519	GO:0000993(RNA polymerase II complex binding);GO:0005634(nucleus);GO:0005654(nucleoplasm);GO:0005813(centrosome);GO:0005829(cytosol);GO:0008284(positive regulation of cell population proliferation);GO:0010564(regulation of cell cycle process);GO:0016591(RNA polymerase II, holoenzyme);GO:0031124(mRNA 3'-end processing);GO:0042802(identical protein binding);GO:0045944(positive regulation of transcr…	NA	K15559	NA	regulation of nuclear pre-mRNA domain containing 1B [Source:MGI Symbol;Acc:MGI:1917720]	1.4666	1.23226	5.36794	1.24501	1.25415	1.27022	2.14009	1.09767	0.0214761	1	up	yes
chr6	29396309	29426994	+	ENSMUSG00000029769	Ccdc136	ENSMUST00000096084;ENSMUST00000115275;ENSMUST00000145310;ENSMUST00000202726;ENSMUST00000154619;ENSMUST00000143599;ENSMUST00000181464;ENSMUST00000127611	GO:0016020(membrane);GO:0016021(integral component of membrane);GO:0016021(integral component of membrane)	NA	NA	NA	coiled-coil domain containing 136 [Source:MGI Symbol;Acc:MGI:1918128]	65.0854	32.4367	25.5264	26.4387	19.8778	29.9736	1.6129	0.689659	0.0215558	1	up	no
chr5	21292961	21424677	-	ENSMUSG00000064280	Ccdc146	ENSMUST00000115245;ENSMUST00000030552;ENSMUST00000129172;ENSMUST00000123796	GO:0003674(molecular_function);GO:0005814(centriole);GO:0008150(biological_process);GO:0008150(biological_process)	NA	NA	NA	coiled-coil domain containing 146 [Source:MGI Symbol;Acc:MGI:1922422]	0.313388	0.623538	0.450133	0.908066	0.913454	1.15707	0.465676	-1.1026	0.0216923	1	down	yes
chr13	93299635	93405129	+	ENSMUSG00000007617	Homer1	ENSMUST00000080127;ENSMUST00000079086;ENSMUST00000109494;ENSMUST00000109492;ENSMUST00000102752;ENSMUST00000109498;ENSMUST00000109493;ENSMUST00000060490;ENSMUST00000220609	GO:0003009(skeletal muscle contraction);GO:0005102(signaling receptor binding);GO:0005515(protein binding);GO:0005737(cytoplasm);GO:0005886(plasma membrane);GO:0007216(G protein-coupled glutamate receptor signaling pathway);GO:0014069(postsynaptic density);GO:0016020(membrane);GO:0030018(Z disc);GO:0030054(cell junction);GO:0030424(axon);GO:0030425(dendrite);GO:0031802(type 5 metabotropic glutama…	04068(FoxO signaling pathway);04724(Glutamatergic synapse);04724(Glutamatergic synapse)	K15010	NA	homer scaffolding protein 1 [Source:MGI Symbol;Acc:MGI:1347345]	3.00033	5.86535	4.87227	6.85589	7.7509	6.19652	0.660374	-0.598645	0.0218114	1	down	no
chr8	13255963	13288131	-	ENSMUSG00000038506	Dcun1d2	ENSMUST00000045366;ENSMUST00000110840;ENSMUST00000204840;ENSMUST00000203604;ENSMUST00000110839;ENSMUST00000203467;ENSMUST00000204673;ENSMUST00000110838	GO:0000151(ubiquitin ligase complex);GO:0005515(protein binding);GO:0031624(ubiquitin conjugating enzyme binding);GO:0032182(ubiquitin-like protein binding);GO:0045116(protein neddylation);GO:0051443(positive regulation of ubiquitin-protein transferase activity);GO:0097602(cullin family protein binding);GO:0097602(cullin family protein binding)	NA	K17822	NA	DCN1, defective in cullin neddylation 1, domain containing 2 (S. cerevisiae) [Source:MGI Symbol;Acc:MGI:2142792]	11.9839	7.75989	9.826	9.65853	3.72691	3.85092	1.71555	0.778668	0.0218708	1	up	no
chr1	140246158	140612067	+	ENSMUSG00000052726	Kcnt2	ENSMUST00000120709;ENSMUST00000120796;ENSMUST00000192840;ENSMUST00000145077;ENSMUST00000119786	GO:0005228(intracellular sodium activated potassium channel activity);GO:0005267(potassium channel activity);GO:0005886(plasma membrane);GO:0006813(potassium ion transport);GO:0015271(outward rectifier potassium channel activity);GO:0016020(membrane);GO:0016021(integral component of membrane);GO:0042391(regulation of membrane potential);GO:0070089(chloride-activated potassium channel activity);GO…	NA	K04947	NA	potassium channel, subfamily T, member 2 [Source:MGI Symbol;Acc:MGI:3036273]	0.955883	1.4761	1.93333	2.87941	2.19111	2.28786	0.593244	-0.753303	0.0221744	1	down	no
chr6	87383256	87388935	-	ENSMUSG00000030048	Gkn3	ENSMUST00000032127	GO:0003674(molecular_function);GO:0005576(extracellular region);GO:0005615(extracellular space);GO:0050680(negative regulation of epithelial cell proliferation)	NA	NA	NA	gastrokine 3 [Source:MGI Symbol;Acc:MGI:1916138]	1.15744	1.4752	1.22223	4.62769	2.7064	1.97013	0.414314	-1.2712	0.0234736	1	down	yes
chr11	96937825	96943986	-	ENSMUSG00000018659	Pnpo	ENSMUST00000153896;ENSMUST00000018803;ENSMUST00000107629	GO:0004733(pyridoxamine-phosphate oxidase activity);GO:0005654(nucleoplasm);GO:0005829(cytosol);GO:0008615(pyridoxine biosynthetic process);GO:0010181(FMN binding);GO:0016491(oxidoreductase activity);GO:0016638(oxidoreductase activity, acting on the CH-NH2 group of donors);GO:0030170(pyridoxal phosphate binding);GO:0042803(protein homodimerization activity);GO:0042823(pyridoxal phosphate biosynth…	00750(Vitamin B6 metabolism);00750(Vitamin B6 metabolism)	K00275	EC:1.4.3.5	pyridoxine 5'-phosphate oxidase [Source:MGI Symbol;Acc:MGI:2144151]	25.0216	19.579	14.0824	12.8549	12.5101	14.7271	1.4637	0.549622	0.0236001	1	up	no
chr5	124483134	124491124	+	ENSMUSG00000029402	Snrnp35	ENSMUST00000031349;ENSMUST00000111453;ENSMUST00000136567	GO:0000398(mRNA splicing, via spliceosome);GO:0003676(nucleic acid binding);GO:0003723(RNA binding);GO:0003729(mRNA binding);GO:0005634(nucleus);GO:0005681(spliceosomal complex);GO:0005689(U12-type spliceosomal complex);GO:0005730(nucleolus);GO:0006397(mRNA processing);GO:0008380(RNA splicing);GO:0008380(RNA splicing)	NA	K13155	NA	small nuclear ribonucleoprotein 35 (U11/U12) [Source:MGI Symbol;Acc:MGI:1923417]	6.53713	16.4405	11.2362	6.33098	6.78777	6.39456	1.75336	0.810121	0.0236954	1	up	no
chr19	21272278	21286840	+	ENSMUSG00000024750	Zfand5	ENSMUST00000237651;ENSMUST00000025659;ENSMUST00000141568;ENSMUST00000133175;ENSMUST00000149144	GO:0001701(in utero embryonic development);GO:0001944(vasculature development);GO:0003016(respiratory system process);GO:0003677(DNA binding);GO:0005737(cytoplasm);GO:0008270(zinc ion binding);GO:0010761(fibroblast migration);GO:0046872(metal ion binding);GO:0048008(platelet-derived growth factor receptor signaling pathway);GO:0048705(skeletal system morphogenesis);GO:0048745(smooth muscle tissue…	NA	NA	NA	zinc finger, AN1-type domain 5 [Source:MGI Symbol;Acc:MGI:1278334]	7.22308	5.22079	6.51219	11.6189	5.50962	11.258	0.667782	-0.58255	0.023777	1	down	no
chrX	41400854	41678601	+	ENSMUSG00000001986	Gria3	ENSMUST00000076349;ENSMUST00000139965;ENSMUST00000165288;ENSMUST00000115103;ENSMUST00000128197;ENSMUST00000156721;ENSMUST00000148212;ENSMUST00000126843;ENSMUST00000124169	GO:0001540(amyloid-beta binding);GO:0001919(regulation of receptor recycling);GO:0004970(ionotropic glutamate receptor activity);GO:0004971(AMPA glutamate receptor activity);GO:0005216(ion channel activity);GO:0005515(protein binding);GO:0005886(plasma membrane);GO:0006811(ion transport);GO:0014069(postsynaptic density);GO:0016020(membrane);GO:0016021(integral component of membrane);GO:0030054(ce…	04024(cAMP signaling pathway);04080(Neuroactive ligand-receptor interaction);04713(Circadian entrainment);04723(Retrograde endocannabinoid signaling);04724(Glutamatergic synapse);04728(Dopaminergic synapse);04730(Long-term depression);05031(Amphetamine addiction);05033(Nicotine addiction);05202(Transcriptional misregulation in cancer);05202(Transcriptional misregulation in cancer)	K05199	NA	glutamate receptor, ionotropic, AMPA3 (alpha 3) [Source:MGI Symbol;Acc:MGI:95810]	6.52539	13.5213	12.7717	19.024	15.0176	16.069	0.654918	-0.610615	0.0237916	1	down	no
chr18	34220924	34322552	+	ENSMUSG00000005871	Apc	ENSMUST00000079362;ENSMUST00000170023;ENSMUST00000163295;ENSMUST00000171187;ENSMUST00000066133;ENSMUST00000170195;ENSMUST00000167136	GO:0000281(mitotic cytokinesis);GO:0000776(kinetochore);GO:0005515(protein binding);GO:0005634(nucleus);GO:0005737(cytoplasm);GO:0005813(centrosome);GO:0005874(microtubule);GO:0005886(plasma membrane);GO:0005913(cell-cell adherens junction);GO:0005923(bicellular tight junction);GO:0006974(cellular response to DNA damage stimulus);GO:0007026(negative regulation of microtubule depolymerization);GO:…	04310(Wnt signaling pathway);04390(Hippo signaling pathway);04550(Signaling pathways regulating pluripotency of stem cells);04810(Regulation of actin cytoskeleton);04934(Cushing syndrome);05165(Human papillomavirus infection);05200(Pathways in cancer);05206(MicroRNAs in cancer);05210(Colorectal cancer);05213(Endometrial cancer);05217(Basal cell carcinoma);05224(Breast cancer);05225(Hepatocellular…	K02085	NA	APC, WNT signaling pathway regulator [Source:MGI Symbol;Acc:MGI:88039]	14.7072	7.06301	5.76927	6.05958	4.54732	6.60436	1.60009	0.678151	0.0239998	1	up	no
chr5	138504813	138505779	+	ENSMUSG00000046440	Gm5564	ENSMUST00000034916	NA	NA	NA	NA	predicted gene 5564 [Source:MGI Symbol;Acc:MGI:3645018]	0.58211	1.80806	0.479402	5.18531	3.06234	0.921172	0.31297	-1.6759	0.024342	1	down	yes
chr6	125161715	125166467	-	ENSMUSG00000057666	Gapdh	ENSMUST00000192506;ENSMUST00000118875;ENSMUST00000144588;ENSMUST00000182052;ENSMUST00000147954;ENSMUST00000182277;ENSMUST00000182670	GO:0000166(nucleotide binding);GO:0000226(microtubule cytoskeleton organization);GO:0004365(glyceraldehyde-3-phosphate dehydrogenase (NAD+) (phosphorylating) activity);GO:0005515(protein binding);GO:0005634(nucleus);GO:0005737(cytoplasm);GO:0005739(mitochondrion);GO:0005811(lipid droplet);GO:0005829(cytosol);GO:0005856(cytoskeleton);GO:0005886(plasma membrane);GO:0005975(carbohydrate metabolic pr…	00010(Glycolysis / Gluconeogenesis);04066(HIF-1 signaling pathway);05010(Alzheimer disease);05010(Alzheimer disease)	K00134	EC:1.2.1.12	glyceraldehyde-3-phosphate dehydrogenase [Source:MGI Symbol;Acc:MGI:95640]	78.541	28.9244	46.94	39.4627	31.9139	23.339	1.6302	0.705049	0.0243822	1	up	no
chr4	20118874	20778866	-	ENSMUSG00000055761	Nkain3	ENSMUST00000119374;ENSMUST00000102998	GO:0002028(regulation of sodium ion transport);GO:0005886(plasma membrane);GO:0016020(membrane);GO:0016021(integral component of membrane);GO:0016021(integral component of membrane)	NA	K22735	NA	Na+/K+ transporting ATPase interacting 3 [Source:MGI Symbol;Acc:MGI:2444830]	0.465221	1.211	1.38593	2.14692	1.74392	1.82537	0.535695	-0.900517	0.0247849	1	down	no
chr12	113014508	113074401	+	ENSMUSG00000021143	Pacs2	ENSMUST00000220715;ENSMUST00000084891;ENSMUST00000221475;ENSMUST00000221382;ENSMUST00000223502;ENSMUST00000222406;ENSMUST00000220541	GO:0000045(autophagosome assembly);GO:0005739(mitochondrion);GO:0005783(endoplasmic reticulum);GO:0006915(apoptotic process);GO:0034497(protein localization to phagophore assembly site);GO:0044325(ion channel binding);GO:0072659(protein localization to plasma membrane);GO:0072659(protein localization to plasma membrane)	NA	K23294	NA	phosphofurin acidic cluster sorting protein 2 [Source:MGI Symbol;Acc:MGI:1924399]	14.7172	14.0697	10.4498	15.25	14.9722	28.4194	0.669092	-0.579723	0.025239	1	down	no
chr10	41069977	41072285	-	ENSMUSG00000046922	Gpr6	ENSMUST00000061796	GO:0003376(sphingosine-1-phosphate receptor signaling pathway);GO:0004930(G protein-coupled receptor activity);GO:0005886(plasma membrane);GO:0007165(signal transduction);GO:0007186(G protein-coupled receptor signaling pathway);GO:0007204(positive regulation of cytosolic calcium ion concentration);GO:0016020(membrane);GO:0016021(integral component of membrane);GO:0038036(sphingosine-1-phosphate r…	NA	K04313	NA	G protein-coupled receptor 6 [Source:MGI Symbol;Acc:MGI:2155249]	0.200932	0.412115	0.377567	0.481761	1.1726	1.02074	0.370309	-1.4332	0.0255425	1	down	yes
chr5	45434021	45450236	-	ENSMUSG00000015806	Qdpr	ENSMUST00000120867;ENSMUST00000118097;ENSMUST00000015950;ENSMUST00000200259;ENSMUST00000127562;ENSMUST00000154962;ENSMUST00000197946;ENSMUST00000117425;ENSMUST00000198258;ENSMUST00000149290	GO:0001889(liver development);GO:0004155(6,7-dihydropteridine reductase activity);GO:0005737(cytoplasm);GO:0005739(mitochondrion);GO:0005829(cytosol);GO:0006559(L-phenylalanine catabolic process);GO:0006729(tetrahydrobiopterin biosynthetic process);GO:0010044(response to aluminum ion);GO:0010288(response to lead ion);GO:0016491(oxidoreductase activity);GO:0033762(response to glucagon);GO:0035690(…	00790(Folate biosynthesis);00790(Folate biosynthesis)	K00357	EC:1.5.1.34	quinoid dihydropteridine reductase [Source:MGI Symbol;Acc:MGI:97836]	55.2466	55.4463	40.3095	94.3775	92.874	43.8857	0.653302	-0.614178	0.0257001	1	down	no
chr8	88697028	88751945	+	ENSMUSG00000036712	Cyld	ENSMUST00000211554;ENSMUST00000209559;ENSMUST00000109626;ENSMUST00000043526;ENSMUST00000209206;ENSMUST00000209742;ENSMUST00000209722;ENSMUST00000210302;ENSMUST00000211671;ENSMUST00000098519	GO:0002376(immune system process);GO:0004843(thiol-dependent ubiquitin-specific protease activity);GO:0005515(protein binding);GO:0005737(cytoplasm);GO:0005813(centrosome);GO:0005815(microtubule organizing center);GO:0005819(spindle);GO:0005829(cytosol);GO:0005856(cytoskeleton);GO:0005874(microtubule);GO:0005881(cytoplasmic microtubule);GO:0005886(plasma membrane);GO:0006508(proteolysis);GO:00065…	04217(Necroptosis);04380(Osteoclast differentiation);04622(RIG-I-like receptor signaling pathway);04625(C-type lectin receptor signaling pathway);04625(C-type lectin receptor signaling pathway)	K08601	EC:3.4.19.12	CYLD lysine 63 deubiquitinase [Source:MGI Symbol;Acc:MGI:1921506]	4.38661	9.19684	7.39216	10.8094	9.92518	10.7661	0.665878	-0.58667	0.0257327	1	down	no
chr9	65361041	65380377	+	ENSMUSG00000086228	Ubap1l	ENSMUST00000147185;ENSMUST00000217103;ENSMUST00000215152	GO:0000813(ESCRT I complex);GO:0043130(ubiquitin binding);GO:0043162(ubiquitin-dependent protein catabolic process via the multivesicular body sorting pathway);GO:0043162(ubiquitin-dependent protein catabolic process via the multivesicular body sorting pathway)	NA	NA	NA	ubiquitin-associated protein 1-like [Source:MGI Symbol;Acc:MGI:2685360]	4.99375	1.05596	1.59883	1.5217	0.596264	0.921264	2.5166	1.33148	0.0259708	1	up	yes
chr6	124858444	124863983	-	ENSMUSG00000038390	Gpr162	ENSMUST00000204161;ENSMUST00000046893;ENSMUST00000204667;ENSMUST00000204253	GO:0003674(molecular_function);GO:0004930(G protein-coupled receptor activity);GO:0005575(cellular_component);GO:0005886(plasma membrane);GO:0007165(signal transduction);GO:0007186(G protein-coupled receptor signaling pathway);GO:0008150(biological_process);GO:0016020(membrane);GO:0016021(integral component of membrane);GO:0016021(integral component of membrane)	NA	K08440	NA	G protein-coupled receptor 162 [Source:MGI Symbol;Acc:MGI:1315214]	22.9006	17.1379	21.9013	13.792	15.0524	16.092	1.37839	0.462984	0.0260453	1	up	no
chr14	48446124	48524246	+	ENSMUSG00000036339	Tmem260	ENSMUST00000111735;ENSMUST00000227440;ENSMUST00000226400;ENSMUST00000124720;ENSMUST00000228697;ENSMUST00000156480;ENSMUST00000133744;ENSMUST00000227942;ENSMUST00000226422;ENSMUST00000226344;ENSMUST00000226373	GO:0003674(molecular_function);GO:0005575(cellular_component);GO:0008150(biological_process);GO:0016020(membrane);GO:0016021(integral component of membrane);GO:0016021(integral component of membrane)	NA	NA	NA	transmembrane protein 260 [Source:MGI Symbol;Acc:MGI:2443219]	0.701502	1.17596	0.658408	1.75822	0.854984	1.61751	0.599395	-0.738422	0.0263022	1	down	no
chr5	134656039	134688598	-	ENSMUSG00000029674	Limk1	ENSMUST00000132027;ENSMUST00000015137;ENSMUST00000137897;ENSMUST00000111233;ENSMUST00000134093;ENSMUST00000138590	GO:0000166(nucleotide binding);GO:0004672(protein kinase activity);GO:0004674(protein serine/threonine kinase activity);GO:0005515(protein binding);GO:0005524(ATP binding);GO:0005634(nucleus);GO:0005737(cytoplasm);GO:0005794(Golgi apparatus);GO:0005829(cytosol);GO:0005925(focal adhesion);GO:0006468(protein phosphorylation);GO:0016020(membrane);GO:0016301(kinase activity);GO:0016310(phosphorylatio…	04360(Axon guidance);04666(Fc gamma R-mediated phagocytosis);04810(Regulation of actin cytoskeleton);05170(Human immunodeficiency virus 1 infection);05170(Human immunodeficiency virus 1 infection)	K05743	EC:2.7.11.1	LIM-domain containing, protein kinase [Source:MGI Symbol;Acc:MGI:104572]	11.472	5.87113	5.74904	4.82413	4.73498	5.54414	1.52895	0.612546	0.0263329	1	up	no
chr5	142463944	142478710	+	ENSMUSG00000039623	Ap5z1	ENSMUST00000197173;ENSMUST00000198135;ENSMUST00000038699;ENSMUST00000196405;ENSMUST00000197293	GO:0000724(double-strand break repair via homologous recombination);GO:0003674(molecular_function);GO:0005634(nucleus);GO:0005654(nucleoplasm);GO:0005737(cytoplasm);GO:0006281(DNA repair);GO:0006974(cellular response to DNA damage stimulus);GO:0015031(protein transport);GO:0016197(endosomal transport);GO:0016607(nuclear speck);GO:0044599(AP-5 adaptor complex);GO:0044599(AP-5 adaptor complex)	NA	K19025	NA	adaptor-related protein complex 5, zeta 1 subunit [Source:MGI Symbol;Acc:MGI:1924908]	3.24014	2.29785	3.30562	2.11571	1.59969	1.92323	1.5684	0.649291	0.0265665	1	up	no
chrMT	7927	8607	+	ENSMUSG00000064357	mt-Atp6	ENSMUST00000082408	GO:0005739(mitochondrion);GO:0005743(mitochondrial inner membrane);GO:0005753(mitochondrial proton-transporting ATP synthase complex);GO:0006754(ATP biosynthetic process);GO:0006811(ion transport);GO:0007568(aging);GO:0015078(proton transmembrane transporter activity);GO:0015986(ATP synthesis coupled proton transport);GO:0016020(membrane);GO:0016021(integral component of membrane);GO:0016787(hydr…	00190(Oxidative phosphorylation);04714(Thermogenesis);05010(Alzheimer disease);05012(Parkinson disease);05016(Huntington disease)	K02126	NA	mitochondrially encoded ATP synthase 6 [Source:MGI Symbol;Acc:MGI:99927]	8.76594	9.72232	13.0473	10.2272	54.3775	8.99363	0.428482	-1.22269	0.0267157	1	down	yes
chr5	115235836	115245351	+	ENSMUSG00000060152	Pop5	ENSMUST00000128830;ENSMUST00000081497;ENSMUST00000135455;ENSMUST00000140083;ENSMUST00000142233;ENSMUST00000154800	GO:0000171(ribonuclease MRP activity);GO:0000172(ribonuclease MRP complex);GO:0001682(tRNA 5'-leader removal);GO:0004526(ribonuclease P activity);GO:0004540(ribonuclease activity);GO:0005634(nucleus);GO:0005655(nucleolar ribonuclease P complex);GO:0005730(nucleolus);GO:0006364(rRNA processing);GO:0008033(tRNA processing);GO:0016070(RNA metabolic process);GO:0016787(hydrolase activity);GO:0030681(…	03008(Ribosome biogenesis in eukaryotes);03013(RNA transport);03013(RNA transport)	K03537	EC:3.1.26.5	processing of precursor 5, ribonuclease P/MRP family (S. cerevisiae) [Source:MGI Symbol;Acc:MGI:2151221]	5.81099	7.41277	5.79205	8.56126	11.7521	8.68549	0.655743	-0.608798	0.0267309	1	down	no
chr2	172036233	172043466	-	ENSMUSG00000067578	Cbln4	ENSMUST00000087950	GO:0005515(protein binding);GO:0005576(extracellular region);GO:0005615(extracellular space);GO:0009306(protein secretion);GO:0030054(cell junction);GO:0045202(synapse)	NA	NA	NA	cerebellin 4 precursor protein [Source:MGI Symbol;Acc:MGI:2154433]	14.1085	7.67846	4.08006	4.67449	4.41899	5.50114	1.77237	0.825679	0.026735	1	up	no
chr3	30624267	30647869	-	ENSMUSG00000027702	Lrrc34	ENSMUST00000029252	GO:0003674(molecular_function);GO:0005515(protein binding);GO:0005575(cellular_component);GO:0005634(nucleus);GO:0005730(nucleolus);GO:0005737(cytoplasm);GO:0008150(biological_process);GO:0030154(cell differentiation)	NA	NA	NA	leucine rich repeat containing 34 [Source:MGI Symbol;Acc:MGI:1919077]	0.204655	0.34066	0.292731	0.753515	0.654063	0.685877	0.400317	-1.32078	0.0267634	1	down	yes
chr4	119255414	119262438	+	ENSMUSG00000066058	Cldn19	ENSMUST00000094823;ENSMUST00000084309	GO:0005198(structural molecule activity);GO:0005515(protein binding);GO:0005634(nucleus);GO:0005737(cytoplasm);GO:0005886(plasma membrane);GO:0005923(bicellular tight junction);GO:0016020(membrane);GO:0016021(integral component of membrane);GO:0016323(basolateral plasma membrane);GO:0016338(calcium-independent cell-cell adhesion via plasma membrane cell-adhesion molecules);GO:0019227(neuronal act…	04514(Cell adhesion molecules (CAMs));04530(Tight junction);04670(Leukocyte transendothelial migration);05160(Hepatitis C);05160(Hepatitis C)	K06087	NA	claudin 19 [Source:MGI Symbol;Acc:MGI:3033992]	0.809972	0.562112	0.171216	0.11275	0.174871	0.257513	2.83104	1.50133	0.0268183	1	up	yes
chr5	8046078	8069379	+	ENSMUSG00000003161	Sri	ENSMUST00000149420;ENSMUST00000148633;ENSMUST00000003245;ENSMUST00000088786;ENSMUST00000145119;ENSMUST00000197065;ENSMUST00000144265	GO:0002020(protease binding);GO:0005509(calcium ion binding);GO:0005515(protein binding);GO:0005654(nucleoplasm);GO:0005737(cytoplasm);GO:0005739(mitochondrion);GO:0005789(endoplasmic reticulum membrane);GO:0005790(smooth endoplasmic reticulum);GO:0005829(cytosol);GO:0005886(plasma membrane);GO:0006816(calcium ion transport);GO:0007507(heart development);GO:0010459(negative regulation of heart ra…	NA	NA	NA	sorcin [Source:MGI Symbol;Acc:MGI:98419]	5.52448	6.00631	5.3287	9.56571	11.1445	5.30696	0.648014	-0.625904	0.0268351	1	down	no
chr8	70808449	70821424	+	ENSMUSG00000000791	Il12rb1	ENSMUST00000212251;ENSMUST00000000808;ENSMUST00000211936;ENSMUST00000212826	GO:0002230(positive regulation of defense response to virus by host);GO:0002827(positive regulation of T-helper 1 type immune response);GO:0004896(cytokine receptor activity);GO:0005143(interleukin-12 receptor binding);GO:0005515(protein binding);GO:0005886(plasma membrane);GO:0009897(external side of plasma membrane);GO:0016020(membrane);GO:0016021(integral component of membrane);GO:0016517(inte…	04060(Cytokine-cytokine receptor interaction);04630(Jak-STAT signaling pathway);04658(Th1 and Th2 cell differentiation);04659(Th17 cell differentiation);05200(Pathways in cancer);05321(Inflammatory bowel disease (IBD));05321(Inflammatory bowel disease (IBD))	K05063	NA	interleukin 12 receptor, beta 1 [Source:MGI Symbol;Acc:MGI:104579]	0.330668	0.151146	0.234497	0.0759259	0.105386	0.0764362	2.77911	1.47462	0.0272319	1	up	yes
chr5	32736301	32785646	-	ENSMUSG00000023452	Pisd	ENSMUST00000201980;ENSMUST00000061895;ENSMUST00000135248;ENSMUST00000201314;ENSMUST00000145759;ENSMUST00000138360;ENSMUST00000202641;ENSMUST00000197787;ENSMUST00000120591	GO:0004609(phosphatidylserine decarboxylase activity);GO:0005634(nucleus);GO:0005739(mitochondrion);GO:0005743(mitochondrial inner membrane);GO:0006629(lipid metabolic process);GO:0006646(phosphatidylethanolamine biosynthetic process);GO:0008654(phospholipid biosynthetic process);GO:0016020(membrane);GO:0016021(integral component of membrane);GO:0016540(protein autoprocessing);GO:0016829(lyase ac…	00564(Glycerophospholipid metabolism);00564(Glycerophospholipid metabolism)	K01613	EC:4.1.1.65	phosphatidylserine decarboxylase [Source:MGI Symbol;Acc:MGI:2445114]	12.7324	12.015	13.0093	9.89936	5.69265	10.629	1.43994	0.52601	0.0273439	1	up	no
chr8	28646717	29219636	-	ENSMUSG00000063626	Unc5d	ENSMUST00000168630;ENSMUST00000210298;ENSMUST00000210785;ENSMUST00000209401;ENSMUST00000211448	GO:0005042(netrin receptor activity);GO:0005515(protein binding);GO:0005886(plasma membrane);GO:0006915(apoptotic process);GO:0007165(signal transduction);GO:0007275(multicellular organism development);GO:0007411(axon guidance);GO:0009986(cell surface);GO:0016020(membrane);GO:0016021(integral component of membrane);GO:0021859(pyramidal neuron differentiation);GO:0038007(netrin-activated signaling…	04360(Axon guidance);04360(Axon guidance)	K07521	NA	unc-5 netrin receptor D [Source:MGI Symbol;Acc:MGI:2389364]	2.6383	2.00768	2.63529	3.4341	3.7377	3.25954	0.69802	-0.518661	0.0273897	1	down	no
chr9	56089962	56128888	+	ENSMUSG00000032322	Pstpip1	ENSMUST00000147360;ENSMUST00000059206;ENSMUST00000138646;ENSMUST00000132800;ENSMUST00000135103;ENSMUST00000144638;ENSMUST00000142894	GO:0005515(protein binding);GO:0042802(identical protein binding);GO:0042802(identical protein binding)	04621(NOD-like receptor signaling pathway);04621(NOD-like receptor signaling pathway)	K12804	NA	proline-serine-threonine phosphatase-interacting protein 1 [Source:MGI Symbol;Acc:MGI:1321396]	1.29551	0.859487	0.801308	0.58095	0.423438	0.425939	2.06687	1.04745	0.0275722	1	up	yes
chr12	76344525	76345381	-	ENSMUSG00000112096	A430103D13Rik	ENSMUST00000220077	NA	NA	NA	NA	RIKEN cDNA A430103D13 gene [Source:MGI Symbol;Acc:MGI:1925025]	4.20596	2.36025	3.85917	1.52016	1.44498	1.862	2.15974	1.11086	0.0276347	1	up	yes
chr18	38327535	38339003	-	ENSMUSG00000052102	Gnpda1	ENSMUST00000063814;ENSMUST00000235590;ENSMUST00000153291;ENSMUST00000237313;ENSMUST00000237487;ENSMUST00000129062	GO:0004342(glucosamine-6-phosphate deaminase activity);GO:0005737(cytoplasm);GO:0005975(carbohydrate metabolic process);GO:0006002(fructose 6-phosphate metabolic process);GO:0006041(glucosamine metabolic process);GO:0006043(glucosamine catabolic process);GO:0006044(N-acetylglucosamine metabolic process);GO:0006046(N-acetylglucosamine catabolic process);GO:0006048(UDP-N-acetylglucosamine biosynthe…	00520(Amino sugar and nucleotide sugar metabolism);00520(Amino sugar and nucleotide sugar metabolism)	K02564	EC:3.5.99.6	glucosamine-6-phosphate deaminase 1 [Source:MGI Symbol;Acc:MGI:1347054]	2.05037	2.57887	4.24582	5.71432	4.78626	3.91495	0.61566	-0.699795	0.0276835	1	down	no
chr1	155158715	155208256	+	ENSMUSG00000026470	Stx6	ENSMUST00000027743;ENSMUST00000192091;ENSMUST00000191769;ENSMUST00000193059;ENSMUST00000192519;ENSMUST00000194158;ENSMUST00000195302;ENSMUST00000195693;ENSMUST00000192690;ENSMUST00000192311	GO:0000139(Golgi membrane);GO:0000149(SNARE binding);GO:0005484(SNAP receptor activity);GO:0005515(protein binding);GO:0005623(cell);GO:0005654(nucleoplasm);GO:0005769(early endosome);GO:0005794(Golgi apparatus);GO:0005802(trans-Golgi network);GO:0005829(cytosol);GO:0006886(intracellular protein transport);GO:0006906(vesicle fusion);GO:0007032(endosome organization);GO:0008021(synaptic vesicle);G…	04130(SNARE interactions in vesicular transport);04130(SNARE interactions in vesicular transport)	K08498	NA	syntaxin 6 [Source:MGI Symbol;Acc:MGI:1926235]	2.15825	3.35261	3.73786	3.66852	3.75539	7.45518	0.621592	-0.68596	0.0277438	1	down	no
chr18	62324204	62496577	+	ENSMUSG00000026322	Htr4	ENSMUST00000238081;ENSMUST00000027560;ENSMUST00000237114;ENSMUST00000236691	GO:0004930(G protein-coupled receptor activity);GO:0004993(G protein-coupled serotonin receptor activity);GO:0005515(protein binding);GO:0005737(cytoplasm);GO:0005768(endosome);GO:0005886(plasma membrane);GO:0005887(integral component of plasma membrane);GO:0007165(signal transduction);GO:0007186(G protein-coupled receptor signaling pathway);GO:0007187(G protein-coupled receptor signaling pathway…	04020(Calcium signaling pathway);04024(cAMP signaling pathway);04080(Neuroactive ligand-receptor interaction);04726(Serotonergic synapse);04726(Serotonergic synapse)	K04160	NA	5 hydroxytryptamine (serotonin) receptor 4 [Source:MGI Symbol;Acc:MGI:109246]	0.899035	1.68437	1.80721	2.52645	2.51101	2.45897	0.585694	-0.771781	0.0282692	1	down	no
chr18	36939205	37187657	+	ENSMUSG00000104148	Pcdha2	ENSMUST00000115662;ENSMUST00000195590	GO:0003674(molecular_function);GO:0005509(calcium ion binding);GO:0005634(nucleus);GO:0005783(endoplasmic reticulum);GO:0005886(plasma membrane);GO:0005887(integral component of plasma membrane);GO:0007155(cell adhesion);GO:0007156(homophilic cell adhesion via plasma membrane adhesion molecules);GO:0016020(membrane);GO:0016021(integral component of membrane);GO:0016021(integral component of membr…	NA	K16493	NA	protocadherin alpha 2 [Source:MGI Symbol;Acc:MGI:2681880]	0.430816	0.188862	0.312269	0.502182	1.24631	0.401104	0.433545	-1.20574	0.0283291	1	down	yes
chr7	132610638	132706420	+	ENSMUSG00000030946	Lhpp	ENSMUST00000033241;ENSMUST00000148669;ENSMUST00000130672;ENSMUST00000133969;ENSMUST00000106170	GO:0000287(magnesium ion binding);GO:0004427(inorganic diphosphatase activity);GO:0005634(nucleus);GO:0005737(cytoplasm);GO:0005829(cytosol);GO:0006470(protein dephosphorylation);GO:0006796(phosphate-containing compound metabolic process);GO:0016311(dephosphorylation);GO:0016607(nuclear speck);GO:0016787(hydrolase activity);GO:0016791(phosphatase activity);GO:0042803(protein homodimerization acti…	00190(Oxidative phosphorylation);00190(Oxidative phosphorylation)	K11725	3.1.3.-;EC:3.6.1.1	phospholysine phosphohistidine inorganic pyrophosphate phosphatase [Source:MGI Symbol;Acc:MGI:1923679]	7.78785	8.22537	8.89237	5.89376	4.07168	6.40667	1.52122	0.605228	0.0289051	1	up	no
chr16	13903161	13949619	+	ENSMUSG00000022679	Mpv17l	ENSMUST00000128757;ENSMUST00000023360;ENSMUST00000141971;ENSMUST00000124947;ENSMUST00000156143;ENSMUST00000148966;ENSMUST00000143697	GO:0005102(signaling receptor binding);GO:0005515(protein binding);GO:0005737(cytoplasm);GO:0005739(mitochondrion);GO:0005777(peroxisome);GO:0005778(peroxisomal membrane);GO:0010730(negative regulation of hydrogen peroxide biosynthetic process);GO:0016020(membrane);GO:0016021(integral component of membrane);GO:0043231(intracellular membrane-bounded organelle);GO:0072593(reactive oxygen species me…	04146(Peroxisome);04146(Peroxisome)	K13349	NA	Mpv17 transgene, kidney disease mutant-like [Source:MGI Symbol;Acc:MGI:2135951]	4.39399	9.07143	13.5627	9.79118	19.4751	17.4886	0.57808	-0.790658	0.0289744	1	down	no
chr11	59450045	59458567	+	ENSMUSG00000036819	Jmjd4	ENSMUST00000108777;ENSMUST00000147163;ENSMUST00000126158;ENSMUST00000045279	GO:0005737(cytoplasm);GO:0016491(oxidoreductase activity);GO:0016706(2-oxoglutarate-dependent dioxygenase activity);GO:0018126(protein hydroxylation);GO:0045905(positive regulation of translational termination);GO:0046872(metal ion binding);GO:0051213(dioxygenase activity);GO:0055114(oxidation-reduction process);GO:0055114(oxidation-reduction process)	NA	NA	NA	jumonji domain containing 4 [Source:MGI Symbol;Acc:MGI:2144404]	1.75294	1.96081	1.79739	5.06182	2.10321	2.1123	0.594044	-0.751358	0.0292343	1	down	no
chr17	33638056	33645706	+	ENSMUSG00000032739	Pram1	ENSMUST00000052079;ENSMUST00000116619;ENSMUST00000166215	GO:0005515(protein binding);GO:0005886(plasma membrane);GO:0007229(integrin-mediated signaling pathway);GO:0008289(lipid binding);GO:0019901(protein kinase binding);GO:0032991(protein-containing complex);GO:0043313(regulation of neutrophil degranulation);GO:0050852(T cell receptor signaling pathway);GO:0072659(protein localization to plasma membrane);GO:0072659(protein localization to plasma memb…	NA	K19994	NA	PML-RAR alpha-regulated adaptor molecule 1 [Source:MGI Symbol;Acc:MGI:3576625]	0.6517	0.00765512	0.568217	0.0581945	0	0.118763	6.93711	2.79434	0.0292353	1	up	yes
chr5	143395503	143398244	+	ENSMUSG00000105594	Gm43398	ENSMUST00000196584	NA	NA	NA	NA	predicted gene 43398 [Source:MGI Symbol;Acc:MGI:5663535]	18.6595	5.53916	8.02626	6.33652	4.10403	7.44655	1.80157	0.849258	0.0295016	1	up	no
chr15	54838901	54952892	-	ENSMUSG00000022425	Enpp2	ENSMUST00000167541;ENSMUST00000227483;ENSMUST00000171545;ENSMUST00000041591;ENSMUST00000227057;ENSMUST00000228823;ENSMUST00000173516;ENSMUST00000226339;ENSMUST00000228222	GO:0001953(negative regulation of cell-matrix adhesion);GO:0003676(nucleic acid binding);GO:0003824(catalytic activity);GO:0004528(phosphodiesterase I activity);GO:0004551(nucleotide diphosphatase activity);GO:0004622(lysophospholipase activity);GO:0005044(scavenger receptor activity);GO:0005509(calcium ion binding);GO:0005576(extracellular region);GO:0005615(extracellular space);GO:0005737(cytop…	00565(Ether lipid metabolism);00565(Ether lipid metabolism)	K01122	EC:3.1.4.39	ectonucleotide pyrophosphatase/phosphodiesterase 2 [Source:MGI Symbol;Acc:MGI:1321390]	67.9551	185.462	184.719	300.049	219.228	202.298	0.607195	-0.719769	0.0295381	1	down	no
chr11	77462411	77470484	+	ENSMUSG00000020836	Coro6	ENSMUST00000102493;ENSMUST00000052515;ENSMUST00000079770;ENSMUST00000021190;ENSMUST00000108391;ENSMUST00000130255	GO:0005515(protein binding);GO:0005515(protein binding)	NA	K13886	NA	coronin 6 [Source:MGI Symbol;Acc:MGI:2183448]	18.0751	6.55254	9.58758	8.58176	4.25227	7.13371	1.71352	0.776965	0.0295983	1	up	no
chr1	63273265	63314576	+	ENSMUSG00000027520	Zdbf2	ENSMUST00000114132;ENSMUST00000029025;ENSMUST00000126932	GO:0003674(molecular_function);GO:0005575(cellular_component);GO:0008150(biological_process);GO:0008150(biological_process)	NA	NA	NA	zinc finger, DBF-type containing 2 [Source:MGI Symbol;Acc:MGI:1921134]	2.42591	0.751253	0.913234	1.52232	2.9645	2.81282	0.560357	-0.835583	0.0296632	1	down	no
chr2	32384633	32388252	-	ENSMUSG00000026822	Lcn2	ENSMUST00000050785;ENSMUST00000144569;ENSMUST00000147219;ENSMUST00000136509;ENSMUST00000155830	GO:0002020(protease binding);GO:0002376(immune system process);GO:0005506(iron ion binding);GO:0005515(protein binding);GO:0005576(extracellular region);GO:0005615(extracellular space);GO:0005829(cytosol);GO:0006811(ion transport);GO:0006915(apoptotic process);GO:0006979(response to oxidative stress);GO:0009615(response to virus);GO:0009617(response to bacterium);GO:0009635(response to herbicide)…	04657(IL-17 signaling pathway);04657(IL-17 signaling pathway)	K21129	NA	lipocalin 2 [Source:MGI Symbol;Acc:MGI:96757]	0.483469	0.618517	1.00005	0.282806	0.121392	0.397891	2.62071	1.38996	0.0297009	1	up	yes
chr2	113776362	113829121	-	ENSMUSG00000023236	Scg5	ENSMUST00000024005;ENSMUST00000139975	GO:0004857(enzyme inhibitor activity);GO:0005576(extracellular region);GO:0005634(nucleus);GO:0006886(intracellular protein transport);GO:0007218(neuropeptide signaling pathway);GO:0016486(peptide hormone processing);GO:0030141(secretory granule);GO:0043086(negative regulation of catalytic activity);GO:0046883(regulation of hormone secretion);GO:0051082(unfolded protein binding);GO:0051082(unfold…	NA	NA	NA	secretogranin V [Source:MGI Symbol;Acc:MGI:98289]	149.657	138.236	111.221	92.6197	106.837	91.9313	1.3697	0.453857	0.0302157	1	up	no
chr2	109674700	109727007	+	ENSMUSG00000048482	Bdnf	ENSMUST00000111047;ENSMUST00000111045;ENSMUST00000053317;ENSMUST00000111050;ENSMUST00000111051;ENSMUST00000111042;ENSMUST00000111046	GO:0001657(ureteric bud development);GO:0001662(behavioral fear response);GO:0005102(signaling receptor binding);GO:0005169(neurotrophin TRKB receptor binding);GO:0005515(protein binding);GO:0005576(extracellular region);GO:0005615(extracellular space);GO:0005737(cytoplasm);GO:0005739(mitochondrion);GO:0005788(endoplasmic reticulum lumen);GO:0006120(mitochondrial electron transport, NADH to ubiqu…	04010(MAPK signaling pathway);04014(Ras signaling pathway);04024(cAMP signaling pathway);04151(PI3K-Akt signaling pathway);04722(Neurotrophin signaling pathway);05016(Huntington disease);05030(Cocaine addiction);05034(Alcoholism);05034(Alcoholism)	K04355	NA	brain derived neurotrophic factor [Source:MGI Symbol;Acc:MGI:88145]	2.00672	4.13618	3.77037	6.20154	5.29601	4.27329	0.628583	-0.669826	0.0302491	1	down	no
chr12	81860023	82000924	+	ENSMUSG00000021140	Pcnx	ENSMUST00000222005;ENSMUST00000221721;ENSMUST00000021567;ENSMUST00000221675;ENSMUST00000222828;ENSMUST00000221472;ENSMUST00000222908;ENSMUST00000222468	GO:0003674(molecular_function);GO:0005575(cellular_component);GO:0008150(biological_process);GO:0016020(membrane);GO:0016021(integral component of membrane);GO:0016021(integral component of membrane)	NA	NA	NA	pecanex homolog [Source:MGI Symbol;Acc:MGI:1891924]	7.42925	9.25005	9.87197	12.1455	11.6437	12.1134	0.739536	-0.435307	0.0302704	1	down	no
chr2	181837854	181857461	+	ENSMUSG00000027589	Pcmtd2	ENSMUST00000108754;ENSMUST00000139434;ENSMUST00000029116;ENSMUST00000137893;ENSMUST00000124346;ENSMUST00000142989;ENSMUST00000155970	GO:0004719(protein-L-isoaspartate (D-aspartate) O-methyltransferase activity);GO:0005737(cytoplasm);GO:0006464(cellular protein modification process);GO:0006479(protein methylation);GO:0032259(methylation);GO:0032259(methylation)	NA	NA	NA	protein-L-isoaspartate (D-aspartate) O-methyltransferase domain containing 2 [Source:MGI Symbol;Acc:MGI:1923927]	8.04759	7.11513	10.6276	21.1482	8.63537	10.8272	0.635061	-0.655033	0.0303009	1	down	no
chr14	34673928	34747983	+	ENSMUSG00000041408	Wapl	ENSMUST00000048263;ENSMUST00000090027;ENSMUST00000172658	GO:0000278(mitotic cell cycle);GO:0000785(chromatin);GO:0000795(synaptonemal complex);GO:0003674(molecular_function);GO:0005634(nucleus);GO:0005694(chromosome);GO:0005737(cytoplasm);GO:0007049(cell cycle);GO:0008156(negative regulation of DNA replication);GO:0008278(cohesin complex);GO:0009636(response to toxic substance);GO:0035562(negative regulation of chromatin binding);GO:0045132(meiotic chr…	NA	NA	NA	WAPL cohesin release factor [Source:MGI Symbol;Acc:MGI:2675859]	5.90541	6.054	6.91591	9.95971	6.62759	9.74387	0.716843	-0.48027	0.0305247	1	down	no
chr6	14901349	15441977	+	ENSMUSG00000029563	Foxp2	ENSMUST00000115472;ENSMUST00000031545;ENSMUST00000115477;ENSMUST00000115470;ENSMUST00000151060;ENSMUST00000115469;ENSMUST00000154448;ENSMUST00000138273;ENSMUST00000151301;ENSMUST00000140557	GO:0000122(negative regulation of transcription by RNA polymerase II);GO:0000978(RNA polymerase II proximal promoter sequence-specific DNA binding);GO:0001227(DNA-binding transcription repressor activity, RNA polymerase II-specific);GO:0002053(positive regulation of mesenchymal cell proliferation);GO:0003677(DNA binding);GO:0003700(DNA-binding transcription factor activity);GO:0005515(protein bin…	NA	K09409	NA	forkhead box P2 [Source:MGI Symbol;Acc:MGI:2148705]	1.6522	1.0161	0.722859	1.00477	0.337974	0.485757	1.8546	0.891111	0.0305722	1	up	no
chr9	75071015	75223688	+	ENSMUSG00000034593	Myo5a	ENSMUST00000148144;ENSMUST00000123128;ENSMUST00000155282;ENSMUST00000136604;ENSMUST00000129281;ENSMUST00000123531;ENSMUST00000143355;ENSMUST00000136871;ENSMUST00000142181;ENSMUST00000149823;ENSMUST00000153404;ENSMUST00000149032;ENSMUST00000136731;ENSMUST00000130384	GO:0000146(microfilament motor activity);GO:0000149(SNARE binding);GO:0000166(nucleotide binding);GO:0001726(ruffle);GO:0001750(photoreceptor outer segment);GO:0003774(motor activity);GO:0003779(actin binding);GO:0005509(calcium ion binding);GO:0005515(protein binding);GO:0005516(calmodulin binding);GO:0005524(ATP binding);GO:0005737(cytoplasm);GO:0005764(lysosome);GO:0005769(early endosome);GO:0…	NA	K10357	NA	myosin VA [Source:MGI Symbol;Acc:MGI:105976]	10.3846	11.6926	10.849	15.1006	13.5811	15.1435	0.751307	-0.412526	0.0311294	1	down	no
chr3	28263214	28675858	+	ENSMUSG00000027692	Tnik	ENSMUST00000159236;ENSMUST00000159680;ENSMUST00000162037;ENSMUST00000160307;ENSMUST00000160518;ENSMUST00000192205;ENSMUST00000159733;ENSMUST00000161214;ENSMUST00000193721;ENSMUST00000160934;ENSMUST00000161423;ENSMUST00000162225;ENSMUST00000195094;ENSMUST00000161234	GO:0000165(MAPK cascade);GO:0000166(nucleotide binding);GO:0001934(positive regulation of protein phosphorylation);GO:0004672(protein kinase activity);GO:0004674(protein serine/threonine kinase activity);GO:0005515(protein binding);GO:0005524(ATP binding);GO:0005634(nucleus);GO:0005654(nucleoplasm);GO:0005737(cytoplasm);GO:0005768(endosome);GO:0005829(cytosol);GO:0005856(cytoskeleton);GO:0006468(…	NA	K08840	EC:2.7.11.1	TRAF2 and NCK interacting kinase [Source:MGI Symbol;Acc:MGI:1916264]	5.65469	8.35277	10.8081	6.53715	5.17005	5.54196	1.43865	0.524717	0.0315555	1	up	no
chr7	127519584	127567054	+	ENSMUSG00000107023	Gm42715	ENSMUST00000189629;ENSMUST00000206825	GO:0000812(Swr1 complex);GO:0003677(DNA binding);GO:0005524(ATP binding);GO:0006338(chromatin remodeling);GO:0016458(gene silencing);GO:0016887(ATPase activity);GO:0042393(histone binding);GO:0043044(ATP-dependent chromatin remodeling);GO:0043486(histone exchange);GO:0043486(histone exchange)	NA	NA	NA	predicted gene 42715 [Source:MGI Symbol;Acc:MGI:5662852]	5.65889	4.20372	4.26651	0.175636	2.38119	3.05175	2.5192	1.33296	0.0316881	1	up	yes
chr10	81628540	81647610	+	ENSMUSG00000054708	Ankrd24	ENSMUST00000119336;ENSMUST00000132458;ENSMUST00000154707;ENSMUST00000123993;ENSMUST00000137978;ENSMUST00000152892;ENSMUST00000129491;ENSMUST00000126323;ENSMUST00000123896;ENSMUST00000123305;ENSMUST00000142390	GO:0005515(protein binding);GO:0005575(cellular_component);GO:0008150(biological_process);GO:0008150(biological_process)	NA	NA	NA	ankyrin repeat domain 24 [Source:MGI Symbol;Acc:MGI:1890394]	5.48176	2.74511	3.10812	2.83574	2.14571	2.32726	1.55089	0.633096	0.0317057	1	up	no
chr6	92091390	92174294	+	ENSMUSG00000005893	Nr2c2	ENSMUST00000113460;ENSMUST00000146175;ENSMUST00000113463;ENSMUST00000204661;ENSMUST00000204349;ENSMUST00000133133;ENSMUST00000204497	GO:0000977(RNA polymerase II regulatory region sequence-specific DNA binding);GO:0000978(RNA polymerase II proximal promoter sequence-specific DNA binding);GO:0001228(DNA-binding transcription activator activity, RNA polymerase II-specific);GO:0003677(DNA binding);GO:0003700(DNA-binding transcription factor activity);GO:0003707(steroid hormone receptor activity);GO:0005515(protein binding);GO:000…	NA	K08544	NA	nuclear receptor subfamily 2, group C, member 2 [Source:MGI Symbol;Acc:MGI:1352466]	3.88326	4.70211	4.59596	6.25067	5.4997	6.00278	0.742479	-0.429578	0.0317717	1	down	no
chr17	32303672	32321238	-	ENSMUSG00000024045	Akap8	ENSMUST00000236954;ENSMUST00000235764;ENSMUST00000237103;ENSMUST00000236267;ENSMUST00000235205;ENSMUST00000238151;ENSMUST00000237733;ENSMUST00000237381;ENSMUST00000236303;ENSMUST00000235702;ENSMUST00000236580;ENSMUST00000235360;ENSMUST00000237860;ENSMUST00000002699	GO:0000790(nuclear chromatin);GO:0000793(condensed chromosome);GO:0001939(female pronucleus);GO:0002376(immune system process);GO:0003677(DNA binding);GO:0003682(chromatin binding);GO:0003690(double-stranded DNA binding);GO:0005515(protein binding);GO:0005634(nucleus);GO:0005654(nucleoplasm);GO:0005730(nucleolus);GO:0005737(cytoplasm);GO:0005739(mitochondrion);GO:0005794(Golgi apparatus);GO:00070…	NA	K16525	NA	A kinase (PRKA) anchor protein 8 [Source:MGI Symbol;Acc:MGI:1928488]	8.05595	5.55156	11.7324	6.50642	4.87314	5.7572	1.47869	0.564319	0.0318642	1	up	no
chrX	7558602	7605381	-	ENSMUSG00000103436	Gm36995	ENSMUST00000126170	NA	NA	NA	NA	predicted gene, 36995 [Source:MGI Symbol;Acc:MGI:5610223]	3.32724	2.42944	2.04444	2.31956	0.577835	1.23325	1.8886	0.917317	0.031991	1	up	no
chr4	4133531	4138819	-	ENSMUSG00000045573	Penk	ENSMUST00000070375;ENSMUST00000133567	GO:0001515(opioid peptide activity);GO:0001649(osteoblast differentiation);GO:0001662(behavioral fear response);GO:0001666(response to hypoxia);GO:0001964(startle response);GO:0002118(aggressive behavior);GO:0005576(extracellular region);GO:0005886(plasma membrane);GO:0007218(neuropeptide signaling pathway);GO:0007268(chemical synaptic transmission);GO:0007568(aging);GO:0007626(locomotory behavio…	04080(Neuroactive ligand-receptor interaction);04080(Neuroactive ligand-receptor interaction)	K18832	NA	preproenkephalin [Source:MGI Symbol;Acc:MGI:104629]	22.2644	30.3018	21.1688	25.9284	45.5144	36.9563	0.680219	-0.55593	0.0321561	1	down	no
chr6	126549869	126556169	-	ENSMUSG00000110390	Gm45869	ENSMUST00000210335	NA	NA	NA	NA	predicted gene 45869 [Source:MGI Symbol;Acc:MGI:5804984]	3.71477	1.38363	5.15236	1.38335	1.32082	2.05839	2.15236	1.10592	0.0322572	1	up	yes
chr12	55602896	55821167	-	ENSMUSG00000021027	Ralgapa1	ENSMUST00000110687;ENSMUST00000085385;ENSMUST00000219542;ENSMUST00000226244;ENSMUST00000219529;ENSMUST00000220017;ENSMUST00000220367;ENSMUST00000219432;ENSMUST00000219451;ENSMUST00000219566;ENSMUST00000219323;ENSMUST00000219516	GO:0005096(GTPase activator activity);GO:0005634(nucleus);GO:0005737(cytoplasm);GO:0006355(regulation of transcription, DNA-templated);GO:0043547(positive regulation of GTPase activity);GO:0046982(protein heterodimerization activity);GO:0051056(regulation of small GTPase mediated signal transduction);GO:0090630(activation of GTPase activity);GO:0090630(activation of GTPase activity)	NA	NA	NA	Ral GTPase activating protein, alpha subunit 1 [Source:MGI Symbol;Acc:MGI:1931050]	9.28544	8.70845	10.8945	13.4289	11.6917	13.2568	0.752745	-0.409767	0.0322622	1	down	no
chr3	158082891	158562221	-	ENSMUSG00000028176	Lrrc7	ENSMUST00000200137;ENSMUST00000199890;ENSMUST00000197866;ENSMUST00000198284;ENSMUST00000200196	GO:0005515(protein binding);GO:0005515(protein binding)	NA	NA	NA	leucine rich repeat containing 7 [Source:MGI Symbol;Acc:MGI:2676665]	4.14751	4.66151	5.90993	7.28956	6.87644	6.14478	0.724687	-0.464571	0.0322653	1	down	no
chr2	127270218	127298932	+	ENSMUSG00000027367	Stard7	ENSMUST00000125049;ENSMUST00000110374;ENSMUST00000144687;ENSMUST00000110375;ENSMUST00000123152;ENSMUST00000135616;ENSMUST00000131196	GO:0005548(phospholipid transporter activity);GO:0005575(cellular_component);GO:0005739(mitochondrion);GO:0008289(lipid binding);GO:0015914(phospholipid transport);GO:0015914(phospholipid transport)	NA	NA	NA	START domain containing 7 [Source:MGI Symbol;Acc:MGI:2139090]	8.46451	13.7705	9.76066	20.1063	12.3357	14.3461	0.683842	-0.548264	0.0322856	1	down	no
chr17	55651951	55712628	-	ENSMUSG00000024174	Pot1b	ENSMUST00000233802;ENSMUST00000086876;ENSMUST00000233972;ENSMUST00000233301;ENSMUST00000233557	GO:0000723(telomere maintenance);GO:0000783(nuclear telomere cap complex);GO:0000784(nuclear chromosome, telomeric region);GO:0001558(regulation of cell growth);GO:0003677(DNA binding);GO:0005515(protein binding);GO:0007569(cell aging);GO:0010521(telomerase inhibitor activity);GO:0016233(telomere capping);GO:0017137(Rab GTPase binding);GO:0031848(protection from non-homologous end joining at telo…	NA	K11109	NA	protection of telomeres 1B [Source:MGI Symbol;Acc:MGI:1920086]	0.868363	1.26735	1.01925	2.2789	1.44998	1.70591	0.580512	-0.784603	0.0326852	1	down	no
chr11	62602877	62604807	+	ENSMUSG00000086841	2410006H16Rik	ENSMUST00000131787	NA	NA	NA	NA	RIKEN cDNA 2410006H16 gene [Source:MGI Symbol;Acc:MGI:1916471]	52.3572	45.0734	49.8728	34.1203	34.8501	32.1922	1.45611	0.542115	0.0327738	1	up	no
chr11	97332109	97352077	-	ENSMUSG00000070337	Gpr179	ENSMUST00000093942;ENSMUST00000162544	GO:0004930(G protein-coupled receptor activity);GO:0005515(protein binding);GO:0007186(G protein-coupled receptor signaling pathway);GO:0007601(visual perception);GO:0016020(membrane);GO:0016021(integral component of membrane);GO:0044292(dendrite terminus);GO:0072659(protein localization to plasma membrane);GO:0072659(protein localization to plasma membrane)	NA	K22961	NA	G protein-coupled receptor 179 [Source:MGI Symbol;Acc:MGI:2443409]	0.625729	0.329215	0.456753	0.257424	0.191034	0.260462	1.99133	0.993736	0.0329816	1	up	no
chr3	35892105	35937445	-	ENSMUSG00000027708	Dcun1d1	ENSMUST00000197546;ENSMUST00000108182;ENSMUST00000196263;ENSMUST00000178098;ENSMUST00000197489;ENSMUST00000196115;ENSMUST00000196261;ENSMUST00000148465;ENSMUST00000196270;ENSMUST00000196174;ENSMUST00000200661;ENSMUST00000198362;ENSMUST00000199173	GO:0000151(ubiquitin ligase complex);GO:0005515(protein binding);GO:0005634(nucleus);GO:0005829(cytosol);GO:0031624(ubiquitin conjugating enzyme binding);GO:0032182(ubiquitin-like protein binding);GO:0045116(protein neddylation);GO:0051443(positive regulation of ubiquitin-protein transferase activity);GO:0097602(cullin family protein binding);GO:2000436(positive regulation of protein neddylation)…	NA	K17822	NA	DCN1, defective in cullin neddylation 1, domain containing 1 (S. cerevisiae) [Source:MGI Symbol;Acc:MGI:2150386]	4.26308	4.34359	2.13695	6.27793	4.63674	5.38926	0.658958	-0.601741	0.0333689	1	down	no
chr15	66577560	66647976	+	ENSMUSG00000072501	Phf20l1	ENSMUST00000229576;ENSMUST00000230250;ENSMUST00000048188;ENSMUST00000229160;ENSMUST00000230948;ENSMUST00000230882;ENSMUST00000229590;ENSMUST00000229033;ENSMUST00000229486;ENSMUST00000230915;ENSMUST00000230584;ENSMUST00000231177	GO:0003674(molecular_function);GO:0005575(cellular_component);GO:0005634(nucleus);GO:0006355(regulation of transcription, DNA-templated);GO:0008150(biological_process);GO:0046872(metal ion binding);GO:0046872(metal ion binding)	NA	K18402	NA	PHD finger protein 20-like 1 [Source:MGI Symbol;Acc:MGI:2444412]	3.44047	2.4797	3.861	5.10227	3.877	4.41701	0.73014	-0.453754	0.0334942	1	down	no
chrX	144381671	144688180	-	ENSMUSG00000041710	Trpc5	ENSMUST00000040184;ENSMUST00000148240	GO:0003779(actin binding);GO:0005216(ion channel activity);GO:0005262(calcium channel activity);GO:0005515(protein binding);GO:0005737(cytoplasm);GO:0005886(plasma membrane);GO:0005887(integral component of plasma membrane);GO:0006811(ion transport);GO:0006816(calcium ion transport);GO:0006828(manganese ion transport);GO:0007204(positive regulation of cytosolic calcium ion concentration);GO:00082…	04360(Axon guidance);04360(Axon guidance)	K04968	NA	transient receptor potential cation channel, subfamily C, member 5 [Source:MGI Symbol;Acc:MGI:109524]	1.31593	2.16482	2.68459	3.76581	2.93513	3.31175	0.615752	-0.699579	0.0336152	1	down	no
chr6	83794982	83804018	+	ENSMUSG00000034744	Nagk	ENSMUST00000150322;ENSMUST00000037376;ENSMUST00000146117;ENSMUST00000205681;ENSMUST00000151147;ENSMUST00000141611;ENSMUST00000128262;ENSMUST00000113850;ENSMUST00000205599	GO:0000166(nucleotide binding);GO:0005524(ATP binding);GO:0006044(N-acetylglucosamine metabolic process);GO:0009384(N-acylmannosamine kinase activity);GO:0016301(kinase activity);GO:0016310(phosphorylation);GO:0016740(transferase activity);GO:0019262(N-acetylneuraminate catabolic process);GO:0045127(N-acetylglucosamine kinase activity);GO:0046835(carbohydrate phosphorylation);GO:0046835(carbohydr…	00520(Amino sugar and nucleotide sugar metabolism);00520(Amino sugar and nucleotide sugar metabolism)	K00884	EC:2.7.1.59	N-acetylglucosamine kinase [Source:MGI Symbol;Acc:MGI:1860418]	5.72117	5.45075	3.09394	2.52131	3.03658	3.55736	1.56505	0.646213	0.0336819	1	up	no
chr7	16738410	16749294	+	ENSMUSG00000008036	Ap2s1	ENSMUST00000086112;ENSMUST00000141496;ENSMUST00000205607;ENSMUST00000205673;ENSMUST00000205590	GO:0005515(protein binding);GO:0005886(plasma membrane);GO:0005905(clathrin-coated pit);GO:0006886(intracellular protein transport);GO:0006897(endocytosis);GO:0008565(protein transporter activity);GO:0015031(protein transport);GO:0016020(membrane);GO:0016192(vesicle-mediated transport);GO:0030117(membrane coat);GO:0030122(AP-2 adaptor complex);GO:0030122(AP-2 adaptor complex)	04144(Endocytosis);04721(Synaptic vesicle cycle);04961(Endocrine and other factor-regulated calcium reabsorption);05016(Huntington disease);05016(Huntington disease)	K11827	NA	adaptor-related protein complex 2, sigma 1 subunit [Source:MGI Symbol;Acc:MGI:2141861]	77.5954	70.5836	65.4225	38.8822	56.0891	58.9588	1.38765	0.472647	0.0339203	1	up	no
chr12	49385174	49394127	+	ENSMUSG00000089922	Gm43517	ENSMUST00000110746	GO:0003677(DNA binding);GO:0003700(DNA-binding transcription factor activity);GO:0005634(nucleus);GO:0006355(regulation of transcription, DNA-templated);GO:0043565(sequence-specific DNA binding)	NA	NA	NA	predicted gene 43517 [Source:MGI Symbol;Acc:MGI:5663654]	0.18638	0.098254	0.234005	0.41886	0.36267	0.440846	0.424288	-1.23689	0.03418	1	down	yes
chr14	55054945	55098986	+	ENSMUSG00000100162	Gm20687	ENSMUST00000185121;ENSMUST00000183822	NA	NA	NA	NA	predicted gene 20687 [Source:MGI Symbol;Acc:MGI:5313134]	0.706587	1.22776	0.420096	0.137368	0.471407	0.364999	2.41785	1.27373	0.0342116	1	up	yes
chr2	30240567	30282148	+	ENSMUSG00000099041	Gm28035	ENSMUST00000139454	GO:0002329(pre-B cell differentiation);GO:0005225(volume-sensitive anion channel activity);GO:0005253(anion channel activity);GO:0005737(cytoplasm);GO:0005886(plasma membrane);GO:0005887(integral component of plasma membrane);GO:0006811(ion transport);GO:0006820(anion transport);GO:0006884(cell volume homeostasis);GO:0006970(response to osmotic stress);GO:0009986(cell surface);GO:0015698(inorgani…	NA	NA	NA	predicted gene, 28035 [Source:MGI Symbol;Acc:MGI:5547771]	3.76971	0.647606	2.47963	1.65419	0.741041	0.532489	2.35574	1.23618	0.034524	1	up	yes
chr1	169972307	170110762	-	ENSMUSG00000026674	Ddr2	ENSMUST00000194690;ENSMUST00000195867;ENSMUST00000192312	GO:0000166(nucleotide binding);GO:0001503(ossification);GO:0001952(regulation of cell-matrix adhesion);GO:0003416(endochondral bone growth);GO:0004672(protein kinase activity);GO:0004713(protein tyrosine kinase activity);GO:0004714(transmembrane receptor protein tyrosine kinase activity);GO:0005518(collagen binding);GO:0005524(ATP binding);GO:0005886(plasma membrane);GO:0005887(integral component…	NA	K05125	EC:2.7.10.1	discoidin domain receptor family, member 2 [Source:MGI Symbol;Acc:MGI:1345277]	0.511328	1.3096	1.34349	2.15354	1.75139	1.60173	0.574653	-0.799237	0.0345859	1	down	no
chr3	66971727	66981771	-	ENSMUSG00000027833	Shox2	ENSMUST00000029422;ENSMUST00000162060;ENSMUST00000162098;ENSMUST00000162439;ENSMUST00000195261	GO:0001649(osteoblast differentiation);GO:0002053(positive regulation of mesenchymal cell proliferation);GO:0002062(chondrocyte differentiation);GO:0002063(chondrocyte development);GO:0003170(heart valve development);GO:0003209(cardiac atrium morphogenesis);GO:0003677(DNA binding);GO:0005634(nucleus);GO:0006355(regulation of transcription, DNA-templated);GO:0007275(multicellular organism developm…	NA	K09331	NA	short stature homeobox 2 [Source:MGI Symbol;Acc:MGI:1201673]	28.0008	14.8151	8.35329	9.99844	9.37835	11.6751	1.64786	0.720597	0.034843	1	up	no
chr4	108328140	108341544	+	ENSMUSG00000048351	Coa7	ENSMUST00000131656;ENSMUST00000141423;ENSMUST00000134394	GO:0003674(molecular_function);GO:0005515(protein binding);GO:0005634(nucleus);GO:0005739(mitochondrion);GO:0005758(mitochondrial intermembrane space);GO:0008150(biological_process);GO:0008150(biological_process)	04714(Thermogenesis);04714(Thermogenesis)	K18180	NA	cytochrome c oxidase assembly factor 7 [Source:MGI Symbol;Acc:MGI:1917143]	4.0491	3.98755	5.05176	4.15668	1.826	1.02574	1.86753	0.90113	0.0353403	1	up	no
chr6	57686576	57692078	-	ENSMUSG00000043162	Pyurf	ENSMUST00000053386	GO:0000506(glycosylphosphatidylinositol-N-acetylglucosaminyltransferase (GPI-GnT) complex);GO:0003674(molecular_function);GO:0005739(mitochondrion);GO:0005789(endoplasmic reticulum membrane);GO:0005829(cytosol);GO:0005886(plasma membrane);GO:0006506(GPI anchor biosynthetic process);GO:0009893(positive regulation of metabolic process)	NA	NA	NA	Pigy upstream reading frame [Source:MGI Symbol;Acc:MGI:1913709]	7.75648	6.93523	3.96678	4.68094	3.73051	3.58629	1.55517	0.637071	0.0356261	1	up	no
chr11	100462614	100472741	-	ENSMUSG00000048732	Klhl11	ENSMUST00000056665	GO:0005515(protein binding)	NA	K10449	NA	kelch-like 11 [Source:MGI Symbol;Acc:MGI:2388648]	8.46022	10.6646	8.21423	12.4005	12.6761	13.9379	0.700739	-0.513051	0.0356523	1	down	no
chr2	103263433	103303278	-	ENSMUSG00000012350	Ehf	ENSMUST00000090475;ENSMUST00000137774;ENSMUST00000111174	GO:0000978(RNA polymerase II proximal promoter sequence-specific DNA binding);GO:0000981(DNA-binding transcription factor activity, RNA polymerase II-specific);GO:0001228(DNA-binding transcription activator activity, RNA polymerase II-specific);GO:0003677(DNA binding);GO:0003700(DNA-binding transcription factor activity);GO:0005634(nucleus);GO:0005654(nucleoplasm);GO:0005794(Golgi apparatus);GO:0…	NA	K17102	NA	ets homologous factor [Source:MGI Symbol;Acc:MGI:1270840]	0.102827	0.00997911	0.049494	0.218251	0.0128764	0.47562	0.229644	-2.12253	0.0357139	1	down	yes
chr19	53588168	53589068	-	ENSMUSG00000071497	Nutf2-ps1	ENSMUST00000095978	GO:0005634(nucleus);GO:0005637(nuclear inner membrane);GO:0005640(nuclear outer membrane);GO:0005643(nuclear pore);GO:0005654(nucleoplasm);GO:0005737(cytoplasm);GO:0005829(cytosol);GO:0006606(protein import into nucleus);GO:0006611(protein export from nucleus);GO:0006913(nucleocytoplasmic transport);GO:0008536(Ran GTPase binding);GO:0008565(protein transporter activity);GO:0015031(protein transpo…	NA	NA	NA	nuclear transport factor 2, pseudogene 1 [Source:MGI Symbol;Acc:MGI:108008]	1.29281	2.31322	0.896685	0.940867	4.5061	6.49394	0.377083	-1.40705	0.0358235	1	down	yes
chr9	47530173	47857637	+	ENSMUSG00000032076	Cadm1	ENSMUST00000114547;ENSMUST00000143026;ENSMUST00000034581;ENSMUST00000152459;ENSMUST00000085909;ENSMUST00000114548;ENSMUST00000151624;ENSMUST00000124073;ENSMUST00000148925;ENSMUST00000214542	GO:0001889(liver development);GO:0002376(immune system process);GO:0005102(signaling receptor binding);GO:0005515(protein binding);GO:0005886(plasma membrane);GO:0005911(cell-cell junction);GO:0006915(apoptotic process);GO:0007155(cell adhesion);GO:0007156(homophilic cell adhesion via plasma membrane adhesion molecules);GO:0007157(heterophilic cell-cell adhesion via plasma membrane cell adhesion …	04514(Cell adhesion molecules (CAMs));04514(Cell adhesion molecules (CAMs))	NA	NA	cell adhesion molecule 1 [Source:MGI Symbol;Acc:MGI:1889272]	5.38828	7.37484	6.94086	8.13345	9.24247	9.41397	0.735501	-0.443201	0.0360498	1	down	no
chr5	31048312	31054623	+	ENSMUSG00000013622	Atraid	ENSMUST00000201887;ENSMUST00000200800;ENSMUST00000201136;ENSMUST00000013766;ENSMUST00000200942;ENSMUST00000200748;ENSMUST00000201773;ENSMUST00000201174	GO:0003674(molecular_function);GO:0005634(nucleus);GO:0005635(nuclear envelope);GO:0005765(lysosomal membrane);GO:0005886(plasma membrane);GO:0008150(biological_process);GO:0010468(regulation of gene expression);GO:0016020(membrane);GO:0016021(integral component of membrane);GO:0030154(cell differentiation);GO:0030501(positive regulation of bone mineralization);GO:0033689(negative regulation of o…	NA	NA	NA	all-trans retinoic acid induced differentiation factor [Source:MGI Symbol;Acc:MGI:1918918]	12.9171	10.2397	12.3881	8.60158	7.13867	8.88441	1.44346	0.529536	0.0360808	1	up	no
chr6	37806086	37806550	+	ENSMUSG00000080242	Atp6v0c-ps2	ENSMUST00000122373	NA	NA	NA	NA	ATPase, H+ transporting, lysosomal V0 subunit C, pseudogene 2 [Source:MGI Symbol;Acc:MGI:2151816]	1.45806	1.9307	1.32853	0.896271	2.12405	12.6687	0.300674	-1.73373	0.0361247	1	down	yes
chr13	51431041	51569419	-	ENSMUSG00000021448	Shc3	ENSMUST00000221850;ENSMUST00000021898	GO:0001784(phosphotyrosine residue binding);GO:0005515(protein binding);GO:0005886(plasma membrane);GO:0007165(signal transduction);GO:0007417(central nervous system development);GO:0007611(learning or memory);GO:0030971(receptor tyrosine kinase binding);GO:0035249(synaptic transmission, glutamatergic);GO:0035556(intracellular signal transduction);GO:0035556(intracellular signal transduction)	01521(EGFR tyrosine kinase inhibitor resistance);01522(Endocrine resistance);04012(ErbB signaling pathway);04014(Ras signaling pathway);04062(Chemokine signaling pathway);04072(Phospholipase D signaling pathway);04510(Focal adhesion);04650(Natural killer cell mediated cytotoxicity);04722(Neurotrophin signaling pathway);04910(Insulin signaling pathway);04915(Estrogen signaling pathway);04917(Prola…	K17448	NA	src homology 2 domain-containing transforming protein C3 [Source:MGI Symbol;Acc:MGI:106179]	8.08035	7.62768	6.03868	9.52773	9.30318	11.4115	0.71908	-0.475777	0.0362477	1	down	no
chr11	68943155	68957480	-	ENSMUSG00000052921	Arhgef15	ENSMUST00000108671;ENSMUST00000065040;ENSMUST00000151520;ENSMUST00000131686;ENSMUST00000141747;ENSMUST00000108670	GO:0005085(guanyl-nucleotide exchange factor activity);GO:0005089(Rho guanyl-nucleotide exchange factor activity);GO:0005096(GTPase activator activity);GO:0005737(cytoplasm);GO:0030425(dendrite);GO:0035023(regulation of Rho protein signal transduction);GO:0042995(cell projection);GO:0043547(positive regulation of GTPase activity);GO:0050790(regulation of catalytic activity);GO:0051496(positive re…	NA	K20687	NA	Rho guanine nucleotide exchange factor (GEF) 15 [Source:MGI Symbol;Acc:MGI:3045246]	3.6275	2.4633	1.92317	1.79477	1.93386	0.625806	1.84041	0.880029	0.0365047	1	up	no
chr2	155846894	155930310	-	ENSMUSG00000005882	Uqcc1	ENSMUST00000136933;ENSMUST00000155680;ENSMUST00000109636;ENSMUST00000161484;ENSMUST00000123790;ENSMUST00000146995;ENSMUST00000141501;ENSMUST00000162258;ENSMUST00000142655;ENSMUST00000159238;ENSMUST00000152818;ENSMUST00000151078;ENSMUST00000006036	GO:0003674(molecular_function);GO:0005739(mitochondrion);GO:0005743(mitochondrial inner membrane);GO:0016020(membrane);GO:0031410(cytoplasmic vesicle);GO:0034551(mitochondrial respiratory chain complex III assembly);GO:0070131(positive regulation of mitochondrial translation);GO:0070131(positive regulation of mitochondrial translation)	NA	K17662	NA	ubiquinol-cytochrome c reductase complex assembly factor 1 [Source:MGI Symbol;Acc:MGI:1929472]	7.75834	10.3119	6.33007	11.5744	11.0763	11.356	0.717516	-0.478916	0.036683	1	down	no
chr16	93605853	93610505	+	ENSMUSG00000051483	Cbr1	ENSMUST00000039659;ENSMUST00000231450;ENSMUST00000231762;ENSMUST00000232551	GO:0004090(carbonyl reductase (NADPH) activity);GO:0005634(nucleus);GO:0005737(cytoplasm);GO:0005886(plasma membrane);GO:0005902(microvillus);GO:0016491(oxidoreductase activity);GO:0016655(oxidoreductase activity, acting on NAD(P)H, quinone or similar compound as acceptor);GO:0017144(drug metabolic process);GO:0042373(vitamin K metabolic process);GO:0043231(intracellular membrane-bounded organell…	00590(Arachidonic acid metabolism);00790(Folate biosynthesis);00980(Metabolism of xenobiotics by cytochrome P450);05204(Chemical carcinogenesis);05204(Chemical carcinogenesis)	K00079	1.1.1.189;1.1.1.197;EC:1.1.1.184	carbonyl reductase 1 [Source:MGI Symbol;Acc:MGI:88284]	29.0724	9.39846	3.02297	2.86852	7.20029	7.555	2.35442	1.23537	0.0370706	1	up	yes
chr14	54852736	54870961	-	ENSMUSG00000057156	Homez	ENSMUST00000142283;ENSMUST00000081162;ENSMUST00000176259;ENSMUST00000146642	GO:0003677(DNA binding);GO:0005634(nucleus);GO:0005730(nucleolus);GO:0005829(cytosol);GO:0006355(regulation of transcription, DNA-templated);GO:0006355(regulation of transcription, DNA-templated)	NA	NA	NA	homeodomain leucine zipper-encoding gene [Source:MGI Symbol;Acc:MGI:2678023]	0.945796	1.38578	1.39843	2.99192	4.18927	0.617766	0.47827	-1.0641	0.0373018	1	down	yes
chr15	66379858	66500910	-	ENSMUSG00000022375	Lrrc6	ENSMUST00000023006	GO:0003341(cilium movement);GO:0003351(epithelial cilium movement);GO:0003674(molecular_function);GO:0005515(protein binding);GO:0005737(cytoplasm);GO:0005929(cilium);GO:0007010(cytoskeleton organization);GO:0008584(male gonad development);GO:0030317(flagellated sperm motility);GO:0031514(motile cilium);GO:0036158(outer dynein arm assembly);GO:0036159(inner dynein arm assembly);GO:0042995(cell pr…	NA	NA	NA	leucine rich repeat containing 6 (testis) [Source:MGI Symbol;Acc:MGI:1859553]	0.847227	1.31681	1.24083	2.07003	2.06358	2.3883	0.522066	-0.937696	0.0373137	1	down	no
chr9	72662346	72749852	+	ENSMUSG00000032216	Nedd4	ENSMUST00000034740;ENSMUST00000184287;ENSMUST00000184333;ENSMUST00000184180;ENSMUST00000184450;ENSMUST00000183451;ENSMUST00000184386	GO:0000122(negative regulation of transcription by RNA polymerase II);GO:0000151(ubiquitin ligase complex);GO:0000209(protein polyubiquitination);GO:0000785(chromatin);GO:0002250(adaptive immune response);GO:0003151(outflow tract morphogenesis);GO:0003197(endocardial cushion development);GO:0004842(ubiquitin-protein transferase activity);GO:0005515(protein binding);GO:0005737(cytoplasm);GO:000579…	04120(Ubiquitin mediated proteolysis);04144(Endocytosis);04530(Tight junction);05169(Epstein-Barr virus infection);05169(Epstein-Barr virus infection)	K10591	EC:2.3.2.26	neural precursor cell expressed, developmentally down-regulated 4 [Source:MGI Symbol;Acc:MGI:97297]	20.3423	24.9509	23.9805	31.087	30.3314	30.4579	0.75399	-0.407383	0.0374155	1	down	no
chr14	105681828	105682211	+	ENSMUSG00000060143	Gm10076	ENSMUST00000227553;ENSMUST00000073238	NA	NA	NA	NA	predicted gene 10076 [Source:MGI Symbol;Acc:MGI:3704451]	22.2312	34.3165	26.8843	28.2131	34.3487	87.0288	0.557735	-0.842348	0.0374878	1	down	no
chr6	135349408	135349749	-	ENSMUSG00000082691	Dynlt1-ps1	ENSMUST00000117045	NA	NA	NA	NA	dynein light chain Tctex-type 1, pseuodogene 1 [Source:MGI Symbol;Acc:MGI:3642625]	31.4409	19.2764	13.5631	10.2393	11.1571	13.1746	1.85937	0.894817	0.037811	1	up	no
chr5	72156575	72168189	-	ENSMUSG00000029213	Commd8	ENSMUST00000198951;ENSMUST00000199767;ENSMUST00000013693;ENSMUST00000196241;ENSMUST00000196152	GO:0003674(molecular_function);GO:0005634(nucleus);GO:0005654(nucleoplasm);GO:0005737(cytoplasm);GO:0005829(cytosol);GO:0008150(biological_process);GO:0008150(biological_process)	NA	K22564	NA	COMM domain containing 8 [Source:MGI Symbol;Acc:MGI:1343485]	6.54606	9.7763	6.29008	5.46114	5.40421	4.43927	1.47749	0.563149	0.0378289	1	up	no
chr2	168180986	168207112	-	ENSMUSG00000051149	Adnp	ENSMUST00000057793;ENSMUST00000088001;ENSMUST00000131200;ENSMUST00000139984	GO:0003676(nucleic acid binding);GO:0003677(DNA binding);GO:0003682(chromatin binding);GO:0005507(copper ion binding);GO:0005515(protein binding);GO:0005615(extracellular space);GO:0005634(nucleus);GO:0005737(cytoplasm);GO:0007614(short-term memory);GO:0009743(response to carbohydrate);GO:0010035(response to inorganic substance);GO:0010629(negative regulation of gene expression);GO:0010835(regula…	NA	K22591	NA	activity-dependent neuroprotective protein [Source:MGI Symbol;Acc:MGI:1338758]	29.4775	29.717	28.9042	3.03145	28.3422	9.60671	2.14978	1.10419	0.0378958	1	up	yes
chr19	6922371	6925380	-	ENSMUSG00000050623	Catsperz	ENSMUST00000237563;ENSMUST00000237709;ENSMUST00000237380;ENSMUST00000237586;ENSMUST00000236981;ENSMUST00000237743;ENSMUST00000057716	GO:0003674(molecular_function);GO:0005737(cytoplasm);GO:0005886(plasma membrane);GO:0005929(cilium);GO:0007140(male meiotic nuclear division);GO:0007283(spermatogenesis);GO:0016020(membrane);GO:0030154(cell differentiation);GO:0030317(flagellated sperm motility);GO:0031514(motile cilium);GO:0036128(CatSper complex);GO:0042995(cell projection);GO:0048240(sperm capacitation);GO:0097228(sperm princi…	NA	NA	NA	cation channel sperm associated auxiliary subunit zeta [Source:MGI Symbol;Acc:MGI:1914327]	3.96213	1.87354	1.94912	1.65824	0.871418	1.09282	2.14902	1.10368	0.0379134	1	up	yes
chr5	33983433	33985013	+	ENSMUSG00000070858	Gm1673	ENSMUST00000114383;ENSMUST00000206020;ENSMUST00000094869;ENSMUST00000114382	GO:0003674(molecular_function);GO:0005575(cellular_component);GO:0005576(extracellular region);GO:0008150(biological_process);GO:0008150(biological_process)	NA	NA	NA	predicted gene 1673 [Source:MGI Symbol;Acc:MGI:2686519]	2.13419	3.25589	4.65599	1.6007	1.68583	1.05088	2.31614	1.21172	0.0379933	1	up	yes
chr9	48132504	48158965	-	ENSMUSG00000110924	Gm40518	ENSMUST00000214538;ENSMUST00000213821	NA	NA	NA	NA	predicted gene, 40518 [Source:MGI Symbol;Acc:MGI:5623403]	0.00922792	0.217455	0.103565	0.529388	0.296954	0.312648	0.289948	-1.78613	0.0380709	1	down	yes
chr10	14745362	14747302	-	ENSMUSG00000093798	Gm8355	ENSMUST00000177767	NA	NA	NA	NA	predicted pseudogene 8355 [Source:MGI Symbol;Acc:MGI:3645191]	32.3521	6.30392	5.6987	6.083	7.47562	7.33069	2.12332	1.08632	0.0380954	1	up	yes
chr6	113743831	114042613	-	ENSMUSG00000030302	Atp2b2	ENSMUST00000089003;ENSMUST00000101044;ENSMUST00000152831;ENSMUST00000101045;ENSMUST00000135199;ENSMUST00000154738	GO:0000166(nucleotide binding);GO:0000902(cell morphogenesis);GO:0005388(calcium-transporting ATPase activity);GO:0005509(calcium ion binding);GO:0005516(calmodulin binding);GO:0005524(ATP binding);GO:0005737(cytoplasm);GO:0005783(endoplasmic reticulum);GO:0005886(plasma membrane);GO:0005887(integral component of plasma membrane);GO:0005929(cilium);GO:0006811(ion transport);GO:0006816(calcium ion…	04020(Calcium signaling pathway);04022(cGMP-PKG signaling pathway);04024(cAMP signaling pathway);04261(Adrenergic signaling in cardiomyocytes);04925(Aldosterone synthesis and secretion);04970(Salivary secretion);04972(Pancreatic secretion);04972(Pancreatic secretion)	K05850	EC:7.2.2.10	ATPase, Ca++ transporting, plasma membrane 2 [Source:MGI Symbol;Acc:MGI:105368]	21.538	40.0366	19.4766	38.5579	41.0685	40.0603	0.677195	-0.562358	0.0381334	1	down	no
chrX	139684996	139753405	+	ENSMUSG00000042473	Tbc1d8b	ENSMUST00000096313;ENSMUST00000123430	GO:0005096(GTPase activator activity);GO:0005509(calcium ion binding);GO:0005623(cell);GO:0006886(intracellular protein transport);GO:0017137(Rab GTPase binding);GO:0090630(activation of GTPase activity);GO:0090630(activation of GTPase activity)	NA	K19951	NA	TBC1 domain family, member 8B [Source:MGI Symbol;Acc:MGI:1918101]	1.09014	2.21138	2.60527	3.97864	2.81888	3.06148	0.599127	-0.739067	0.0381938	1	down	no
chr1	138482875	138620141	-	ENSMUSG00000026393	Nek7	ENSMUST00000187407;ENSMUST00000027642;ENSMUST00000186017;ENSMUST00000191549	GO:0000166(nucleotide binding);GO:0000922(spindle pole);GO:0004672(protein kinase activity);GO:0004674(protein serine/threonine kinase activity);GO:0005515(protein binding);GO:0005524(ATP binding);GO:0005634(nucleus);GO:0005654(nucleoplasm);GO:0005737(cytoplasm);GO:0005815(microtubule organizing center);GO:0005856(cytoskeleton);GO:0006468(protein phosphorylation);GO:0016301(kinase activity);GO:00…	04621(NOD-like receptor signaling pathway);04621(NOD-like receptor signaling pathway)	K20876	EC:2.7.11.1	NIMA (never in mitosis gene a)-related expressed kinase 7 [Source:MGI Symbol;Acc:MGI:1890645]	1.69067	1.6294	9.21162	2.18143	1.84652	1.89428	2.11604	1.08137	0.0382579	1	up	yes
chr15	73428359	73428910	-	ENSMUSG00000116174	Gm10362	ENSMUST00000229262	NA	NA	NA	NA	predicted gene 10362 [Source:MGI Symbol;Acc:MGI:3642619]	4.37988	21.4283	26.2825	5.92537	9.74358	8.11057	2.19057	1.1313	0.0382807	1	up	yes
chr11	118392751	118402092	-	ENSMUSG00000033880	Lgals3bp	ENSMUST00000043722;ENSMUST00000144529;ENSMUST00000127054;ENSMUST00000141459;ENSMUST00000106290	GO:0005044(scavenger receptor activity);GO:0005515(protein binding);GO:0005576(extracellular region);GO:0005615(extracellular space);GO:0006898(receptor-mediated endocytosis);GO:0007155(cell adhesion);GO:0016020(membrane);GO:0016020(membrane)	NA	K17300	NA	lectin, galactoside-binding, soluble, 3 binding protein [Source:MGI Symbol;Acc:MGI:99554]	4.16438	5.44416	4.05038	5.23979	5.95642	10.239	0.637219	-0.650139	0.0385977	1	down	no
chr15	74955051	74959905	+	ENSMUSG00000022587	Ly6e	ENSMUST00000185861;ENSMUST00000188503;ENSMUST00000191436;ENSMUST00000188866;ENSMUST00000051698;ENSMUST00000186927;ENSMUST00000188042;ENSMUST00000190810;ENSMUST00000191439;ENSMUST00000169343;ENSMUST00000187606;ENSMUST00000187284;ENSMUST00000185863;ENSMUST00000189186	GO:0016020(membrane);GO:0016021(integral component of membrane);GO:0016021(integral component of membrane)	NA	K06846	NA	lymphocyte antigen 6 complex, locus E [Source:MGI Symbol;Acc:MGI:106651]	10.3052	40.2675	44.7404	11.3187	26.7969	10.9719	1.9417	0.957319	0.038692	1	up	no
chr2	24178834	24180317	+	ENSMUSG00000083116	Gm13410	ENSMUST00000117058	NA	NA	NA	NA	predicted gene 13410 [Source:MGI Symbol;Acc:MGI:3650681]	0.253215	0.424686	0.305273	0.820761	0.763413	0.758939	0.419602	-1.25291	0.0390129	1	down	yes
chr13	74399694	74407346	+	ENSMUSG00000062382	Ftl1-ps1	ENSMUST00000222435;ENSMUST00000221435	GO:0005623(cell);GO:0006826(iron ion transport);GO:0006879(cellular iron ion homeostasis);GO:0008199(ferric iron binding);GO:0046872(metal ion binding);GO:0046872(metal ion binding)	04216(Ferroptosis);04217(Necroptosis);04978(Mineral absorption);04978(Mineral absorption)	K13625	NA	ferritin light polypeptide 1, pseudogene 1 [Source:MGI Symbol;Acc:MGI:3779109]	2.07671	2.18193	1.66361	0.443551	0.762399	1.33999	2.32615	1.21794	0.0390802	1	up	yes
chr14	99298691	99315036	+	ENSMUSG00000005148	Klf5	ENSMUST00000005279;ENSMUST00000226784	GO:0000122(negative regulation of transcription by RNA polymerase II);GO:0000978(RNA polymerase II proximal promoter sequence-specific DNA binding);GO:0000981(DNA-binding transcription factor activity, RNA polymerase II-specific);GO:0001228(DNA-binding transcription activator activity, RNA polymerase II-specific);GO:0001525(angiogenesis);GO:0003676(nucleic acid binding);GO:0003677(DNA binding);GO…	NA	K09206	NA	Kruppel-like factor 5 [Source:MGI Symbol;Acc:MGI:1338056]	0.725453	0.783314	0.684133	1.18169	0.950037	1.81647	0.555419	-0.848352	0.0391699	1	down	no
chr7	34674468	34812711	-	ENSMUSG00000060402	Chst8	ENSMUST00000078686;ENSMUST00000135295;ENSMUST00000206207;ENSMUST00000154629	GO:0000139(Golgi membrane);GO:0001537(N-acetylgalactosamine 4-O-sulfotransferase activity);GO:0005794(Golgi apparatus);GO:0005975(carbohydrate metabolic process);GO:0006790(sulfur compound metabolic process);GO:0008146(sulfotransferase activity);GO:0016020(membrane);GO:0016021(integral component of membrane);GO:0016051(carbohydrate biosynthetic process);GO:0016486(peptide hormone processing);GO:0…	NA	K09672	EC:2.8.2.-	carbohydrate sulfotransferase 8 [Source:MGI Symbol;Acc:MGI:1916197]	4.40971	2.9636	2.57241	2.69516	2.14727	0.994103	1.70404	0.768963	0.0393586	1	up	no
chr2	31640037	31655795	+	ENSMUSG00000079466	Prdm12	ENSMUST00000113470	GO:0000977(RNA polymerase II regulatory region sequence-specific DNA binding);GO:0003676(nucleic acid binding);GO:0003677(DNA binding);GO:0003700(DNA-binding transcription factor activity);GO:0005515(protein binding);GO:0005634(nucleus);GO:0006355(regulation of transcription, DNA-templated);GO:0008168(methyltransferase activity);GO:0016740(transferase activity);GO:0019233(sensory perception of pa…	NA	NA	NA	PR domain containing 12 [Source:MGI Symbol;Acc:MGI:2685844]	0.256929	0.984177	1.33045	1.68379	2.20024	1.95671	0.440279	-1.18351	0.0393726	1	down	yes
chr14	70545251	70548933	+	ENSMUSG00000033589	Reep4	ENSMUST00000047218;ENSMUST00000226563;ENSMUST00000226592;ENSMUST00000228444;ENSMUST00000226556;ENSMUST00000227013	GO:0003674(molecular_function);GO:0005783(endoplasmic reticulum);GO:0005789(endoplasmic reticulum membrane);GO:0005874(microtubule);GO:0006998(nuclear envelope organization);GO:0007049(cell cycle);GO:0007084(mitotic nuclear envelope reassembly);GO:0008017(microtubule binding);GO:0016020(membrane);GO:0016021(integral component of membrane);GO:0051301(cell division);GO:0051301(cell division)	NA	K17338	NA	receptor accessory protein 4 [Source:MGI Symbol;Acc:MGI:1919799]	1.75785	0.994508	1.56811	0.55962	0.553079	0.981301	2.06326	1.04493	0.0400703	1	up	yes
chrX	7919822	7924410	+	ENSMUSG00000039278	Pcsk1n	ENSMUST00000041096	GO:0002021(response to dietary excess);GO:0004866(endopeptidase inhibitor activity);GO:0004867(serine-type endopeptidase inhibitor activity);GO:0005576(extracellular region);GO:0005615(extracellular space);GO:0005794(Golgi apparatus);GO:0005802(trans-Golgi network);GO:0007218(neuropeptide signaling pathway);GO:0009409(response to cold);GO:0010951(negative regulation of endopeptidase activity);GO:…	NA	NA	NA	proprotein convertase subtilisin/kexin type 1 inhibitor [Source:MGI Symbol;Acc:MGI:1353431]	51.1191	55.981	46.5539	33.5322	43.9995	35.7724	1.35612	0.439486	0.0403694	1	up	no
chr17	15010176	15022449	+	ENSMUSG00000116895	Gm3435	ENSMUST00000097395	GO:0003674(molecular_function);GO:0005575(cellular_component);GO:0008150(biological_process)	NA	NA	NA	predicted gene 3435 [Source:MGI Symbol;Acc:MGI:3810125]	6.95686	6.27644	7.06993	5.25984	3.71827	3.9645	1.56871	0.649581	0.0406561	1	up	no
chr2	25863734	25918273	+	ENSMUSG00000058740	Kcnt1	ENSMUST00000199269;ENSMUST00000037580;ENSMUST00000145544;ENSMUST00000200434;ENSMUST00000131529;ENSMUST00000198204;ENSMUST00000197917;ENSMUST00000138568;ENSMUST00000114172;ENSMUST00000114170;ENSMUST00000153001;ENSMUST00000150788;ENSMUST00000128502	GO:0005228(intracellular sodium activated potassium channel activity);GO:0005267(potassium channel activity);GO:0005886(plasma membrane);GO:0006811(ion transport);GO:0006813(potassium ion transport);GO:0015271(outward rectifier potassium channel activity);GO:0016020(membrane);GO:0016021(integral component of membrane);GO:0042391(regulation of membrane potential);GO:0071805(potassium ion transmemb…	NA	K04946	NA	potassium channel, subfamily T, member 1 [Source:MGI Symbol;Acc:MGI:1924627]	8.72501	4.50115	6.30069	4.97917	3.28218	5.15637	1.4553	0.541319	0.0408321	1	up	no
chr4	115784812	115818828	+	ENSMUSG00000028710	Atpaf1	ENSMUST00000176047;ENSMUST00000184179;ENSMUST00000137401;ENSMUST00000175725;ENSMUST00000177280	GO:0005739(mitochondrion);GO:0065003(protein-containing complex assembly);GO:0065003(protein-containing complex assembly)	NA	K07555	NA	ATP synthase mitochondrial F1 complex assembly factor 1 [Source:MGI Symbol;Acc:MGI:2180560]	18.0129	8.73895	8.39267	5.32084	7.2551	9.52215	1.59039	0.66938	0.0410113	1	up	no
chr9	96196275	96323646	+	ENSMUSG00000032411	Tfdp2	ENSMUST00000185644;ENSMUST00000188750;ENSMUST00000034982;ENSMUST00000188008;ENSMUST00000165768;ENSMUST00000190689;ENSMUST00000190709;ENSMUST00000189606;ENSMUST00000179065;ENSMUST00000190104;ENSMUST00000165120;ENSMUST00000191390;ENSMUST00000191133;ENSMUST00000186609	GO:0000278(mitotic cell cycle);GO:0000977(RNA polymerase II regulatory region sequence-specific DNA binding);GO:0001228(DNA-binding transcription activator activity, RNA polymerase II-specific);GO:0003677(DNA binding);GO:0003700(DNA-binding transcription factor activity);GO:0003712(transcription coregulator activity);GO:0005634(nucleus);GO:0005667(transcription factor complex);GO:0006355(regulati…	04110(Cell cycle);04110(Cell cycle)	K09392	NA	transcription factor Dp 2 [Source:MGI Symbol;Acc:MGI:107167]	1.17554	2.86446	2.19622	0.866012	0.879117	1.93294	1.69551	0.761722	0.0412566	1	up	no
chr9	119937606	119967793	+	ENSMUSG00000032514	Ttc21a	ENSMUST00000035100;ENSMUST00000159128;ENSMUST00000160790;ENSMUST00000161967	GO:0003674(molecular_function);GO:0005515(protein binding);GO:0005929(cilium);GO:0030991(intraciliary transport particle A);GO:0035721(intraciliary retrograde transport);GO:0061512(protein localization to cilium);GO:0061512(protein localization to cilium)	NA	NA	NA	tetratricopeptide repeat domain 21A [Source:MGI Symbol;Acc:MGI:1921302]	0.867477	0.945636	0.968182	1.52898	1.41137	1.66884	0.603423	-0.728758	0.0414066	1	down	no
chr5	30367062	30461932	-	ENSMUSG00000062372	Otof	ENSMUST00000074171;ENSMUST00000144125;ENSMUST00000150734	GO:0005509(calcium ion binding);GO:0016020(membrane);GO:0016021(integral component of membrane);GO:0016079(synaptic vesicle exocytosis);GO:0045202(synapse);GO:0098793(presynapse);GO:0098793(presynapse)	NA	K19949	NA	otoferlin [Source:MGI Symbol;Acc:MGI:1891247]	2.03964	0.892002	0.883464	0.638449	0.72246	0.777013	1.78449	0.835513	0.041862	1	up	no
chr6	72957347	72958748	-	ENSMUSG00000079523	Tmsb10	ENSMUST00000114049;ENSMUST00000114048;ENSMUST00000114050;ENSMUST00000144337	GO:0003779(actin binding);GO:0003785(actin monomer binding);GO:0005737(cytoplasm);GO:0005856(cytoskeleton);GO:0007015(actin filament organization);GO:0030036(actin cytoskeleton organization);GO:0030334(regulation of cell migration);GO:0042989(sequestering of actin monomers);GO:0042989(sequestering of actin monomers)	NA	K13785	NA	thymosin, beta 10 [Source:MGI Symbol;Acc:MGI:109146]	248.621	203.282	148.602	133.997	160.289	140.036	1.38263	0.46741	0.0419172	1	up	no
chr17	6601671	6609774	+	ENSMUSG00000000579	Dynlt1c	ENSMUST00000138598;ENSMUST00000092966;ENSMUST00000124894;ENSMUST00000149027	GO:0000132(establishment of mitotic spindle orientation);GO:0001917(photoreceptor inner segment);GO:0003774(motor activity);GO:0005515(protein binding);GO:0005737(cytoplasm);GO:0005794(Golgi apparatus);GO:0005819(spindle);GO:0005856(cytoskeleton);GO:0005868(cytoplasmic dynein complex);GO:0005874(microtubule);GO:0005881(cytoplasmic microtubule);GO:0007049(cell cycle);GO:0007399(nervous system deve…	NA	K10420	NA	dynein light chain Tctex-type 1C [Source:MGI Symbol;Acc:MGI:3807476]	3.61098	2.69354	2.60962	1.83504	1.84539	1.97135	1.57722	0.657388	0.042076	1	up	no
chr11	78290841	78296805	+	ENSMUSG00000037593	BC030499	ENSMUST00000136011;ENSMUST00000122937;ENSMUST00000130947;ENSMUST00000046361;ENSMUST00000124730;ENSMUST00000147549	GO:0000166(nucleotide binding);GO:0003674(molecular_function);GO:0004672(protein kinase activity);GO:0004674(protein serine/threonine kinase activity);GO:0005524(ATP binding);GO:0005575(cellular_component);GO:0006468(protein phosphorylation);GO:0016301(kinase activity);GO:0016310(phosphorylation);GO:0016740(transferase activity);GO:0016740(transferase activity)	NA	K17529	EC:2.7.11.1	cDNA sequence BC030499 [Source:MGI Symbol;Acc:MGI:2652869]	1.41136	0.470052	1.1984	0.613638	0.391554	0.478779	2.07538	1.05338	0.0422702	1	up	yes
chr5	100441918	100500639	-	ENSMUSG00000035310	Lin54	ENSMUST00000123572;ENSMUST00000149714;ENSMUST00000046154;ENSMUST00000154921;ENSMUST00000137750;ENSMUST00000144030;ENSMUST00000144716	GO:0000977(RNA polymerase II regulatory region sequence-specific DNA binding);GO:0003677(DNA binding);GO:0005634(nucleus);GO:0006355(regulation of transcription, DNA-templated);GO:0007049(cell cycle);GO:0046872(metal ion binding);GO:0046872(metal ion binding)	04218(Cellular senescence);04218(Cellular senescence)	K21776	NA	lin-54 homolog (C. elegans) [Source:MGI Symbol;Acc:MGI:2140902]	0.907818	2.27829	1.56691	2.69994	2.71206	2.49918	0.600798	-0.735047	0.0424411	1	down	no
chr8	21776599	21795185	+	ENSMUSG00000044748	Defb1	ENSMUST00000051017	GO:0002526(acute inflammatory response);GO:0005576(extracellular region);GO:0005615(extracellular space);GO:0006952(defense response);GO:0009617(response to bacterium);GO:0016020(membrane);GO:0019898(extrinsic component of membrane);GO:0019933(cAMP-mediated signaling);GO:0031731(CCR6 chemokine receptor binding);GO:0033574(response to testosterone);GO:0035584(calcium-mediated signaling using intra…	02010(ABC transporters);05150(Staphylococcus aureus infection)	K23125	NA	defensin beta 1 [Source:MGI Symbol;Acc:MGI:1096878]	3.13051	1.04133	0.992181	0.534973	0.65199	0.825165	2.56645	1.35977	0.0425185	1	up	yes
chr18	37020149	37187657	+	ENSMUSG00000103310	Pcdha12	ENSMUST00000047614	GO:0005509(calcium ion binding);GO:0005886(plasma membrane);GO:0005887(integral component of plasma membrane);GO:0007155(cell adhesion);GO:0007156(homophilic cell adhesion via plasma membrane adhesion molecules);GO:0016020(membrane);GO:0016021(integral component of membrane)	NA	K16493	NA	protocadherin alpha 12 [Source:MGI Symbol;Acc:MGI:1298370]	0.835912	0.686856	0.546779	1.20796	0.991898	1.42081	0.571592	-0.806941	0.0425312	1	down	no
chr19	44293674	44306864	+	ENSMUSG00000025203	Scd2	ENSMUST00000026221;ENSMUST00000237039	GO:0004768(stearoyl-CoA 9-desaturase activity);GO:0005506(iron ion binding);GO:0005783(endoplasmic reticulum);GO:0005789(endoplasmic reticulum membrane);GO:0006629(lipid metabolic process);GO:0006631(fatty acid metabolic process);GO:0006633(fatty acid biosynthetic process);GO:0006636(unsaturated fatty acid biosynthetic process);GO:0016020(membrane);GO:0016021(integral component of membrane);GO:00…	01040(Biosynthesis of unsaturated fatty acids);03320(PPAR signaling pathway);04152(AMPK signaling pathway);04152(AMPK signaling pathway)	K00507	EC:1.14.19.1	stearoyl-Coenzyme A desaturase 2 [Source:MGI Symbol;Acc:MGI:98240]	371.479	77.7042	53.1594	71.5204	90.5597	80.893	2.06748	1.04788	0.0425344	1	up	yes
chr6	73017606	73221651	-	ENSMUSG00000052861	Dnah6	ENSMUST00000064948;ENSMUST00000114038	GO:0003341(cilium movement);GO:0003777(microtubule motor activity);GO:0005524(ATP binding);GO:0005858(axonemal dynein complex);GO:0007018(microtubule-based movement);GO:0008569(ATP-dependent microtubule motor activity, minus-end-directed);GO:0016887(ATPase activity);GO:0030286(dynein complex);GO:0036156(inner dynein arm);GO:0045503(dynein light chain binding);GO:0045505(dynein intermediate chain …	05016(Huntington disease);05016(Huntington disease)	K10408	NA	dynein, axonemal, heavy chain 6 [Source:MGI Symbol;Acc:MGI:107744]	0.63953	0.822698	1.05116	1.42464	1.14878	1.25445	0.656601	-0.606911	0.0425855	1	down	no
chr18	36997880	37187657	+	ENSMUSG00000103770	Pcdha9	ENSMUST00000115659	GO:0003674(molecular_function);GO:0005509(calcium ion binding);GO:0005886(plasma membrane);GO:0005887(integral component of plasma membrane);GO:0007155(cell adhesion);GO:0007156(homophilic cell adhesion via plasma membrane adhesion molecules);GO:0016020(membrane);GO:0016021(integral component of membrane)	NA	K16493	NA	protocadherin alpha 9 [Source:MGI Symbol;Acc:MGI:2447322]	0.370881	0.345446	0.218421	0.824461	0.546942	0.491881	0.501667	-0.995198	0.0426234	1	down	no
chr2	62046462	62326730	+	ENSMUSG00000026904	Slc4a10	ENSMUST00000054484;ENSMUST00000102735;ENSMUST00000112480;ENSMUST00000147917;ENSMUST00000155219;ENSMUST00000149527;ENSMUST00000156534	GO:0005452(inorganic anion exchanger activity);GO:0005886(plasma membrane);GO:0005887(integral component of plasma membrane);GO:0006486(protein glycosylation);GO:0006811(ion transport);GO:0006814(sodium ion transport);GO:0006820(anion transport);GO:0006885(regulation of pH);GO:0007601(visual perception);GO:0008509(anion transmembrane transporter activity);GO:0008510(sodium:bicarbonate symporter a…	NA	K13861	NA	solute carrier family 4, sodium bicarbonate cotransporter-like, member 10 [Source:MGI Symbol;Acc:MGI:2150150]	19.7113	26.467	23.5478	38.2194	29.8469	26.6181	0.736406	-0.441427	0.0430055	1	down	no
chr3	135438149	135468198	+	ENSMUSG00000078578	Ube2d3	ENSMUST00000199613;ENSMUST00000197539;ENSMUST00000196248;ENSMUST00000106291;ENSMUST00000166033;ENSMUST00000196878;ENSMUST00000197859;ENSMUST00000196564;ENSMUST00000199582;ENSMUST00000197814;ENSMUST00000198685;ENSMUST00000198748;ENSMUST00000197134;ENSMUST00000196446;ENSMUST00000196591;ENSMUST00000197357	GO:0000151(ubiquitin ligase complex);GO:0000166(nucleotide binding);GO:0000209(protein polyubiquitination);GO:0004842(ubiquitin-protein transferase activity);GO:0005515(protein binding);GO:0005524(ATP binding);GO:0005768(endosome);GO:0005886(plasma membrane);GO:0006281(DNA repair);GO:0006511(ubiquitin-dependent protein catabolic process);GO:0006513(protein monoubiquitination);GO:0006915(apoptotic…	04120(Ubiquitin mediated proteolysis);04141(Protein processing in endoplasmic reticulum);04141(Protein processing in endoplasmic reticulum)	K06689	EC:2.3.2.23	ubiquitin-conjugating enzyme E2D 3 [Source:MGI Symbol;Acc:MGI:1913355]	7.4807	5.11021	8.38407	9.97123	8.50239	9.6277	0.746405	-0.421969	0.0431527	1	down	no
chr15	38291463	38300706	-	ENSMUSG00000037465	Klf10	ENSMUST00000074043;ENSMUST00000228416;ENSMUST00000227920;ENSMUST00000228772	GO:0000978(RNA polymerase II proximal promoter sequence-specific DNA binding);GO:0000981(DNA-binding transcription factor activity, RNA polymerase II-specific);GO:0001046(core promoter sequence-specific DNA binding);GO:0001228(DNA-binding transcription activator activity, RNA polymerase II-specific);GO:0003676(nucleic acid binding);GO:0003677(DNA binding);GO:0005515(protein binding);GO:0005634(nu…	NA	NA	NA	Kruppel-like factor 10 [Source:MGI Symbol;Acc:MGI:1101353]	1.8792	3.99097	3.93486	5.17284	5.69119	4.58872	0.634517	-0.65627	0.043286	1	down	no
chr7	24081924	24107713	+	ENSMUSG00000057101	Zfp180	ENSMUST00000206184;ENSMUST00000068975;ENSMUST00000206482	GO:0003674(molecular_function);GO:0003676(nucleic acid binding);GO:0005634(nucleus);GO:0008150(biological_process);GO:0008150(biological_process)	05168(Herpes simplex virus 1 infection);05168(Herpes simplex virus 1 infection)	K09228	NA	zinc finger protein 180 [Source:MGI Symbol;Acc:MGI:1923701]	13.9642	14.89	17.1173	16.9443	3.13348	2.92015	1.99894	0.999233	0.0435248	1	up	no
chr1	167371966	167393841	-	ENSMUSG00000026688	Mgst3	ENSMUST00000028005	GO:0004364(glutathione transferase activity);GO:0004464(leukotriene-C4 synthase activity);GO:0004602(glutathione peroxidase activity);GO:0005635(nuclear envelope);GO:0005783(endoplasmic reticulum);GO:0005789(endoplasmic reticulum membrane);GO:0006629(lipid metabolic process);GO:0010243(response to organonitrogen compound);GO:0016020(membrane);GO:0016021(integral component of membrane);GO:0016740(…	00480(Glutathione metabolism);00980(Metabolism of xenobiotics by cytochrome P450);00982(Drug metabolism - cytochrome P450);00983(Drug metabolism - other enzymes);01524(Platinum drug resistance);05200(Pathways in cancer);05204(Chemical carcinogenesis);05225(Hepatocellular carcinoma);05418(Fluid shear stress and atherosclerosis)	K00799	EC:2.5.1.18	microsomal glutathione S-transferase 3 [Source:MGI Symbol;Acc:MGI:1913697]	78.4329	58.8409	41.1781	39.423	43.0415	43.4353	1.41741	0.503258	0.0435253	1	up	no
chr17	81373105	81738377	-	ENSMUSG00000054640	Slc8a1	ENSMUST00000234923;ENSMUST00000163123;ENSMUST00000234131;ENSMUST00000235015	GO:0001666(response to hypoxia);GO:0002028(regulation of sodium ion transport);GO:0005432(calcium:sodium antiporter activity);GO:0005654(nucleoplasm);GO:0005739(mitochondrion);GO:0005874(microtubule);GO:0005886(plasma membrane);GO:0005887(integral component of plasma membrane);GO:0006814(sodium ion transport);GO:0006816(calcium ion transport);GO:0006874(cellular calcium ion homeostasis);GO:000688…	04020(Calcium signaling pathway);04022(cGMP-PKG signaling pathway);04260(Cardiac muscle contraction);04261(Adrenergic signaling in cardiomyocytes);04371(Apelin signaling pathway);04740(Olfactory transduction);04961(Endocrine and other factor-regulated calcium reabsorption);04974(Protein digestion and absorption);04978(Mineral absorption);05410(Hypertrophic cardiomyopathy (HCM));05412(Arrhythmogen…	K05849	NA	solute carrier family 8 (sodium/calcium exchanger), member 1 [Source:MGI Symbol;Acc:MGI:107956]	8.6125	11.0945	14.1416	16.869	14.0297	15.2996	0.732681	-0.448743	0.0435521	1	down	no
chr3	154306294	154330659	-	ENSMUSG00000096225	Lhx8	ENSMUST00000177846;ENSMUST00000203692;ENSMUST00000204403;ENSMUST00000205251	GO:0000977(RNA polymerase II regulatory region sequence-specific DNA binding);GO:0000981(DNA-binding transcription factor activity, RNA polymerase II-specific);GO:0001674(female germ cell nucleus);GO:0003677(DNA binding);GO:0005634(nucleus);GO:0006355(regulation of transcription, DNA-templated);GO:0007611(learning or memory);GO:0008585(female gonad development);GO:0021879(forebrain neuron differe…	NA	K09375	NA	LIM homeobox protein 8 [Source:MGI Symbol;Acc:MGI:1096343]	0.446229	0.206072	0.150818	0.245512	1.03709	0.804456	0.384809	-1.37778	0.0441451	1	down	yes
chr7	126776955	126780514	+	ENSMUSG00000042675	Ypel3	ENSMUST00000106357;ENSMUST00000150760;ENSMUST00000038614;ENSMUST00000106359;ENSMUST00000132643;ENSMUST00000145762;ENSMUST00000106356;ENSMUST00000170882;ENSMUST00000143078;ENSMUST00000156891;ENSMUST00000206143	GO:0003674(molecular_function);GO:0005575(cellular_component);GO:0005634(nucleus);GO:0005730(nucleolus);GO:0006915(apoptotic process);GO:0046872(metal ion binding);GO:2000774(positive regulation of cellular senescence);GO:2000774(positive regulation of cellular senescence)	NA	NA	NA	yippee like 3 [Source:MGI Symbol;Acc:MGI:1913340]	46.1882	30.4291	36.3488	30.4538	18.4141	31.5173	1.40531	0.490888	0.0445231	1	up	no
chr12	86980763	86990430	-	ENSMUSG00000048483	Zdhhc22	ENSMUST00000222543;ENSMUST00000223336;ENSMUST00000095521	GO:0005783(endoplasmic reticulum);GO:0005794(Golgi apparatus);GO:0005886(plasma membrane);GO:0006612(protein targeting to membrane);GO:0016020(membrane);GO:0016021(integral component of membrane);GO:0016740(transferase activity);GO:0016746(transferase activity, transferring acyl groups);GO:0018230(peptidyl-L-cysteine S-palmitoylation);GO:0018345(protein palmitoylation);GO:0019706(protein-cysteine…	NA	K18932	EC:2.3.1.225	zinc finger, DHHC-type containing 22 [Source:MGI Symbol;Acc:MGI:2685108]	34.1211	13.5415	9.47722	11.0236	7.5343	14.7821	1.71385	0.777244	0.0445283	1	up	no
chr9	59680144	59718874	+	ENSMUSG00000074259	Gramd2	ENSMUST00000128944;ENSMUST00000123914;ENSMUST00000143224;ENSMUST00000133822;ENSMUST00000098661;ENSMUST00000129129	GO:0005546(phosphatidylinositol-4,5-bisphosphate binding);GO:0005783(endoplasmic reticulum);GO:0005789(endoplasmic reticulum membrane);GO:0005886(plasma membrane);GO:0008289(lipid binding);GO:0016020(membrane);GO:0016021(integral component of membrane);GO:0031227(intrinsic component of endoplasmic reticulum membrane);GO:0031234(extrinsic component of cytoplasmic side of plasma membrane);GO:003509…	NA	NA	NA	GRAM domain containing 2 [Source:MGI Symbol;Acc:MGI:3528937]	0.841615	0.850425	0.915514	0.295988	0.603661	0.483019	1.88589	0.915242	0.044601	1	up	no
chr11	115091431	115162236	+	ENSMUSG00000020732	Rab37	ENSMUST00000021076;ENSMUST00000067754;ENSMUST00000131046;ENSMUST00000156383	GO:0003924(GTPase activity);GO:0005525(GTP binding);GO:0005793(endoplasmic reticulum-Golgi intermediate compartment);GO:0005793(endoplasmic reticulum-Golgi intermediate compartment)	NA	K07914	NA	RAB37, member RAS oncogene family [Source:MGI Symbol;Acc:MGI:1929945]	15.6848	5.59968	2.988	4.93194	2.9051	5.01942	1.88796	0.916825	0.0446079	1	up	no
chr11	102162497	102185296	-	ENSMUSG00000020922	Lsm12	ENSMUST00000021297;ENSMUST00000140429	GO:0003674(molecular_function);GO:0005575(cellular_component);GO:0016070(RNA metabolic process);GO:0016070(RNA metabolic process)	NA	NA	NA	LSM12 homolog [Source:MGI Symbol;Acc:MGI:1919592]	13.401	2.414	2.71315	11.417	12.3164	12.0258	0.518135	-0.948599	0.0447267	1	down	no
chr3	125865271	125938619	-	ENSMUSG00000032854	Ugt8a	ENSMUST00000057944;ENSMUST00000198610;ENSMUST00000196481	GO:0002175(protein localization to paranode region of axon);GO:0006629(lipid metabolic process);GO:0006665(sphingolipid metabolic process);GO:0006682(galactosylceramide biosynthetic process);GO:0007010(cytoskeleton organization);GO:0008120(ceramide glucosyltransferase activity);GO:0008194(UDP-glycosyltransferase activity);GO:0008489(UDP-galactose:glucosylceramide beta-1,4-galactosyltransferase ac…	00565(Ether lipid metabolism);00600(Sphingolipid metabolism);00600(Sphingolipid metabolism)	K04628	EC:2.4.1.47	UDP galactosyltransferase 8A [Source:MGI Symbol;Acc:MGI:109522]	15.5639	11.5019	13.0056	17.7531	16.1525	18.5848	0.763404	-0.389482	0.0448486	1	down	no
chr10	11149427	11217595	+	ENSMUSG00000090112	Shprh	ENSMUST00000044053;ENSMUST00000054814;ENSMUST00000160461;ENSMUST00000159810;ENSMUST00000161910;ENSMUST00000159553;ENSMUST00000161858	GO:0000166(nucleotide binding);GO:0000209(protein polyubiquitination);GO:0000786(nucleosome);GO:0003677(DNA binding);GO:0004386(helicase activity);GO:0004842(ubiquitin-protein transferase activity);GO:0005524(ATP binding);GO:0005575(cellular_component);GO:0005634(nucleus);GO:0006281(DNA repair);GO:0006334(nucleosome assembly);GO:0006974(cellular response to DNA damage stimulus);GO:0016567(protein…	NA	K15710	2.3.2.27;EC:3.6.4.-	SNF2 histone linker PHD RING helicase [Source:MGI Symbol;Acc:MGI:1917581]	1.77266	2.11871	3.54008	4.15872	3.13424	3.55828	0.684848	-0.546145	0.0453387	1	down	no
chr5	134702593	134747323	-	ENSMUSG00000029675	Eln	ENSMUST00000015138;ENSMUST00000201399;ENSMUST00000202570;ENSMUST00000202620;ENSMUST00000201856	GO:0003151(outflow tract morphogenesis);GO:0005201(extracellular matrix structural constituent);GO:0005515(protein binding);GO:0005576(extracellular region);GO:0005739(mitochondrion);GO:0007519(skeletal muscle tissue development);GO:0030023(extracellular matrix constituent conferring elasticity);GO:0030198(extracellular matrix organization);GO:0030833(regulation of actin filament polymerization);…	04974(Protein digestion and absorption);04974(Protein digestion and absorption)	K14211	NA	elastin [Source:MGI Symbol;Acc:MGI:95317]	1.10012	0.86766	1.01175	0.359178	0.615811	0.721072	1.75673	0.812895	0.0454909	1	up	no
chr14	57798180	57806638	+	ENSMUSG00000021963	Sap18	ENSMUST00000128764;ENSMUST00000111269;ENSMUST00000131455;ENSMUST00000143600	GO:0005654(nucleoplasm);GO:0005829(cytosol);GO:0008150(biological_process);GO:0016604(nuclear body);GO:0016607(nuclear speck);GO:0035145(exon-exon junction complex);GO:0061574(ASAP complex);GO:0061574(ASAP complex)	03013(RNA transport);03015(mRNA surveillance pathway);03015(mRNA surveillance pathway)	K14324	NA	Sin3-associated polypeptide 18 [Source:MGI Symbol;Acc:MGI:1277978]	10.6034	9.22459	11.7287	11.2128	20.1997	12.5935	0.7171	-0.479753	0.0455043	1	down	no
chrX	120290259	120910619	+	ENSMUSG00000034755	Pcdh11x	ENSMUST00000192677;ENSMUST00000113358;ENSMUST00000192977;ENSMUST00000050239;ENSMUST00000113364;ENSMUST00000193899;ENSMUST00000155223;ENSMUST00000195088;ENSMUST00000191653	GO:0005509(calcium ion binding);GO:0005515(protein binding);GO:0005886(plasma membrane);GO:0005887(integral component of plasma membrane);GO:0007155(cell adhesion);GO:0007156(homophilic cell adhesion via plasma membrane adhesion molecules);GO:0010923(negative regulation of phosphatase activity);GO:0016020(membrane);GO:0016021(integral component of membrane);GO:0016021(integral component of membra…	NA	K16498	NA	protocadherin 11 X-linked [Source:MGI Symbol;Acc:MGI:2442849]	0.417261	0.513147	0.293141	0.658022	0.700493	0.66484	0.604713	-0.725677	0.0455951	1	down	no
chr11	75679259	75706908	+	ENSMUSG00000017776	Crk	ENSMUST00000017920;ENSMUST00000108425;ENSMUST00000093115;ENSMUST00000108426	GO:0001764(neuron migration);GO:0001784(phosphotyrosine residue binding);GO:0001878(response to yeast);GO:0002685(regulation of leukocyte migration);GO:0005070(SH3/SH2 adaptor activity);GO:0005159(insulin-like growth factor receptor binding);GO:0005515(protein binding);GO:0005737(cytoplasm);GO:0005886(plasma membrane);GO:0006629(lipid metabolic process);GO:0008092(cytoskeletal protein binding);GO…	04010(MAPK signaling pathway);04012(ErbB signaling pathway);04015(Rap1 signaling pathway);04062(Chemokine signaling pathway);04510(Focal adhesion);04666(Fc gamma R-mediated phagocytosis);04722(Neurotrophin signaling pathway);04810(Regulation of actin cytoskeleton);04910(Insulin signaling pathway);05100(Bacterial invasion of epithelial cells);05163(Human cytomegalovirus infection);05170(Human immu…	K04438	NA	v-crk avian sarcoma virus CT10 oncogene homolog [Source:MGI Symbol;Acc:MGI:88508]	24.6867	10.2187	31.8842	34.2901	31.8774	34.3556	0.66442	-0.589832	0.0456791	1	down	no
chr19	5107746	5118560	-	ENSMUSG00000024862	Klc2	ENSMUST00000116563;ENSMUST00000137403;ENSMUST00000025798;ENSMUST00000142255;ENSMUST00000156717;ENSMUST00000149806;ENSMUST00000135827	GO:0003777(microtubule motor activity);GO:0005515(protein binding);GO:0005654(nucleoplasm);GO:0005739(mitochondrion);GO:0005829(cytosol);GO:0005871(kinesin complex);GO:0005886(plasma membrane);GO:0032991(protein-containing complex);GO:0032991(protein-containing complex)	05132(Salmonella infection);05132(Salmonella infection)	K10407	NA	kinesin light chain 2 [Source:MGI Symbol;Acc:MGI:107953]	40.6838	43.5029	38.6842	31.2467	30.3198	32.2301	1.30997	0.389537	0.0458548	1	up	no
chr2	152393611	152398063	-	ENSMUSG00000051817	Sox12	ENSMUST00000182625	GO:0000976(transcription regulatory region sequence-specific DNA binding);GO:0000981(DNA-binding transcription factor activity, RNA polymerase II-specific);GO:0001228(DNA-binding transcription activator activity, RNA polymerase II-specific);GO:0003677(DNA binding);GO:0003713(transcription coactivator activity);GO:0005634(nucleus);GO:0005654(nucleoplasm);GO:0006355(regulation of transcription, DNA…	NA	K09268	NA	SRY (sex determining region Y)-box 12 [Source:MGI Symbol;Acc:MGI:98360]	1.28937	0.91939	1.49308	5.72021	0.944638	1.30906	0.464244	-1.10704	0.0458739	1	down	yes
chr1	132191431	132259227	+	ENSMUSG00000079330	Lemd1	ENSMUST00000112357;ENSMUST00000189086;ENSMUST00000191418;ENSMUST00000185223;ENSMUST00000185436;ENSMUST00000189062;ENSMUST00000188169	GO:0003674(molecular_function);GO:0005575(cellular_component);GO:0008150(biological_process);GO:0016020(membrane);GO:0016021(integral component of membrane);GO:0016021(integral component of membrane)	NA	NA	NA	LEM domain containing 1 [Source:MGI Symbol;Acc:MGI:1922403]	0.683435	0.277842	0.430132	0.175563	0.184395	0.271847	2.20228	1.139	0.0460829	1	up	yes
chr1	24612775	24613119	-	ENSMUSG00000101939	Gm28438	ENSMUST00000188299	NA	NA	NA	NA	predicted gene 28438 [Source:MGI Symbol;Acc:MGI:5579144]	0.716205	1.84739	0.732567	4.91041	6.1972	0.285168	0.28932	-1.78926	0.0461296	1	down	yes
chr18	22693181	23041653	-	ENSMUSG00000041923	Nol4	ENSMUST00000081423;ENSMUST00000164186;ENSMUST00000097651;ENSMUST00000092015;ENSMUST00000069215;ENSMUST00000164893;ENSMUST00000097652;ENSMUST00000165323	GO:0005634(nucleus);GO:0005730(nucleolus);GO:0008150(biological_process);GO:0008150(biological_process)	NA	NA	NA	nucleolar protein 4 [Source:MGI Symbol;Acc:MGI:2441684]	5.87394	9.02423	10.0968	12.2595	11.931	10.6766	0.716866	-0.480224	0.0467085	1	down	no
chrX	159210307	159368244	+	ENSMUSG00000031309	Rps6ka3	ENSMUST00000033671;ENSMUST00000112493;ENSMUST00000142668;ENSMUST00000149939;ENSMUST00000126686;ENSMUST00000156648;ENSMUST00000112491	GO:0000166(nucleotide binding);GO:0000287(magnesium ion binding);GO:0002224(toll-like receptor signaling pathway);GO:0004672(protein kinase activity);GO:0004674(protein serine/threonine kinase activity);GO:0004711(ribosomal protein S6 kinase activity);GO:0005515(protein binding);GO:0005524(ATP binding);GO:0005634(nucleus);GO:0005654(nucleoplasm);GO:0005737(cytoplasm);GO:0006468(protein phosphoryl…	04010(MAPK signaling pathway);04114(Oocyte meiosis);04150(mTOR signaling pathway);04714(Thermogenesis);04720(Long-term potentiation);04722(Neurotrophin signaling pathway);04914(Progesterone-mediated oocyte maturation);04931(Insulin resistance);04931(Insulin resistance)	K04373	EC:2.7.11.1	ribosomal protein S6 kinase polypeptide 3 [Source:MGI Symbol;Acc:MGI:104557]	1.51729	2.02312	2.23332	3.05729	1.74849	4.21463	0.640073	-0.643692	0.0467429	1	down	no
chr18	6201002	6242174	-	ENSMUSG00000006740	Kif5b	ENSMUST00000025083;ENSMUST00000168031;ENSMUST00000170959;ENSMUST00000234166;ENSMUST00000164426;ENSMUST00000166249	GO:0000166(nucleotide binding);GO:0003774(motor activity);GO:0003777(microtubule motor activity);GO:0005515(protein binding);GO:0005524(ATP binding);GO:0005737(cytoplasm);GO:0005815(microtubule organizing center);GO:0005829(cytosol);GO:0005856(cytoskeleton);GO:0005871(kinesin complex);GO:0005874(microtubule);GO:0006839(mitochondrial transport);GO:0007017(microtubule-based process);GO:0007018(micr…	04144(Endocytosis);04728(Dopaminergic synapse);04728(Dopaminergic synapse)	K10396	NA	kinesin family member 5B [Source:MGI Symbol;Acc:MGI:1098268]	28.8986	29.253	30.2878	42.9044	33.9968	38.2581	0.767974	-0.380871	0.0467916	1	down	no
chrX	164419787	164433916	+	ENSMUSG00000031381	Piga	ENSMUST00000033754;ENSMUST00000155849;ENSMUST00000112257;ENSMUST00000112255;ENSMUST00000208261;ENSMUST00000151911	GO:0000506(glycosylphosphatidylinositol-N-acetylglucosaminyltransferase (GPI-GnT) complex);GO:0005783(endoplasmic reticulum);GO:0005789(endoplasmic reticulum membrane);GO:0006506(GPI anchor biosynthetic process);GO:0016020(membrane);GO:0016021(integral component of membrane);GO:0016740(transferase activity);GO:0016757(transferase activity, transferring glycosyl groups);GO:0017176(phosphatidylinos…	00563(Glycosylphosphatidylinositol (GPI)-anchor biosynthesis);00563(Glycosylphosphatidylinositol (GPI)-anchor biosynthesis)	K03857	EC:2.4.1.198	phosphatidylinositol glycan anchor biosynthesis, class A [Source:MGI Symbol;Acc:MGI:99461]	0.968672	0.675744	1.32683	1.61921	1.38886	1.82071	0.615321	-0.700589	0.0470704	1	down	no
chr1	135584773	135599948	+	ENSMUSG00000054412	Gm4793	ENSMUST00000067468	NA	NA	NA	NA	predicted gene 4793 [Source:MGI Symbol;Acc:MGI:3646955]	1.36274	0.426041	0.784912	0.451983	0.328306	0.337019	2.30348	1.20381	0.0474111	1	up	yes
chr3	31095058	31122577	+	ENSMUSG00000027660	Skil	ENSMUST00000118470;ENSMUST00000029194;ENSMUST00000144756;ENSMUST00000118204;ENSMUST00000123532;ENSMUST00000117728	GO:0000122(negative regulation of transcription by RNA polymerase II);GO:0000978(RNA polymerase II proximal promoter sequence-specific DNA binding);GO:0001227(DNA-binding transcription repressor activity, RNA polymerase II-specific);GO:0001669(acrosomal vesicle);GO:0001825(blastocyst formation);GO:0002260(lymphocyte homeostasis);GO:0003682(chromatin binding);GO:0003714(transcription corepressor a…	04550(Signaling pathways regulating pluripotency of stem cells);04550(Signaling pathways regulating pluripotency of stem cells)	K18499	NA	SKI-like [Source:MGI Symbol;Acc:MGI:106203]	3.97795	5.28759	7.172	7.34696	7.46457	7.92334	0.72301	-0.467912	0.0475232	1	down	no
chr3	146852367	146984009	+	ENSMUSG00000036745	Ttll7	ENSMUST00000106134;ENSMUST00000037942;ENSMUST00000197547;ENSMUST00000038090;ENSMUST00000124743;ENSMUST00000170055	GO:0005524(ATP binding);GO:0006464(cellular protein modification process);GO:0018095(protein polyglutamylation);GO:0043014(alpha-tubulin binding);GO:0048487(beta-tubulin binding);GO:0070740(tubulin-glutamic acid ligase activity);GO:0070740(tubulin-glutamic acid ligase activity)	NA	K16583	EC:6.-.-.-	tubulin tyrosine ligase-like family, member 7 [Source:MGI Symbol;Acc:MGI:1918142]	7.23116	9.70173	6.64882	10.8917	10.2549	10.5788	0.743308	-0.427967	0.0475679	1	down	no
chr17	71673261	71729669	+	ENSMUSG00000045761	Togaram2	ENSMUST00000144479;ENSMUST00000097284;ENSMUST00000129072	GO:0003674(molecular_function);GO:0005575(cellular_component);GO:0008150(biological_process);GO:0008150(biological_process)	NA	NA	NA	TOG array regulator of axonemal microtubules 2 [Source:MGI Symbol;Acc:MGI:2443498]	0.679426	0.615736	0.619522	1.21479	0.9137	1.13495	0.586706	-0.76929	0.0477087	1	down	no
chrX	142317993	142390535	-	ENSMUSG00000031278	Acsl4	ENSMUST00000112903;ENSMUST00000033634;ENSMUST00000112904;ENSMUST00000140520;ENSMUST00000112907	GO:0000166(nucleotide binding);GO:0001676(long-chain fatty acid metabolic process);GO:0003824(catalytic activity);GO:0004467(long-chain fatty acid-CoA ligase activity);GO:0005524(ATP binding);GO:0005737(cytoplasm);GO:0005739(mitochondrion);GO:0005741(mitochondrial outer membrane);GO:0005777(peroxisome);GO:0005778(peroxisomal membrane);GO:0005783(endoplasmic reticulum);GO:0005789(endoplasmic retic…	00061(Fatty acid biosynthesis);00071(Fatty acid degradation);03320(PPAR signaling pathway);04146(Peroxisome);04216(Ferroptosis);04714(Thermogenesis);04920(Adipocytokine signaling pathway);04920(Adipocytokine signaling pathway)	K01897	EC:6.2.1.3	acyl-CoA synthetase long-chain family member 4 [Source:MGI Symbol;Acc:MGI:1354713]	11.6961	5.74995	15.5968	17.3427	15.3848	15.5806	0.684003	-0.547926	0.0478662	1	down	no
chr7	140920902	140929192	+	ENSMUSG00000038745	Nlrp6	ENSMUST00000184560;ENSMUST00000183845;ENSMUST00000183761	GO:0000166(nucleotide binding);GO:0002376(immune system process);GO:0002862(negative regulation of inflammatory response to antigenic stimulus);GO:0005000(vasopressin receptor activity);GO:0005515(protein binding);GO:0005524(ATP binding);GO:0005575(cellular_component);GO:0005634(nucleus);GO:0005737(cytoplasm);GO:0005886(plasma membrane);GO:0006954(inflammatory response);GO:0007186(G protein-coupl…	04621(NOD-like receptor signaling pathway);04621(NOD-like receptor signaling pathway)	K20863	NA	NLR family, pyrin domain containing 6 [Source:MGI Symbol;Acc:MGI:2141990]	0.145794	0.0689159	0.108096	0.577674	0.0932581	0.195623	0.372516	-1.42463	0.0479925	1	down	yes
chr7	107370728	107548656	+	ENSMUSG00000062542	Syt9	ENSMUST00000144003;ENSMUST00000073459;ENSMUST00000127444;ENSMUST00000137663	GO:0000149(SNARE binding);GO:0001786(phosphatidylserine binding);GO:0005509(calcium ion binding);GO:0005515(protein binding);GO:0005544(calcium-dependent phospholipid binding);GO:0005546(phosphatidylinositol-4,5-bisphosphate binding);GO:0005886(plasma membrane);GO:0014059(regulation of dopamine secretion);GO:0016020(membrane);GO:0016021(integral component of membrane);GO:0016192(vesicle-mediated …	NA	K19909	NA	synaptotagmin IX [Source:MGI Symbol;Acc:MGI:1926373]	30.394	13.4998	12.0389	12.0389	10.3821	14.1543	1.52925	0.612825	0.0481032	1	up	no
chr10	130268152	130280240	-	ENSMUSG00000048015	Neurod4	ENSMUST00000061571	GO:0001764(neuron migration);GO:0003677(DNA binding);GO:0005634(nucleus);GO:0006355(regulation of transcription, DNA-templated);GO:0007219(Notch signaling pathway);GO:0007275(multicellular organism development);GO:0007399(nervous system development);GO:0007405(neuroblast proliferation);GO:0010001(glial cell differentiation);GO:0030154(cell differentiation);GO:0035881(amacrine cell differentiation…	NA	K09079	NA	neurogenic differentiation 4 [Source:MGI Symbol;Acc:MGI:108055]	0.277298	0.20131	0.352958	0.116352	0.101367	0.136252	2.34925	1.2322	0.0482671	1	up	yes
chr10	80602872	80615783	+	ENSMUSG00000113949	Scamp4	ENSMUST00000079883;ENSMUST00000221032;ENSMUST00000223256;ENSMUST00000180350;ENSMUST00000221236;ENSMUST00000220669;ENSMUST00000221387	GO:0000139(Golgi membrane);GO:0003674(molecular_function);GO:0005794(Golgi apparatus);GO:0015031(protein transport);GO:0016020(membrane);GO:0016021(integral component of membrane);GO:0030133(transport vesicle);GO:0032588(trans-Golgi network membrane);GO:0055038(recycling endosome membrane);GO:0055038(recycling endosome membrane)	NA	K19995	NA	secretory carrier membrane protein 4 [Source:MGI Symbol;Acc:MGI:1928947]	5.5177	2.06091	1.51716	1.58045	9.39959	8.48557	0.467274	-1.09766	0.0482825	1	down	yes
chr15	73761410	73839699	-	ENSMUSG00000072487	Mroh5	ENSMUST00000071419;ENSMUST00000151999;ENSMUST00000136698	GO:0003674(molecular_function);GO:0005575(cellular_component);GO:0008150(biological_process);GO:0008150(biological_process)	NA	NA	NA	maestro heat-like repeat family member 5 [Source:MGI Symbol;Acc:MGI:2685474]	0.187299	0.153853	0.176941	0.0702998	0.0947116	0.0644644	2.25772	1.17487	0.0483194	1	up	yes
chr9	119483408	119579016	-	ENSMUSG00000032511	Scn5a	ENSMUST00000120420;ENSMUST00000117911;ENSMUST00000065196	GO:0001518(voltage-gated sodium channel complex);GO:0002027(regulation of heart rate);GO:0003231(cardiac ventricle development);GO:0005216(ion channel activity);GO:0005244(voltage-gated ion channel activity);GO:0005248(voltage-gated sodium channel activity);GO:0005272(sodium channel activity);GO:0005515(protein binding);GO:0005516(calmodulin binding);GO:0005737(cytoplasm);GO:0005783(endoplasmic r…	04261(Adrenergic signaling in cardiomyocytes);04261(Adrenergic signaling in cardiomyocytes)	K04838	NA	sodium channel, voltage-gated, type V, alpha [Source:MGI Symbol;Acc:MGI:98251]	0.7741	0.827357	1.22274	1.0037	1.78895	1.71554	0.626458	-0.674709	0.0484058	1	down	no
chr4	134060815	134092504	+	ENSMUSG00000012123	Crybg2	ENSMUST00000153392;ENSMUST00000143295;ENSMUST00000146102;ENSMUST00000121391;ENSMUST00000140125;ENSMUST00000149080;ENSMUST00000227683	GO:0003674(molecular_function);GO:0005575(cellular_component);GO:0008150(biological_process);GO:0008150(biological_process)	NA	NA	NA	crystallin beta-gamma domain containing 2 [Source:MGI Symbol;Acc:MGI:1334463]	0.194357	0.106064	0.143048	0.0458125	0.0333251	0.0987728	2.49266	1.31769	0.0484768	1	up	yes
chr3	127807007	127837523	-	ENSMUSG00000074238	Ap1ar	ENSMUST00000051737;ENSMUST00000196687;ENSMUST00000200409;ENSMUST00000199901;ENSMUST00000197744;ENSMUST00000197471;ENSMUST00000200238;ENSMUST00000197450;ENSMUST00000198626;ENSMUST00000196392	GO:0001920(negative regulation of receptor recycling);GO:0005768(endosome);GO:0005794(Golgi apparatus);GO:0005829(cytosol);GO:0019894(kinesin binding);GO:0030133(transport vesicle);GO:0034315(regulation of Arp2/3 complex-mediated actin nucleation);GO:0034613(cellular protein localization);GO:0035650(AP-1 adaptor complex binding);GO:0048203(vesicle targeting, trans-Golgi to endosome);GO:0071933(Ar…	NA	NA	NA	adaptor-related protein complex 1 associated regulatory protein [Source:MGI Symbol;Acc:MGI:2384822]	9.12625	10.4365	10.8343	5.03348	6.23582	10.1727	1.41765	0.503497	0.0487144	1	up	no
chr1	14865072	14865965	+	ENSMUSG00000082193	Rpl5-ps1	ENSMUST00000121367	NA	NA	NA	NA	ribosomal protein L5, pseudogene 1 [Source:MGI Symbol;Acc:MGI:3647110]	1.23448	4.71974	0.788172	0.661028	0.962672	0.925592	2.64481	1.40316	0.0487895	1	up	yes
chr18	35650351	35655238	-	ENSMUSG00000073600	Prob1	ENSMUST00000097619;ENSMUST00000190196	GO:0003674(molecular_function);GO:0005575(cellular_component);GO:0008150(biological_process);GO:0008150(biological_process)	NA	NA	NA	proline rich basic protein 1 [Source:MGI Symbol;Acc:MGI:2686460]	2.47395	1.64521	1.98924	0.575277	0.39526	2.01548	2.04567	1.03257	0.0489947	1	up	yes
chr5	120431699	120441223	+	ENSMUSG00000029595	Lhx5	ENSMUST00000031591	GO:0000977(RNA polymerase II regulatory region sequence-specific DNA binding);GO:0000981(DNA-binding transcription factor activity, RNA polymerase II-specific);GO:0003677(DNA binding);GO:0005634(nucleus);GO:0006355(regulation of transcription, DNA-templated);GO:0007267(cell-cell signaling);GO:0021527(spinal cord association neuron differentiation);GO:0021549(cerebellum development);GO:0021702(cer…	04550(Signaling pathways regulating pluripotency of stem cells)	K18493	NA	LIM homeobox protein 5 [Source:MGI Symbol;Acc:MGI:107792]	0.83927	0.490314	0.374757	0.251983	0.292314	0.194559	2.30673	1.20585	0.0495041	1	up	yes
chr12	70154142	70183887	+	ENSMUSG00000090121	Abhd12b	ENSMUST00000162570;ENSMUST00000161541;ENSMUST00000169156	GO:0003674(molecular_function);GO:0005575(cellular_component);GO:0008150(biological_process);GO:0008150(biological_process)	NA	K13705	EC:3.-.-.-	abhydrolase domain containing 12B [Source:MGI Symbol;Acc:MGI:2685650]	8.65151	1.59246	1.70786	1.77831	0.918728	2.71528	2.20827	1.14291	0.0498135	1	up	yes
chr13	23681467	23683948	-	ENSMUSG00000069270	Hist1h2ac	ENSMUST00000171127	GO:0000786(nucleosome);GO:0000790(nuclear chromatin);GO:0003674(molecular_function);GO:0003677(DNA binding);GO:0005575(cellular_component);GO:0005634(nucleus);GO:0005694(chromosome);GO:0006325(chromatin organization);GO:0008150(biological_process);GO:0008285(negative regulation of cell population proliferation);GO:0019899(enzyme binding);GO:0046982(protein heterodimerization activity)	04217(Necroptosis);05034(Alcoholism);05322(Systemic lupus erythematosus)	K11251	NA	histone cluster 1, H2ac [Source:MGI Symbol;Acc:MGI:2448287]	0.2868	0.477814	0.188761	0.723975	0.579831	0.868123	0.438953	-1.18786	0.0499135	1	down	yes
chr9	88447009	88482574	-	ENSMUSG00000032423	Syncrip	ENSMUST00000173801;ENSMUST00000174282;ENSMUST00000069221;ENSMUST00000174391;ENSMUST00000174145;ENSMUST00000172508;ENSMUST00000187770;ENSMUST00000172828	GO:0003676(nucleic acid binding);GO:0003723(RNA binding);GO:0003729(mRNA binding);GO:0005634(nucleus);GO:0005654(nucleoplasm);GO:0005681(spliceosomal complex);GO:0005737(cytoplasm);GO:0005783(endoplasmic reticulum);GO:0006397(mRNA processing);GO:0008143(poly(A) binding);GO:0008380(RNA splicing);GO:0017148(negative regulation of translation);GO:0043231(intracellular membrane-bounded organelle);GO:…	NA	K13160	NA	synaptotagmin binding, cytoplasmic RNA interacting protein [Source:MGI Symbol;Acc:MGI:1891690]	3.99745	5.39178	5.21099	6.48286	6.38806	6.52017	0.752934	-0.409404	0.0499745	1	down	no
chr15	83375607	83464606	-	ENSMUSG00000016664	Pacsin2	ENSMUST00000231184;ENSMUST00000171436;ENSMUST00000231946;ENSMUST00000230960;ENSMUST00000165095;ENSMUST00000230030;ENSMUST00000231043;ENSMUST00000229337	GO:0005515(protein binding);GO:0005543(phospholipid binding);GO:0005737(cytoplasm);GO:0005768(endosome);GO:0005769(early endosome);GO:0005829(cytosol);GO:0005856(cytoskeleton);GO:0005886(plasma membrane);GO:0005901(caveola);GO:0005911(cell-cell junction);GO:0006897(endocytosis);GO:0007010(cytoskeleton organization);GO:0007165(signal transduction);GO:0008092(cytoskeletal protein binding);GO:000828…	NA	NA	NA	protein kinase C and casein kinase substrate in neurons 2 [Source:MGI Symbol;Acc:MGI:1345153]	19.7475	16.6599	17.0784	11.5651	9.91863	17.5408	1.37057	0.454772	0.0501171	1	up	no
chr2	84734058	84738655	+	ENSMUSG00000034059	Ypel4	ENSMUST00000151647;ENSMUST00000090729;ENSMUST00000151399	GO:0003674(molecular_function);GO:0005575(cellular_component);GO:0005634(nucleus);GO:0005730(nucleolus);GO:0008150(biological_process);GO:0046872(metal ion binding);GO:0046872(metal ion binding)	NA	NA	NA	yippee like 4 [Source:MGI Symbol;Acc:MGI:3605071]	29.2905	20.6067	27.6387	21.3303	17.2808	19.2331	1.34042	0.42269	0.0501783	1	up	no
chrX	10715013	10719690	+	ENSMUSG00000008035	Mid1ip1	ENSMUST00000008179;ENSMUST00000115524;ENSMUST00000125623;ENSMUST00000144356	GO:0005515(protein binding);GO:0005634(nucleus);GO:0005737(cytoplasm);GO:0005829(cytosol);GO:0005856(cytoskeleton);GO:0005874(microtubule);GO:0006629(lipid metabolic process);GO:0007026(negative regulation of microtubule depolymerization);GO:0008022(protein C-terminus binding);GO:0015630(microtubule cytoskeleton);GO:0042802(identical protein binding);GO:0045723(positive regulation of fatty acid b…	NA	NA	NA	Mid1 interacting protein 1 (gastrulation specific G12-like (zebrafish)) [Source:MGI Symbol;Acc:MGI:1915291]	47.041	45.019	30.6124	19.8927	23.8296	40.6703	1.45359	0.539624	0.050441	1	up	no
chr2	180894105	180895220	+	ENSMUSG00000098051	Gm27032	ENSMUST00000183124	NA	NA	NA	NA	predicted gene, 27032 [Source:MGI Symbol;Acc:MGI:5504147]	5.88722	4.04134	8.52589	0.529401	5.0289	0.224472	3.19128	1.67414	0.0509512	1	up	no
chr13	54758860	54766595	-	ENSMUSG00000034891	Sncb	ENSMUST00000036825;ENSMUST00000138067;ENSMUST00000134110;ENSMUST00000153829	GO:0005509(calcium ion binding);GO:0005737(cytoplasm);GO:0005739(mitochondrion);GO:0007268(chemical synaptic transmission);GO:0016234(inclusion body);GO:0030426(growth cone);GO:0042417(dopamine metabolic process);GO:0043014(alpha-tubulin binding);GO:0043025(neuronal cell body);GO:0043195(terminal bouton);GO:0043524(negative regulation of neuron apoptotic process);GO:0043679(axon terminus);GO:0045…	NA	NA	NA	synuclein, beta [Source:MGI Symbol;Acc:MGI:1889011]	163.761	125.608	88.818	94.4859	85.7893	95.5192	1.37126	0.455507	0.0512566	1	up	no
chr4	35706647	36951747	-	ENSMUSG00000045083	Lingo2	ENSMUST00000164772;ENSMUST00000108124;ENSMUST00000145615;ENSMUST00000108122;ENSMUST00000065173;ENSMUST00000124999;ENSMUST00000144170;ENSMUST00000098151;ENSMUST00000125128	GO:0003674(molecular_function);GO:0005515(protein binding);GO:0005615(extracellular space);GO:0016020(membrane);GO:0016021(integral component of membrane);GO:0031012(extracellular matrix);GO:0051965(positive regulation of synapse assembly);GO:0051965(positive regulation of synapse assembly)	NA	NA	NA	leucine rich repeat and Ig domain containing 2 [Source:MGI Symbol;Acc:MGI:2442298]	0.897575	1.2241	1.93105	2.07117	2.01265	2.19421	0.645541	-0.63142	0.0515289	1	down	no
chr8	94172664	94173568	+	ENSMUSG00000031762	Mt2	ENSMUST00000034214	GO:0005634(nucleus);GO:0005737(cytoplasm);GO:0005829(cytosol);GO:0006882(cellular zinc ion homeostasis);GO:0007263(nitric oxide mediated signal transduction);GO:0008144(drug binding);GO:0008270(zinc ion binding);GO:0009617(response to bacterium);GO:0010273(detoxification of copper ion);GO:0035690(cellular response to drug);GO:0036016(cellular response to interleukin-3);GO:0036018(cellular respons…	04978(Mineral absorption)	K14739	NA	metallothionein 2 [Source:MGI Symbol;Acc:MGI:97172]	157.705	164.943	152.486	127.052	117.659	120.133	1.3023	0.381061	0.0518331	1	up	no
chr19	41482637	41562261	+	ENSMUSG00000025019	Lcor	ENSMUST00000067795;ENSMUST00000163929;ENSMUST00000237976;ENSMUST00000237208	GO:0000122(negative regulation of transcription by RNA polymerase II);GO:0003677(DNA binding);GO:0003700(DNA-binding transcription factor activity);GO:0005634(nucleus);GO:0005654(nucleoplasm);GO:0006357(regulation of transcription by RNA polymerase II);GO:0006366(transcription by RNA polymerase II);GO:0008134(transcription factor binding);GO:0008134(transcription factor binding)	NA	NA	NA	ligand dependent nuclear receptor corepressor [Source:MGI Symbol;Acc:MGI:2443930]	0.234885	0.745435	0.868093	1.47291	0.828216	1.26482	0.518352	-0.947995	0.0519606	1	down	no
chr17	27122663	27133916	-	ENSMUSG00000024208	Uqcc2	ENSMUST00000025045;ENSMUST00000145148	GO:0002082(regulation of oxidative phosphorylation);GO:0003674(molecular_function);GO:0005739(mitochondrion);GO:0005743(mitochondrial inner membrane);GO:0005758(mitochondrial intermembrane space);GO:0005759(mitochondrial matrix);GO:0016020(membrane);GO:0016604(nuclear body);GO:0034551(mitochondrial respiratory chain complex III assembly);GO:0042645(mitochondrial nucleoid);GO:0050796(regulation of…	NA	K17682	NA	ubiquinol-cytochrome c reductase complex assembly factor 2 [Source:MGI Symbol;Acc:MGI:1914517]	73.5778	48.5877	57.2503	42.6329	35.6911	51.8786	1.37797	0.462548	0.0521843	1	up	no
chr4	117932154	118134914	-	ENSMUSG00000028538	St3gal3	ENSMUST00000030263;ENSMUST00000097912;ENSMUST00000106410;ENSMUST00000126336;ENSMUST00000138274	GO:0003836(beta-galactoside (CMP) alpha-2,3-sialyltransferase activity);GO:0005794(Golgi apparatus);GO:0006486(protein glycosylation);GO:0008118(N-acetyllactosaminide alpha-2,3-sialyltransferase activity);GO:0008373(sialyltransferase activity);GO:0016020(membrane);GO:0016021(integral component of membrane);GO:0016740(transferase activity);GO:0016757(transferase activity, transferring glycosyl gro…	00514(Other types of O-glycan biosynthesis);00515(Mannose type O-glycan biosynthesis);00533(Glycosaminoglycan biosynthesis - keratan sulfate);00601(Glycosphingolipid biosynthesis - lacto and neolacto series);00601(Glycosphingolipid biosynthesis - lacto and neolacto series)	K00781	EC:2.4.99.6	ST3 beta-galactoside alpha-2,3-sialyltransferase 3 [Source:MGI Symbol;Acc:MGI:1316659]	24.6875	18.9992	17.3467	18.1019	13.4806	13.0236	1.36827	0.452356	0.0521888	1	up	no
chr3	157534160	157548410	+	ENSMUSG00000028180	Zranb2	ENSMUST00000106057;ENSMUST00000106058;ENSMUST00000106063;ENSMUST00000184802;ENSMUST00000152882;ENSMUST00000198915;ENSMUST00000196900	GO:0003723(RNA binding);GO:0005634(nucleus);GO:0005654(nucleoplasm);GO:0006397(mRNA processing);GO:0008380(RNA splicing);GO:0046872(metal ion binding);GO:0046872(metal ion binding)	NA	NA	NA	zinc finger, RAN-binding domain containing 2 [Source:MGI Symbol;Acc:MGI:1858211]	9.84401	7.12649	11.1944	13.507	12.9255	10.9743	0.752934	-0.409405	0.052199	1	down	no
chr13	119488039	119611059	+	ENSMUSG00000074634	Tmem267	ENSMUST00000176171;ENSMUST00000178948;ENSMUST00000099147;ENSMUST00000177361;ENSMUST00000223912	GO:0016020(membrane);GO:0016021(integral component of membrane);GO:0016021(integral component of membrane)	NA	NA	NA	transmembrane protein 267 [Source:MGI Symbol;Acc:MGI:3648543]	6.44452	6.12648	4.26425	2.22684	5.73846	1.6584	1.74935	0.806822	0.052252	1	up	no
chr2	26352645	26371952	+	ENSMUSG00000086779	Gm13562	ENSMUST00000125198;ENSMUST00000137869	NA	NA	NA	NA	predicted gene 13562 [Source:MGI Symbol;Acc:MGI:3651238]	0.484489	0.218578	0.462192	1.17557	0.526435	1.01764	0.428459	-1.22277	0.0523933	1	down	no
chrX	101295839	101321348	+	ENSMUSG00000096056	Gm21986	ENSMUST00000113671	NA	NA	NA	NA	predicted gene 21986 [Source:MGI Symbol;Acc:MGI:5439455]	0.286947	0.203195	0.706166	0.008479	0.266822	0.059543	3.57273	1.83703	0.0525695	1	up	no
chr6	3498382	3603531	+	ENSMUSG00000001376	Vps50	ENSMUST00000001412;ENSMUST00000170873;ENSMUST00000184780;ENSMUST00000164052;ENSMUST00000184461;ENSMUST00000183935;ENSMUST00000184959	GO:0000149(SNARE binding);GO:0005768(endosome);GO:0005829(cytosol);GO:0015031(protein transport);GO:0032456(endocytic recycling);GO:0042147(retrograde transport, endosome to Golgi);GO:0048471(perinuclear region of cytoplasm);GO:0055037(recycling endosome);GO:1990745(EARP complex);GO:1990745(EARP complex)	NA	K23288	NA	VPS50 EARP/GARPII complex subunit [Source:MGI Symbol;Acc:MGI:1920538]	4.2421	5.16099	5.31113	7.12528	5.97278	6.34854	0.756648	-0.402306	0.0526245	1	down	no
chr11	116645595	116654313	-	ENSMUSG00000020810	Cygb	ENSMUST00000021166	GO:0001666(response to hypoxia);GO:0004096(catalase activity);GO:0004601(peroxidase activity);GO:0005344(oxygen carrier activity);GO:0005506(iron ion binding);GO:0005737(cytoplasm);GO:0006979(response to oxidative stress);GO:0010764(negative regulation of fibroblast migration);GO:0015671(oxygen transport);GO:0016607(nuclear speck);GO:0019395(fatty acid oxidation);GO:0019825(oxygen binding);GO:002…	NA	K21894	NA	cytoglobin [Source:MGI Symbol;Acc:MGI:2149481]	41.765	37.4041	31.5429	28.3824	28.5129	27.045	1.31894	0.399376	0.0530618	1	up	no
chr15	73809507	73809896	-	ENSMUSG00000083380	Ndufb4c	ENSMUST00000120938	NA	NA	NA	NA	NADH:ubiquinone oxidoreductase subunit B4C [Source:MGI Symbol;Acc:MGI:3781422]	26.0761	40.2412	19.5545	5.48557	23.2853	15.4607	1.94141	0.957106	0.0531108	1	up	no
chr2	136081104	136387967	-	ENSMUSG00000039913	Pak7	ENSMUST00000035264;ENSMUST00000077200;ENSMUST00000143329	GO:0000166(nucleotide binding);GO:0004672(protein kinase activity);GO:0004674(protein serine/threonine kinase activity);GO:0005524(ATP binding);GO:0005634(nucleus);GO:0005654(nucleoplasm);GO:0005737(cytoplasm);GO:0005739(mitochondrion);GO:0006468(protein phosphorylation);GO:0006915(apoptotic process);GO:0007010(cytoskeleton organization);GO:0007612(learning);GO:0007613(memory);GO:0007626(locomoto…	04012(ErbB signaling pathway);04014(Ras signaling pathway);04360(Axon guidance);04510(Focal adhesion);04660(T cell receptor signaling pathway);04810(Regulation of actin cytoskeleton);05170(Human immunodeficiency virus 1 infection);05211(Renal cell carcinoma);05211(Renal cell carcinoma)	K05736	EC:2.7.11.1	p21 (RAC1) activated kinase 7 [Source:MGI Symbol;Acc:MGI:1920334]	2.79015	3.01234	4.18466	5.15346	4.2086	4.64807	0.712852	-0.488325	0.0534595	1	down	no
chr12	80692591	80724214	+	ENSMUSG00000066438	Plekhd1	ENSMUST00000140770;ENSMUST00000153762;ENSMUST00000142760	GO:0003674(molecular_function);GO:0005575(cellular_component);GO:0008150(biological_process);GO:0008150(biological_process)	NA	NA	NA	pleckstrin homology domain containing, family D (with coiled-coil domains) member 1 [Source:MGI Symbol;Acc:MGI:3036228]	10.2808	4.52684	3.63603	4.03677	2.97045	4.3559	1.62312	0.698766	0.0536298	1	up	no
chr1	24612407	24612700	-	ENSMUSG00000067736	Gm10222	ENSMUST00000088336	NA	NA	NA	NA	predicted gene 10222 [Source:MGI Symbol;Acc:MGI:3642643]	1.01815	4.06983	0.073846	5.74708	15.3852	0.853943	0.234776	-2.09064	0.0537059	1	down	no
chr14	57123303	57133611	-	ENSMUSG00000040055	Gjb6	ENSMUST00000039380;ENSMUST00000162931;ENSMUST00000224544;ENSMUST00000160703	GO:0005515(protein binding);GO:0005829(cytosol);GO:0005886(plasma membrane);GO:0005921(gap junction);GO:0005922(connexin complex);GO:0006915(apoptotic process);GO:0007154(cell communication);GO:0007568(aging);GO:0007605(sensory perception of sound);GO:0008285(negative regulation of cell population proliferation);GO:0016020(membrane);GO:0016021(integral component of membrane);GO:0016324(apical pla…	NA	K07625	NA	gap junction protein, beta 6 [Source:MGI Symbol;Acc:MGI:107588]	30.5757	21.7527	26.489	20.4699	17.2169	21.5282	1.33104	0.412551	0.0538501	1	up	no
chr9	121489824	121495694	-	ENSMUSG00000032532	Cck	ENSMUST00000216176;ENSMUST00000035120;ENSMUST00000213106;ENSMUST00000215228;ENSMUST00000217581;ENSMUST00000216138	GO:0001764(neuron migration);GO:0001836(release of cytochrome c from mitochondria);GO:0005179(hormone activity);GO:0005184(neuropeptide hormone activity);GO:0005515(protein binding);GO:0005576(extracellular region);GO:0005615(extracellular space);GO:0006915(apoptotic process);GO:0006919(activation of cysteine-type endopeptidase activity involved in apoptotic process);GO:0007205(protein kinase C-a…	04080(Neuroactive ligand-receptor interaction);04911(Insulin secretion);04972(Pancreatic secretion);04972(Pancreatic secretion)	K05226	NA	cholecystokinin [Source:MGI Symbol;Acc:MGI:88297]	96.896	84.7627	85.528	61.7591	75.527	65.7742	1.3158	0.39594	0.0538558	1	up	no
chr4	116819904	116821707	-	ENSMUSG00000043155	Hpdl	ENSMUST00000055436	GO:0003674(molecular_function);GO:0003868(4-hydroxyphenylpyruvate dioxygenase activity);GO:0005575(cellular_component);GO:0008150(biological_process);GO:0009072(aromatic amino acid family metabolic process);GO:0016491(oxidoreductase activity);GO:0016701(oxidoreductase activity, acting on single donors with incorporation of molecular oxygen);GO:0046872(metal ion binding);GO:0051213(dioxygenase act…	NA	NA	NA	4-hydroxyphenylpyruvate dioxygenase-like [Source:MGI Symbol;Acc:MGI:2444646]	0.480937	0.917002	1.03897	1.90901	1.40726	1.55494	0.500267	-0.999229	0.0541441	1	down	no
chr6	92242061	92244650	-	ENSMUSG00000005892	Trh	ENSMUST00000006046	GO:0001666(response to hypoxia);GO:0001692(histamine metabolic process);GO:0005179(hormone activity);GO:0005515(protein binding);GO:0005576(extracellular region);GO:0005634(nucleus);GO:0005737(cytoplasm);GO:0005886(plasma membrane);GO:0007628(adult walking behavior);GO:0008437(thyrotropin-releasing hormone activity);GO:0009409(response to cold);GO:0009749(response to glucose);GO:0009755(hormone-m…	04080(Neuroactive ligand-receptor interaction)	K05253	NA	thyrotropin releasing hormone [Source:MGI Symbol;Acc:MGI:98823]	17.2203	4.02887	2.15958	3.48947	2.92573	4.09049	2.22819	1.15587	0.0543526	1	up	no
chr7	121391859	121501770	+	ENSMUSG00000046321	Hs3st2	ENSMUST00000084628;ENSMUST00000206880	GO:0000139(Golgi membrane);GO:0005575(cellular_component);GO:0005794(Golgi apparatus);GO:0007623(circadian rhythm);GO:0008146(sulfotransferase activity);GO:0008467([heparan sulfate]-glucosamine 3-sulfotransferase 1 activity);GO:0015012(heparan sulfate proteoglycan biosynthetic process);GO:0016020(membrane);GO:0016021(integral component of membrane);GO:0016740(transferase activity);GO:0033871([hep…	00534(Glycosaminoglycan biosynthesis - heparan sulfate / heparin);00534(Glycosaminoglycan biosynthesis - heparan sulfate / heparin)	K07808	EC:2.8.2.29	heparan sulfate (glucosamine) 3-O-sulfotransferase 2 [Source:MGI Symbol;Acc:MGI:1333802]	0.717001	2.503	2.42773	3.19709	4.14656	3.07771	0.541937	-0.883802	0.0543651	1	down	no
chr2	30266203	30282149	+	ENSMUSG00000079484	Phyhd1	ENSMUST00000113643;ENSMUST00000154647;ENSMUST00000154988;ENSMUST00000129512;ENSMUST00000139719;ENSMUST00000138254;ENSMUST00000091132;ENSMUST00000113645;ENSMUST00000085290	GO:0003674(molecular_function);GO:0005575(cellular_component);GO:0008150(biological_process);GO:0016491(oxidoreductase activity);GO:0046872(metal ion binding);GO:0051213(dioxygenase activity);GO:0055114(oxidation-reduction process);GO:0055114(oxidation-reduction process)	NA	NA	NA	phytanoyl-CoA dioxygenase domain containing 1 [Source:MGI Symbol;Acc:MGI:3612860]	8.2683	4.66422	6.93679	4.39854	3.88808	4.93518	1.50277	0.587623	0.0545716	1	up	no
chr19	5824708	5845478	-	ENSMUSG00000092274	Neat1	ENSMUST00000174287;ENSMUST00000173672;ENSMUST00000174829	NA	NA	NA	NA	nuclear paraspeckle assembly transcript 1 (non-protein coding) [Source:MGI Symbol;Acc:MGI:1914211]	10.3219	4.51074	7.62383	6.64791	3.68578	5.01171	1.4634	0.549326	0.0546036	1	up	no
chr16	56477878	56690135	+	ENSMUSG00000035258	Abi3bp	ENSMUST00000231781;ENSMUST00000096012;ENSMUST00000171000;ENSMUST00000048471;ENSMUST00000231337	GO:0005201(extracellular matrix structural constituent);GO:0005515(protein binding);GO:0005518(collagen binding);GO:0005539(glycosaminoglycan binding);GO:0005614(interstitial matrix);GO:0008201(heparin binding);GO:0010811(positive regulation of cell-substrate adhesion);GO:0030198(extracellular matrix organization);GO:0031012(extracellular matrix);GO:0062023(collagen-containing extracellular matri…	NA	NA	NA	ABI gene family, member 3 (NESH) binding protein [Source:MGI Symbol;Acc:MGI:2444583]	0.0228306	0.167846	0.145946	0.294355	0.368665	0.210262	0.385469	-1.37531	0.0546442	1	down	no
chr5	53267083	53278540	+	ENSMUSG00000061461	Smim20	ENSMUST00000147148;ENSMUST00000204839;ENSMUST00000204465;ENSMUST00000204089;ENSMUST00000203623	GO:0003674(molecular_function);GO:0005743(mitochondrial inner membrane);GO:0016020(membrane);GO:0016021(integral component of membrane);GO:0033617(mitochondrial respiratory chain complex IV assembly);GO:0033617(mitochondrial respiratory chain complex IV assembly)	NA	NA	NA	small integral membrane protein 20 [Source:MGI Symbol;Acc:MGI:1913528]	5.56143	4.48436	5.50771	2.57546	2.50098	4.87844	1.5624	0.643762	0.0547307	1	up	no
chr13	86044816	86046904	-	ENSMUSG00000017778	Cox7c	ENSMUST00000131011;ENSMUST00000017922;ENSMUST00000078764;ENSMUST00000132233	GO:0004129(cytochrome-c oxidase activity);GO:0005739(mitochondrion);GO:0005743(mitochondrial inner membrane);GO:0006123(mitochondrial electron transport, cytochrome c to oxygen);GO:0016020(membrane);GO:0016021(integral component of membrane);GO:0022900(electron transport chain);GO:1902600(proton transmembrane transport);GO:1902600(proton transmembrane transport)	00190(Oxidative phosphorylation);04260(Cardiac muscle contraction);04714(Thermogenesis);04932(Non-alcoholic fatty liver disease (NAFLD));05010(Alzheimer disease);05012(Parkinson disease);05016(Huntington disease);05016(Huntington disease)	K02272	NA	cytochrome c oxidase subunit 7C [Source:MGI Symbol;Acc:MGI:103226]	107.398	95.6143	89.6503	69.947	80.8561	72.4201	1.31108	0.390751	0.0549323	1	up	no
chr3	32736990	32751566	+	ENSMUSG00000027673	Ndufb5	ENSMUST00000195565;ENSMUST00000127477;ENSMUST00000122290;ENSMUST00000029217;ENSMUST00000154257;ENSMUST00000121778;ENSMUST00000156174;ENSMUST00000139593	GO:0003674(molecular_function);GO:0005654(nucleoplasm);GO:0005739(mitochondrion);GO:0005743(mitochondrial inner membrane);GO:0005747(mitochondrial respiratory chain complex I);GO:0016020(membrane);GO:0016021(integral component of membrane);GO:0032981(mitochondrial respiratory chain complex I assembly);GO:0055114(oxidation-reduction process);GO:0070469(respirasome);GO:0070469(respirasome)	00190(Oxidative phosphorylation);04714(Thermogenesis);04723(Retrograde endocannabinoid signaling);04932(Non-alcoholic fatty liver disease (NAFLD));05010(Alzheimer disease);05012(Parkinson disease);05016(Huntington disease);05016(Huntington disease)	K03961	NA	NADH:ubiquinone oxidoreductase subunit B5 [Source:MGI Symbol;Acc:MGI:1913296]	13.9881	12.4321	10.6518	15.3777	17.1887	15.5905	0.769816	-0.377415	0.0549335	1	down	no
chr2	118699103	118703963	-	ENSMUSG00000078137	Ankrd63	ENSMUST00000104937	GO:0003674(molecular_function);GO:0005515(protein binding);GO:0005575(cellular_component);GO:0008150(biological_process)	NA	NA	NA	ankyrin repeat domain 63 [Source:MGI Symbol;Acc:MGI:2686183]	1.06436	3.78868	4.58545	4.64515	6.64029	5.2543	0.570655	-0.80931	0.055082	1	down	no
chr17	26199183	26207786	-	ENSMUSG00000073433	Arhgdig	ENSMUST00000121959;ENSMUST00000025019;ENSMUST00000155556;ENSMUST00000176847	GO:0001835(blastocyst hatching);GO:0005092(GDP-dissociation inhibitor activity);GO:0005094(Rho GDP-dissociation inhibitor activity);GO:0005096(GTPase activator activity);GO:0005515(protein binding);GO:0005737(cytoplasm);GO:0005829(cytosol);GO:0005886(plasma membrane);GO:0007266(Rho protein signal transduction);GO:0016020(membrane);GO:0030695(GTPase regulator activity);GO:0032880(regulation of pro…	04722(Neurotrophin signaling pathway);04962(Vasopressin-regulated water reabsorption);04962(Vasopressin-regulated water reabsorption)	K12462	NA	Rho GDP dissociation inhibitor (GDI) gamma [Source:MGI Symbol;Acc:MGI:108430]	24.0527	18.1556	18.205	13.7774	14.215	15.5767	1.38661	0.47156	0.0555026	1	up	no
chr4	137277489	137299726	+	ENSMUSG00000036856	Wnt4	ENSMUST00000045747	GO:0001656(metanephros development);GO:0001658(branching involved in ureteric bud morphogenesis);GO:0001822(kidney development);GO:0001823(mesonephros development);GO:0001837(epithelial to mesenchymal transition);GO:0001838(embryonic epithelial tube formation);GO:0001889(liver development);GO:0003714(transcription corepressor activity);GO:0005102(signaling receptor binding);GO:0005109(frizzled bi…	04150(mTOR signaling pathway);04310(Wnt signaling pathway);04360(Axon guidance);04390(Hippo signaling pathway);04550(Signaling pathways regulating pluripotency of stem cells);04916(Melanogenesis);04919(Thyroid hormone signaling pathway);04934(Cushing syndrome);05165(Human papillomavirus infection);05200(Pathways in cancer);05205(Proteoglycans in cancer);05217(Basal cell carcinoma);05224(Breast ca…	NA	NA	wingless-type MMTV integration site family, member 4 [Source:MGI Symbol;Acc:MGI:98957]	7.73614	5.47427	3.80294	3.16162	3.59962	4.55951	1.50285	0.587698	0.055587	1	up	no
chr3	89338542	89349996	-	ENSMUSG00000028041	Adam15	ENSMUST00000074582;ENSMUST00000134839;ENSMUST00000139705;ENSMUST00000155868;ENSMUST00000184651;ENSMUST00000107448;ENSMUST00000148068;ENSMUST00000156250;ENSMUST00000134590;ENSMUST00000029676;ENSMUST00000155295;ENSMUST00000144608	GO:0001525(angiogenesis);GO:0001669(acrosomal vesicle);GO:0001953(negative regulation of cell-matrix adhesion);GO:0002418(immune response to tumor cell);GO:0004222(metalloendopeptidase activity);GO:0005178(integrin binding);GO:0005515(protein binding);GO:0005615(extracellular space);GO:0005912(adherens junction);GO:0005929(cilium);GO:0006508(proteolysis);GO:0007155(cell adhesion);GO:0007229(integ…	NA	K06836	EC:3.4.24.-	a disintegrin and metallopeptidase domain 15 (metargidin) [Source:MGI Symbol;Acc:MGI:1333882]	12.2833	7.82375	9.85668	7.50628	6.2388	8.36984	1.35491	0.438198	0.0558956	1	up	no
chr11	84525660	84535831	+	ENSMUSG00000087211	Lhx1os	ENSMUST00000134800;ENSMUST00000126072;ENSMUST00000128121	NA	NA	NA	NA	LIM homeobox 1, opposite strand [Source:MGI Symbol;Acc:MGI:1925615]	2.71354	0.635222	1.29612	0.780294	0.4945	0.56795	2.52064	1.33379	0.0561394	1	up	no
chr10	61089331	61094324	+	ENSMUSG00000020098	Pcbd1	ENSMUST00000020298;ENSMUST00000218005	GO:0003713(transcription coactivator activity);GO:0004505(phenylalanine 4-monooxygenase activity);GO:0005515(protein binding);GO:0005634(nucleus);GO:0005654(nucleoplasm);GO:0005737(cytoplasm);GO:0005829(cytosol);GO:0006558(L-phenylalanine metabolic process);GO:0006729(tetrahydrobiopterin biosynthetic process);GO:0008124(4-alpha-hydroxytetrahydrobiopterin dehydratase activity);GO:0016829(lyase act…	00790(Folate biosynthesis);00790(Folate biosynthesis)	K01724	EC:4.2.1.96	pterin 4 alpha carbinolamine dehydratase/dimerization cofactor of hepatocyte nuclear factor 1 alpha (TCF1) 1 [Source:MGI Symbol;Acc:MGI:94873]	19.376	8.82239	7.78993	6.36945	5.9782	8.36239	1.73772	0.797199	0.0562807	1	up	no
chr15	99084086	99087817	-	ENSMUSG00000001076	C1ql4	ENSMUST00000064462	GO:0005515(protein binding);GO:0005576(extracellular region);GO:0005581(collagen trimer);GO:0005615(extracellular space);GO:0042802(identical protein binding);GO:0045599(negative regulation of fat cell differentiation);GO:0048147(negative regulation of fibroblast proliferation);GO:0070373(negative regulation of ERK1 and ERK2 cascade)	NA	K23284	NA	complement component 1, q subcomponent-like 4 [Source:MGI Symbol;Acc:MGI:3579909]	1.91274	1.27904	0.343875	0.220768	0.412353	0.708734	2.6349	1.39775	0.0563525	1	up	no
chr10	121546455	121586787	-	ENSMUSG00000020115	Tbk1	ENSMUST00000020316;ENSMUST00000219400;ENSMUST00000220386;ENSMUST00000219244;ENSMUST00000219439;ENSMUST00000218460	GO:0000166(nucleotide binding);GO:0002218(activation of innate immune response);GO:0002376(immune system process);GO:0003676(nucleic acid binding);GO:0004672(protein kinase activity);GO:0004674(protein serine/threonine kinase activity);GO:0005515(protein binding);GO:0005524(ATP binding);GO:0005654(nucleoplasm);GO:0005737(cytoplasm);GO:0005829(cytosol);GO:0006468(protein phosphorylation);GO:001046…	04014(Ras signaling pathway);04137(Mitophagy - animal);04620(Toll-like receptor signaling pathway);04621(NOD-like receptor signaling pathway);04622(RIG-I-like receptor signaling pathway);04623(Cytosolic DNA-sensing pathway);04657(IL-17 signaling pathway);05160(Hepatitis C);05161(Hepatitis B);05162(Measles);05163(Human cytomegalovirus infection);05164(Influenza A);05165(Human papillomavirus infect…	K05410	EC:2.7.11.10	TANK-binding kinase 1 [Source:MGI Symbol;Acc:MGI:1929658]	9.9442	10.56	10.854	15.3947	11.3992	14.768	0.754493	-0.40642	0.0564843	1	down	no
chr1	68032186	69108059	-	ENSMUSG00000062209	Erbb4	ENSMUST00000153432;ENSMUST00000121473;ENSMUST00000119142;ENSMUST00000126682	GO:0000166(nucleotide binding);GO:0001755(neural crest cell migration);GO:0004672(protein kinase activity);GO:0004713(protein tyrosine kinase activity);GO:0004714(transmembrane receptor protein tyrosine kinase activity);GO:0005154(epidermal growth factor receptor binding);GO:0005515(protein binding);GO:0005524(ATP binding);GO:0005634(nucleus);GO:0005737(cytoplasm);GO:0005739(mitochondrion);GO:000…	04010(MAPK signaling pathway);04012(ErbB signaling pathway);04020(Calcium signaling pathway);04151(PI3K-Akt signaling pathway);05205(Proteoglycans in cancer);05205(Proteoglycans in cancer)	K05085	EC:2.7.10.1	erb-b2 receptor tyrosine kinase 4 [Source:MGI Symbol;Acc:MGI:104771]	3.10865	4.10971	4.00748	5.3309	4.54153	5.06477	0.751535	-0.412087	0.0566617	1	down	no
chr8	22073616	22125053	-	ENSMUSG00000037738	Nek5	ENSMUST00000169834;ENSMUST00000209656;ENSMUST00000213644;ENSMUST00000210824	GO:0000166(nucleotide binding);GO:0004672(protein kinase activity);GO:0004674(protein serine/threonine kinase activity);GO:0005524(ATP binding);GO:0005575(cellular_component);GO:0006468(protein phosphorylation);GO:0016301(kinase activity);GO:0016310(phosphorylation);GO:0016740(transferase activity);GO:0046872(metal ion binding);GO:0051155(positive regulation of striated muscle cell differentiatio…	NA	K08857	EC:2.7.11.1	NIMA (never in mitosis gene a)-related expressed kinase 5 [Source:MGI Symbol;Acc:MGI:2142824]	0.252371	0.640802	0.699764	1.07919	1.06986	1.08767	0.492146	-1.02284	0.0566647	1	down	no
chr12	85110833	85134845	+	ENSMUSG00000004789	Dlst	ENSMUST00000053811;ENSMUST00000221357;ENSMUST00000221288;ENSMUST00000223438;ENSMUST00000223413;ENSMUST00000221842;ENSMUST00000223409;ENSMUST00000220559;ENSMUST00000223332;ENSMUST00000220633;ENSMUST00000222998;ENSMUST00000223415;ENSMUST00000222472	GO:0004149(dihydrolipoyllysine-residue succinyltransferase activity);GO:0005515(protein binding);GO:0005634(nucleus);GO:0005739(mitochondrion);GO:0005759(mitochondrial matrix);GO:0005886(plasma membrane);GO:0006099(tricarboxylic acid cycle);GO:0006103(2-oxoglutarate metabolic process);GO:0006104(succinyl-CoA metabolic process);GO:0006734(NADH metabolic process);GO:0016740(transferase activity);GO…	00020(Citrate cycle (TCA cycle));00310(Lysine degradation);00380(Tryptophan metabolism);00380(Tryptophan metabolism)	K00658	EC:2.3.1.61	dihydrolipoamide S-succinyltransferase (E2 component of 2-oxo-glutarate complex) [Source:MGI Symbol;Acc:MGI:1926170]	7.34907	6.31588	6.0026	5.93803	7.36275	16.0123	0.670947	-0.575729	0.056749	1	down	no
chr15	79724070	79742536	-	ENSMUSG00000042524	Sun2	ENSMUST00000159762;ENSMUST00000231189;ENSMUST00000046259;ENSMUST00000100439;ENSMUST00000160355;ENSMUST00000089311;ENSMUST00000159660;ENSMUST00000162064;ENSMUST00000162392	GO:0000784(nuclear chromosome, telomeric region);GO:0000794(condensed nuclear chromosome);GO:0005515(protein binding);GO:0005521(lamin binding);GO:0005634(nucleus);GO:0005635(nuclear envelope);GO:0005637(nuclear inner membrane);GO:0005639(integral component of nuclear inner membrane);GO:0005768(endosome);GO:0006998(nuclear envelope organization);GO:0010008(endosome membrane);GO:0016020(membrane);…	NA	K19347	NA	Sad1 and UNC84 domain containing 2 [Source:MGI Symbol;Acc:MGI:2443011]	7.04181	5.45911	3.52708	3.74112	3.17691	4.05148	1.46114	0.547096	0.0567804	1	up	no
chrX	20105754	20291807	-	ENSMUSG00000037341	Slc9a7	ENSMUST00000224372;ENSMUST00000072451;ENSMUST00000130938;ENSMUST00000151845	GO:0005768(endosome);GO:0005794(Golgi apparatus);GO:0005802(trans-Golgi network);GO:0005886(plasma membrane);GO:0006811(ion transport);GO:0006812(cation transport);GO:0006813(potassium ion transport);GO:0006814(sodium ion transport);GO:0006885(regulation of pH);GO:0015297(antiporter activity);GO:0015299(solute:proton antiporter activity);GO:0015385(sodium:proton antiporter activity);GO:0015386(po…	NA	K12041	NA	solute carrier family 9 (sodium/hydrogen exchanger), member 7 [Source:MGI Symbol;Acc:MGI:2444530]	2.18013	3.12894	2.95903	4.35396	3.58943	4.36649	0.671664	-0.574188	0.0569996	1	down	no
chr12	105705976	105782447	+	ENSMUSG00000041323	Ak7	ENSMUST00000040876;ENSMUST00000221981;ENSMUST00000220702	GO:0004017(adenylate kinase activity);GO:0004127(cytidylate kinase activity);GO:0004550(nucleoside diphosphate kinase activity);GO:0005524(ATP binding);GO:0006139(nucleobase-containing compound metabolic process);GO:0006165(nucleoside diphosphate phosphorylation);GO:0009142(nucleoside triphosphate biosynthetic process);GO:0019205(nucleobase-containing compound kinase activity);GO:0046940(nucleosi…	00230(Purine metabolism);00730(Thiamine metabolism);00730(Thiamine metabolism)	K00939	EC:2.7.4.3	adenylate kinase 7 [Source:MGI Symbol;Acc:MGI:1926051]	1.78646	2.73349	2.70132	3.19929	4.1544	3.54611	0.662514	-0.593978	0.0570387	1	down	no
chr4	17852893	18119145	+	ENSMUSG00000028226	Mmp16	ENSMUST00000029881;ENSMUST00000133416;ENSMUST00000142434;ENSMUST00000139418;ENSMUST00000149353;ENSMUST00000183662	GO:0001501(skeletal system development);GO:0001503(ossification);GO:0001958(endochondral ossification);GO:0004222(metalloendopeptidase activity);GO:0005615(extracellular space);GO:0005886(plasma membrane);GO:0005887(integral component of plasma membrane);GO:0006508(proteolysis);GO:0008233(peptidase activity);GO:0008237(metallopeptidase activity);GO:0008270(zinc ion binding);GO:0016020(membrane);G…	04928(Parathyroid hormone synthesis, secretion and action);05206(MicroRNAs in cancer);05206(MicroRNAs in cancer)	K07996	EC:3.4.24.-	matrix metallopeptidase 16 [Source:MGI Symbol;Acc:MGI:1276107]	0.797674	1.108	1.23643	1.7309	1.74039	1.30476	0.657887	-0.604088	0.0570524	1	down	no
chrX	7651106	7657258	-	ENSMUSG00000087644	Gm14703	ENSMUST00000145894	NA	NA	NA	NA	predicted gene 14703 [Source:MGI Symbol;Acc:MGI:3705165]	1.07832	1.69939	2.29254	1.32815	0.484462	0.63847	2.06858	1.04864	0.0571404	1	up	no
chr11	69340461	69342641	+	ENSMUSG00000043419	Rnf227	ENSMUST00000218008;ENSMUST00000129321;ENSMUST00000151617	GO:0046872(metal ion binding);GO:0046872(metal ion binding)	NA	NA	NA	ring finger protein 227 [Source:MGI Symbol;Acc:MGI:1915359]	64.4761	57.2623	44.8927	21.7454	47.0887	45.2225	1.46095	0.546907	0.0572079	1	up	no
chr16	17152013	17202649	-	ENSMUSG00000038965	Ube2l3	ENSMUST00000090192;ENSMUST00000232668;ENSMUST00000232035;ENSMUST00000232514;ENSMUST00000231557;ENSMUST00000232139;ENSMUST00000232594;ENSMUST00000231643	GO:0000151(ubiquitin ligase complex);GO:0000166(nucleotide binding);GO:0000209(protein polyubiquitination);GO:0003713(transcription coactivator activity);GO:0004842(ubiquitin-protein transferase activity);GO:0005515(protein binding);GO:0005524(ATP binding);GO:0005634(nucleus);GO:0005737(cytoplasm);GO:0006355(regulation of transcription, DNA-templated);GO:0006511(ubiquitin-dependent protein catabo…	04120(Ubiquitin mediated proteolysis);05012(Parkinson disease);05012(Parkinson disease)	K04552	EC:2.3.2.23	ubiquitin-conjugating enzyme E2L 3 [Source:MGI Symbol;Acc:MGI:109240]	12.1007	6.32659	5.16462	14.0405	5.36534	19.5579	0.605482	-0.723843	0.0572849	1	down	no
chr2	181018380	181043546	-	ENSMUSG00000027577	Chrna4	ENSMUST00000198922;ENSMUST00000067120;ENSMUST00000108851;ENSMUST00000135766	GO:0001508(action potential);GO:0001666(response to hypoxia);GO:0004888(transmembrane signaling receptor activity);GO:0005216(ion channel activity);GO:0005230(extracellular ligand-gated ion channel activity);GO:0005515(protein binding);GO:0005886(plasma membrane);GO:0005887(integral component of plasma membrane);GO:0005892(acetylcholine-gated channel complex);GO:0006281(DNA repair);GO:0006811(ion…	04080(Neuroactive ligand-receptor interaction);04725(Cholinergic synapse);05033(Nicotine addiction);05033(Nicotine addiction)	K04806	NA	cholinergic receptor, nicotinic, alpha polypeptide 4 [Source:MGI Symbol;Acc:MGI:87888]	24.69	11.2157	7.88265	9.6174	7.62345	10.8692	1.55775	0.639463	0.057925	1	up	no
chr5	24502757	24527202	-	ENSMUSG00000067724	Gbx1	ENSMUST00000088311	GO:0000977(RNA polymerase II regulatory region sequence-specific DNA binding);GO:0001228(DNA-binding transcription activator activity, RNA polymerase II-specific);GO:0003677(DNA binding);GO:0005634(nucleus);GO:0006355(regulation of transcription, DNA-templated);GO:0007628(adult walking behavior);GO:0019230(proprioception);GO:0021522(spinal cord motor neuron differentiation);GO:0021549(cerebellum …	NA	K09321	NA	gastrulation brain homeobox 1 [Source:MGI Symbol;Acc:MGI:95667]	0.387529	0.162081	0.315256	0.336815	0.762078	0.772064	0.462259	-1.11323	0.0581743	1	down	no
chr6	88257334	88446539	-	ENSMUSG00000033216	Eefsec	ENSMUST00000204459;ENSMUST00000165242;ENSMUST00000205179;ENSMUST00000203213;ENSMUST00000205014	GO:0000049(tRNA binding);GO:0000166(nucleotide binding);GO:0001514(selenocysteine incorporation);GO:0003746(translation elongation factor activity);GO:0003924(GTPase activity);GO:0005515(protein binding);GO:0005525(GTP binding);GO:0005634(nucleus);GO:0005737(cytoplasm);GO:0005739(mitochondrion);GO:0005829(cytosol);GO:0006412(translation);GO:0006414(translational elongation);GO:0035368(selenocyste…	NA	K03833	NA	eukaryotic elongation factor, selenocysteine-tRNA-specific [Source:MGI Symbol;Acc:MGI:2137092]	2.94992	5.3517	5.06695	2.6398	3.13628	2.79211	1.56026	0.641784	0.0582717	1	up	no
chr7	131338220	131362759	-	ENSMUSG00000040177	2310057M21Rik	ENSMUST00000059438;ENSMUST00000208526;ENSMUST00000207117;ENSMUST00000208509;ENSMUST00000207354;ENSMUST00000207305	GO:0005575(cellular_component);GO:0008150(biological_process);GO:0042802(identical protein binding);GO:0042802(identical protein binding)	NA	NA	NA	RIKEN cDNA 2310057M21 gene [Source:MGI Symbol;Acc:MGI:1915527]	1.56221	1.20349	1.54904	1.92749	1.9292	2.02657	0.733392	-0.447344	0.0583438	1	down	no
chrX	136213972	136215513	-	ENSMUSG00000050071	Bex1	ENSMUST00000058125;ENSMUST00000113118;ENSMUST00000142172;ENSMUST00000113120	GO:0002052(positive regulation of neuroblast proliferation);GO:0005515(protein binding);GO:0005634(nucleus);GO:0005737(cytoplasm);GO:0007275(multicellular organism development);GO:0007399(nervous system development);GO:0030154(cell differentiation);GO:0031103(axon regeneration);GO:0045665(negative regulation of neuron differentiation);GO:0048011(neurotrophin TRK receptor signaling pathway);GO:006…	NA	NA	NA	brain expressed X-linked 1 [Source:MGI Symbol;Acc:MGI:1328321]	37.8418	42.6099	27.9796	48.2791	54.855	43.2373	0.740796	-0.432852	0.058588	1	down	no
chr18	35553404	35587708	+	ENSMUSG00000117694	Gm28285	ENSMUST00000237592;ENSMUST00000237230;ENSMUST00000235801;ENSMUST00000236097;ENSMUST00000237589;ENSMUST00000235585;ENSMUST00000235176	GO:0003676(nucleic acid binding);GO:0003676(nucleic acid binding)	NA	NA	NA	novel protein, identical to matrin 3 (Matr3)	0.877898	0.138717	0.274756	2.54503	0.358429	0.735755	0.354849	-1.49472	0.0587705	1	down	no
chr9	106447459	106452923	+	ENSMUSG00000042073	Abhd14b	ENSMUST00000213179;ENSMUST00000048527;ENSMUST00000185527;ENSMUST00000186361;ENSMUST00000185347;ENSMUST00000187106;ENSMUST00000215475;ENSMUST00000216130	GO:0005634(nucleus);GO:0005730(nucleolus);GO:0005829(cytosol);GO:0016787(hydrolase activity);GO:0045944(positive regulation of transcription by RNA polymerase II);GO:0045944(positive regulation of transcription by RNA polymerase II)	NA	K13706	NA	abhydrolase domain containing 14b [Source:MGI Symbol;Acc:MGI:1923741]	5.48579	3.8398	6.34549	5.29659	1.91292	1.87092	1.72581	0.787272	0.0588267	1	up	no
chr10	102415883	102418014	+	ENSMUSG00000111990	Gm47033	ENSMUST00000218629	NA	NA	NA	NA	predicted gene, 47033 [Source:MGI Symbol;Acc:MGI:6095730]	1.28869	1.32417	1.68647	0.800434	0.647848	0.861409	1.86143	0.896412	0.0589603	1	up	no
chr12	95692226	95785215	+	ENSMUSG00000047414	Flrt2	ENSMUST00000057324;ENSMUST00000110117	GO:0003007(heart morphogenesis);GO:0005104(fibroblast growth factor receptor binding);GO:0005515(protein binding);GO:0005576(extracellular region);GO:0005615(extracellular space);GO:0005783(endoplasmic reticulum);GO:0005789(endoplasmic reticulum membrane);GO:0005886(plasma membrane);GO:0005887(integral component of plasma membrane);GO:0005911(cell-cell junction);GO:0005925(focal adhesion);GO:0007…	NA	K16362	NA	fibronectin leucine rich transmembrane protein 2 [Source:MGI Symbol;Acc:MGI:3603594]	3.17553	5.5892	6.63059	8.06873	7.0012	6.89804	0.700807	-0.51291	0.0590463	1	down	no
chr13	111593534	111593611	-	ENSMUSG00000096842	Gm10736	ENSMUST00000179668	NA	NA	NA	NA	predicted gene 10736 [Source:MGI Symbol;Acc:MGI:3704412]	55.9641	36.1108	40.9222	44.2947	55.5459	155.612	0.520634	-0.94166	0.0591028	1	down	no
chr4	127047094	127061152	-	ENSMUSG00000043872	Zmym1	ENSMUST00000124429;ENSMUST00000055013;ENSMUST00000106102;ENSMUST00000140605	GO:0008150(biological_process);GO:0008270(zinc ion binding);GO:0046983(protein dimerization activity);GO:0046983(protein dimerization activity)	NA	NA	NA	zinc finger, MYM domain containing 1 [Source:MGI Symbol;Acc:MGI:1915560]	3.9598	4.51473	5.38289	7.88122	5.03902	6.66413	0.707575	-0.499044	0.0592171	1	down	no
chr4	43668971	43692668	+	ENSMUSG00000078716	Tmem8b	ENSMUST00000107866;ENSMUST00000107865;ENSMUST00000167153;ENSMUST00000143339;ENSMUST00000134869;ENSMUST00000143774;ENSMUST00000154112;ENSMUST00000107864	GO:0003674(molecular_function);GO:0005634(nucleus);GO:0005737(cytoplasm);GO:0005739(mitochondrion);GO:0005783(endoplasmic reticulum);GO:0005886(plasma membrane);GO:0007155(cell adhesion);GO:0007160(cell-matrix adhesion);GO:0009986(cell surface);GO:0016020(membrane);GO:0016021(integral component of membrane);GO:0040008(regulation of growth);GO:0040008(regulation of growth)	NA	NA	NA	transmembrane protein 8B [Source:MGI Symbol;Acc:MGI:2441680]	13.8619	7.22118	7.58577	6.66418	7.09034	6.41407	1.42146	0.507374	0.0592545	1	up	no
chr12	29528384	29923213	+	ENSMUSG00000061911	Myt1l	ENSMUST00000219463;ENSMUST00000021009;ENSMUST00000049784;ENSMUST00000218583;ENSMUST00000219060;ENSMUST00000219744;ENSMUST00000218198;ENSMUST00000219231;ENSMUST00000220072;ENSMUST00000219899;ENSMUST00000217961	GO:0000122(negative regulation of transcription by RNA polymerase II);GO:0000977(RNA polymerase II regulatory region sequence-specific DNA binding);GO:0001227(DNA-binding transcription repressor activity, RNA polymerase II-specific);GO:0001228(DNA-binding transcription activator activity, RNA polymerase II-specific);GO:0003677(DNA binding);GO:0003700(DNA-binding transcription factor activity);GO:…	NA	K23193	NA	myelin transcription factor 1-like [Source:MGI Symbol;Acc:MGI:1100511]	10.3959	15.5665	16.9382	19.2898	19.7047	18.6238	0.744566	-0.425529	0.059401	1	down	no
chr4	45799022	45804604	+	ENSMUSG00000035561	Aldh1b1	ENSMUST00000044384;ENSMUST00000172750	GO:0004029(aldehyde dehydrogenase (NAD) activity);GO:0005654(nucleoplasm);GO:0005739(mitochondrion);GO:0005759(mitochondrial matrix);GO:0006068(ethanol catabolic process);GO:0016491(oxidoreductase activity);GO:0016620(oxidoreductase activity, acting on the aldehyde or oxo group of donors, NAD or NADP as acceptor);GO:0043231(intracellular membrane-bounded organelle);GO:0043878(glyceraldehyde-3-pho…	00010(Glycolysis / Gluconeogenesis);00053(Ascorbate and aldarate metabolism);00071(Fatty acid degradation);00280(Valine, leucine and isoleucine degradation);00310(Lysine degradation);00330(Arginine and proline metabolism);00340(Histidine metabolism);00380(Tryptophan metabolism);00410(beta-Alanine metabolism);00561(Glycerolipid metabolism);00620(Pyruvate metabolism);00620(Pyruvate metabolism)	K00128	EC:1.2.1.3	aldehyde dehydrogenase 1 family, member B1 [Source:MGI Symbol;Acc:MGI:1919785]	6.69757	3.90893	2.88466	8.55663	3.84476	9.99558	0.602365	-0.731289	0.0595559	1	down	no
chr14	122913030	122937469	+	ENSMUSG00000075463	4930594M22Rik	ENSMUST00000161599;ENSMUST00000162218;ENSMUST00000100291	NA	NA	NA	NA	RIKEN cDNA 4930594M22 gene [Source:MGI Symbol;Acc:MGI:1925478]	0.39989	0.176241	0.25397	0.126828	0.149996	0.0822635	2.31169	1.20895	0.0597623	1	up	no
chr15	91673175	91816120	+	ENSMUSG00000036273	Lrrk2	ENSMUST00000060642;ENSMUST00000137657;ENSMUST00000172797;ENSMUST00000140734;ENSMUST00000133743	GO:0000149(SNARE binding);GO:0000165(MAPK cascade);GO:0000166(nucleotide binding);GO:0000186(activation of MAPKK activity);GO:0000187(activation of MAPK activity);GO:0000287(magnesium ion binding);GO:0001933(negative regulation of protein phosphorylation);GO:0001934(positive regulation of protein phosphorylation);GO:0003779(actin binding);GO:0003924(GTPase activity);GO:0004672(protein kinase acti…	05012(Parkinson disease);05012(Parkinson disease)	NA	NA	leucine-rich repeat kinase 2 [Source:MGI Symbol;Acc:MGI:1913975]	1.69989	2.1621	2.22048	2.95712	2.73945	2.6387	0.729728	-0.454569	0.0597926	1	down	no
chr4	53713998	53777890	+	ENSMUSG00000028414	Fktn	ENSMUST00000128667;ENSMUST00000221657;ENSMUST00000107638;ENSMUST00000061771;ENSMUST00000222290	GO:0000139(Golgi membrane);GO:0001764(neuron migration);GO:0005634(nucleus);GO:0005737(cytoplasm);GO:0005783(endoplasmic reticulum);GO:0005794(Golgi apparatus);GO:0005801(cis-Golgi network);GO:0006486(protein glycosylation);GO:0006493(protein O-linked glycosylation);GO:0008285(negative regulation of cell population proliferation);GO:0016020(membrane);GO:0016021(integral component of membrane);GO:…	00515(Mannose type O-glycan biosynthesis);00515(Mannose type O-glycan biosynthesis)	K19872	EC:2.7.8.-	fukutin [Source:MGI Symbol;Acc:MGI:2179507]	5.64701	7.96273	3.9634	8.94133	7.41096	8.28733	0.713207	-0.487608	0.0598141	1	down	no
chr6	29694222	29718559	+	ENSMUSG00000001763	Tspan33	ENSMUST00000046750;ENSMUST00000115250;ENSMUST00000137925	GO:0005886(plasma membrane);GO:0005887(integral component of plasma membrane);GO:0007166(cell surface receptor signaling pathway);GO:0009986(cell surface);GO:0016020(membrane);GO:0016021(integral component of membrane);GO:0019899(enzyme binding);GO:0051604(protein maturation);GO:0072659(protein localization to plasma membrane);GO:0097197(tetraspanin-enriched microdomain);GO:0097197(tetraspanin-en…	NA	K17346	NA	tetraspanin 33 [Source:MGI Symbol;Acc:MGI:1919012]	12.581	8.57005	8.08582	6.47927	7.27201	7.65384	1.36588	0.449835	0.0598899	1	up	no
chr2	130576173	130577054	+	ENSMUSG00000027301	Oxt	ENSMUST00000028764	GO:0001975(response to amphetamine);GO:0002027(regulation of heart rate);GO:0002125(maternal aggressive behavior);GO:0005179(hormone activity);GO:0005184(neuropeptide hormone activity);GO:0005185(neurohypophyseal hormone activity);GO:0005576(extracellular region);GO:0005615(extracellular space);GO:0005737(cytoplasm);GO:0007204(positive regulation of cytosolic calcium ion concentration);GO:0007507…	04024(cAMP signaling pathway);04080(Neuroactive ligand-receptor interaction);04921(Oxytocin signaling pathway)	K05243	NA	oxytocin [Source:MGI Symbol;Acc:MGI:97453]	16.457	1.63448	0	1.01114	0.571387	1.64465	5.60597	2.48697	0.0600163	1	up	no
chr14	78492246	78536808	-	ENSMUSG00000022016	Akap11	ENSMUST00000022593;ENSMUST00000123853;ENSMUST00000227808;ENSMUST00000226416;ENSMUST00000227722	GO:0001934(positive regulation of protein phosphorylation);GO:0005730(nucleolus);GO:0005737(cytoplasm);GO:0005777(peroxisome);GO:0005829(cytosol);GO:0005886(plasma membrane);GO:0019207(kinase regulator activity);GO:0032991(protein-containing complex);GO:0034236(protein kinase A catalytic subunit binding);GO:0034237(protein kinase A regulatory subunit binding);GO:0043549(regulation of kinase activ…	NA	K16527	NA	A kinase (PRKA) anchor protein 11 [Source:MGI Symbol;Acc:MGI:2684060]	15.1141	17.2576	19.6328	22.5481	19.4307	26.0024	0.764985	-0.386498	0.0602093	1	down	no
chr6	125690419	126040126	+	ENSMUSG00000038115	Ano2	ENSMUST00000160496;ENSMUST00000161293;ENSMUST00000160317	GO:0005229(intracellular calcium activated chloride channel activity);GO:0005254(chloride channel activity);GO:0005515(protein binding);GO:0005654(nucleoplasm);GO:0005886(plasma membrane);GO:0006811(ion transport);GO:0006821(chloride transport);GO:0016020(membrane);GO:0016021(integral component of membrane);GO:0034220(ion transmembrane transport);GO:0034707(chloride channel complex);GO:0042803(pr…	04740(Olfactory transduction);04740(Olfactory transduction)	K19497	NA	anoctamin 2 [Source:MGI Symbol;Acc:MGI:2387214]	0.301121	1.2338	1.36625	1.59123	2.18513	1.76607	0.523447	-0.933885	0.0603399	1	down	no
chr7	7231327	7247328	-	ENSMUSG00000095730	Vmn2r29	ENSMUST00000170922;ENSMUST00000209613;ENSMUST00000211433	GO:0004930(G protein-coupled receptor activity);GO:0005886(plasma membrane);GO:0005887(integral component of plasma membrane);GO:0007165(signal transduction);GO:0007186(G protein-coupled receptor signaling pathway);GO:0016020(membrane);GO:0016021(integral component of membrane);GO:0038023(signaling receptor activity);GO:0038023(signaling receptor activity)	NA	K04613	NA	vomeronasal 2, receptor 29 [Source:MGI Symbol;Acc:MGI:1923479]	0.188182	0.363934	0.187093	0.136383	0.0637431	0.128869	2.24687	1.16792	0.0604956	1	up	no
chr7	5007059	5014697	-	ENSMUSG00000061374	Fiz1	ENSMUST00000165320;ENSMUST00000207030;ENSMUST00000077385;ENSMUST00000209060;ENSMUST00000207412;ENSMUST00000167804;ENSMUST00000207691	GO:0001934(positive regulation of protein phosphorylation);GO:0003676(nucleic acid binding);GO:0005515(protein binding);GO:0005634(nucleus);GO:0005737(cytoplasm);GO:0030971(receptor tyrosine kinase binding);GO:0046872(metal ion binding);GO:0046872(metal ion binding)	NA	NA	NA	Flt3 interacting zinc finger protein 1 [Source:MGI Symbol;Acc:MGI:1344336]	5.75099	5.39636	5.09814	3.30854	2.72704	5.10307	1.45848	0.544465	0.0605494	1	up	no
chr8	106935750	107019714	+	ENSMUSG00000041308	Sntb2	ENSMUST00000212524;ENSMUST00000212298	GO:0003779(actin binding);GO:0005198(structural molecule activity);GO:0005515(protein binding);GO:0005516(calmodulin binding);GO:0005737(cytoplasm);GO:0005856(cytoskeleton);GO:0005874(microtubule);GO:0016010(dystrophin-associated glycoprotein complex);GO:0016020(membrane);GO:0030054(cell junction);GO:0030658(transport vesicle membrane);GO:0031410(cytoplasmic vesicle);GO:0032991(protein-containing…	NA	NA	NA	syntrophin, basic 2 [Source:MGI Symbol;Acc:MGI:101771]	2.72826	3.38085	0.666395	4.23228	3.44401	4.11078	0.574825	-0.798805	0.0607381	1	down	no
chr11	89390223	89777653	-	ENSMUSG00000047773	Ankfn1	ENSMUST00000207815;ENSMUST00000208932;ENSMUST00000050983;ENSMUST00000207171;ENSMUST00000207350;ENSMUST00000169201;ENSMUST00000128717	GO:0001662(behavioral fear response);GO:0003674(molecular_function);GO:0005515(protein binding);GO:0005575(cellular_component);GO:0045475(locomotor rhythm);GO:0050957(equilibrioception);GO:0050957(equilibrioception)	NA	NA	NA	ankyrin-repeat and fibronectin type III domain containing 1 [Source:MGI Symbol;Acc:MGI:2686021]	0.360434	0.418465	0.600963	0.732288	1.00836	0.70886	0.563323	-0.827965	0.061148	1	down	no
chr6	71543797	71582609	+	ENSMUSG00000053119	Chmp3	ENSMUST00000059462;ENSMUST00000128382;ENSMUST00000142169;ENSMUST00000204199;ENSMUST00000132917;ENSMUST00000065364;ENSMUST00000204535;ENSMUST00000127774	GO:0000815(ESCRT III complex);GO:0005546(phosphatidylinositol-4,5-bisphosphate binding);GO:0005737(cytoplasm);GO:0005768(endosome);GO:0005769(early endosome);GO:0005770(late endosome);GO:0005771(multivesicular body);GO:0005829(cytosol);GO:0005886(plasma membrane);GO:0007034(vacuolar transport);GO:0007049(cell cycle);GO:0008333(endosome to lysosome transport);GO:0010824(regulation of centrosome du…	04144(Endocytosis);04217(Necroptosis);04217(Necroptosis)	K12193	NA	charged multivesicular body protein 3 [Source:MGI Symbol;Acc:MGI:1913950]	11.9114	11.7794	31.9723	11.5674	12.586	11.6851	1.55316	0.63521	0.0612016	1	up	no
chr7	73426638	73541830	-	ENSMUSG00000078671	Chd2	ENSMUST00000169922;ENSMUST00000199809;ENSMUST00000026895;ENSMUST00000206665;ENSMUST00000198225;ENSMUST00000197800;ENSMUST00000172704;ENSMUST00000199831;ENSMUST00000200218;ENSMUST00000038366;ENSMUST00000181971;ENSMUST00000197642	GO:0000166(nucleotide binding);GO:0000978(RNA polymerase II proximal promoter sequence-specific DNA binding);GO:0003677(DNA binding);GO:0004386(helicase activity);GO:0005515(protein binding);GO:0005524(ATP binding);GO:0005634(nucleus);GO:0005654(nucleoplasm);GO:0005730(nucleolus);GO:0006325(chromatin organization);GO:0006974(cellular response to DNA damage stimulus);GO:0007517(muscle organ develo…	NA	K20091	EC:3.6.4.12	chromodomain helicase DNA binding protein 2 [Source:MGI Symbol;Acc:MGI:2448567]	3.39465	3.88921	3.49683	4.12345	4.07393	6.25401	0.745997	-0.422759	0.0613186	1	down	no
chr16	63543534	63864175	-	ENSMUSG00000052504	Epha3	ENSMUST00000232049;ENSMUST00000064405;ENSMUST00000232654;ENSMUST00000232370	GO:0000166(nucleotide binding);GO:0004672(protein kinase activity);GO:0004713(protein tyrosine kinase activity);GO:0004714(transmembrane receptor protein tyrosine kinase activity);GO:0005003(ephrin receptor activity);GO:0005004(GPI-linked ephrin receptor activity);GO:0005515(protein binding);GO:0005524(ATP binding);GO:0005769(early endosome);GO:0005887(integral component of plasma membrane);GO:00…	04360(Axon guidance);04360(Axon guidance)	K05104	EC:2.7.10.1	Eph receptor A3 [Source:MGI Symbol;Acc:MGI:99612]	0.571655	1.27912	1.06815	1.6374	1.39454	1.6039	0.629644	-0.667392	0.0614754	1	down	no
chr1	172052292	172057573	-	ENSMUSG00000051251	Nhlh1	ENSMUST00000059794	GO:0000977(RNA polymerase II regulatory region sequence-specific DNA binding);GO:0000981(DNA-binding transcription factor activity, RNA polymerase II-specific);GO:0001228(DNA-binding transcription activator activity, RNA polymerase II-specific);GO:0003677(DNA binding);GO:0005634(nucleus);GO:0006357(regulation of transcription by RNA polymerase II);GO:0007275(multicellular organism development);GO…	NA	K09075	NA	nescient helix loop helix 1 [Source:MGI Symbol;Acc:MGI:98481]	0.26443	0.269204	0.307657	0.613771	0.552797	0.578831	0.482005	-1.05288	0.0615356	1	down	no
chr4	154869585	154895528	+	ENSMUSG00000058183	Mmel1	ENSMUST00000163732;ENSMUST00000131758;ENSMUST00000079269;ENSMUST00000129623	GO:0004175(endopeptidase activity);GO:0004222(metalloendopeptidase activity);GO:0005615(extracellular space);GO:0006508(proteolysis);GO:0008237(metallopeptidase activity);GO:0016020(membrane);GO:0016021(integral component of membrane);GO:0016021(integral component of membrane)	NA	K08635	EC:3.4.24.11	membrane metallo-endopeptidase-like 1 [Source:MGI Symbol;Acc:MGI:1351603]	0.70924	0.262648	0.271989	0.11791	0.222749	0.186327	2.36036	1.239	0.0615505	1	up	no
chr11	74906359	74925948	-	ENSMUSG00000001323	Srr	ENSMUST00000121738;ENSMUST00000147817;ENSMUST00000065211;ENSMUST00000108447;ENSMUST00000128556;ENSMUST00000135587;ENSMUST00000127499	GO:0000166(nucleotide binding);GO:0000287(magnesium ion binding);GO:0003824(catalytic activity);GO:0003941(L-serine ammonia-lyase activity);GO:0005509(calcium ion binding);GO:0005515(protein binding);GO:0005524(ATP binding);GO:0005737(cytoplasm);GO:0005886(plasma membrane);GO:0006520(cellular amino acid metabolic process);GO:0006563(L-serine metabolic process);GO:0007420(brain development);GO:000…	00260(Glycine, serine and threonine metabolism);00260(Glycine, serine and threonine metabolism)	K12235	EC:5.1.1.18	serine racemase [Source:MGI Symbol;Acc:MGI:1351636]	9.46163	15.0877	14.1789	14.8005	16.8846	21.3089	0.730804	-0.452443	0.0615941	1	down	no
chr10	20267049	20286647	-	ENSMUSG00000111447	Gm48249	ENSMUST00000215889;ENSMUST00000217535;ENSMUST00000213372	NA	NA	NA	NA	predicted gene, 48249 [Source:MGI Symbol;Acc:MGI:6097661]	0.940814	0.405717	0.843185	0.16859	0.308879	0.43376	2.40304	1.26486	0.0617297	1	up	no
chr16	96467606	96525793	+	ENSMUSG00000090223	Pcp4	ENSMUST00000061739;ENSMUST00000233216;ENSMUST00000232906;ENSMUST00000233816	GO:0003723(RNA binding);GO:0005509(calcium ion binding);GO:0005516(calmodulin binding);GO:0005737(cytoplasm);GO:0005883(neurofilament);GO:0006469(negative regulation of protein kinase activity);GO:0010976(positive regulation of neuron projection development);GO:0030424(axon);GO:0032991(protein-containing complex);GO:0033603(positive regulation of dopamine secretion);GO:0043005(neuron projection);…	NA	NA	NA	Purkinje cell protein 4 [Source:MGI Symbol;Acc:MGI:97509]	840.83	398.179	350.959	378.189	291.654	416.813	1.46317	0.549101	0.0617468	1	up	no
chr15	78191114	78206400	-	ENSMUSG00000005716	Pvalb	ENSMUST00000005860	GO:0005509(calcium ion binding);GO:0005634(nucleus);GO:0005737(cytoplasm);GO:0005829(cytosol);GO:0030424(axon);GO:0032420(stereocilium);GO:0032437(cuticular plate);GO:0032991(protein-containing complex);GO:0042803(protein homodimerization activity);GO:0043025(neuronal cell body);GO:0046872(metal ion binding);GO:0046982(protein heterodimerization activity);GO:0090102(cochlea development)	NA	NA	NA	parvalbumin [Source:MGI Symbol;Acc:MGI:97821]	137.829	75.5761	42.63	54.3913	45.954	66.4743	1.5348	0.618052	0.061858	1	up	no
chr1	32543686	32547294	-	ENSMUSG00000091318	Gm5415	ENSMUST00000171322	GO:0005634(nucleus);GO:0006508(proteolysis);GO:0008234(cysteine-type peptidase activity);GO:0016926(protein desumoylation)	03013(RNA transport);04310(Wnt signaling pathway)	K03345	EC:3.4.22.68	predicted gene 5415 [Source:MGI Symbol;Acc:MGI:3644687]	0.463029	0.171993	0.675346	0.178349	0.218189	0.163894	2.33814	1.22536	0.0620297	1	up	no
chr5	103425192	103598303	+	ENSMUSG00000034573	Ptpn13	ENSMUST00000048957;ENSMUST00000200581;ENSMUST00000199412;ENSMUST00000196014;ENSMUST00000196800	GO:0001933(negative regulation of protein phosphorylation);GO:0004721(phosphoprotein phosphatase activity);GO:0004725(protein tyrosine phosphatase activity);GO:0005515(protein binding);GO:0005634(nucleus);GO:0005737(cytoplasm);GO:0005856(cytoskeleton);GO:0005886(plasma membrane);GO:0006470(protein dephosphorylation);GO:0014066(regulation of phosphatidylinositol 3-kinase signaling);GO:0016311(deph…	04210(Apoptosis);04210(Apoptosis)	K02374	NA	protein tyrosine phosphatase, non-receptor type 13 [Source:MGI Symbol;Acc:MGI:103293]	1.81412	1.62623	1.86939	2.39596	2.25865	2.47351	0.7449	-0.424881	0.062401	1	down	no
chr10	101681487	102391469	+	ENSMUSG00000019888	Mgat4c	ENSMUST00000163753;ENSMUST00000218554;ENSMUST00000219195;ENSMUST00000134930;ENSMUST00000179929;ENSMUST00000218984;ENSMUST00000138522;ENSMUST00000138016;ENSMUST00000156751;ENSMUST00000127504;ENSMUST00000146230;ENSMUST00000143640	GO:0000139(Golgi membrane);GO:0005794(Golgi apparatus);GO:0006486(protein glycosylation);GO:0008454(alpha-1,3-mannosylglycoprotein 4-beta-N-acetylglucosaminyltransferase activity);GO:0016020(membrane);GO:0016021(integral component of membrane);GO:0016740(transferase activity);GO:0016757(transferase activity, transferring glycosyl groups);GO:0046872(metal ion binding);GO:0046872(metal ion binding)	00510(N-Glycan biosynthesis);00510(N-Glycan biosynthesis)	K13748	2.4.1.145;EC:2.4.1.201	MGAT4 family, member C [Source:MGI Symbol;Acc:MGI:1914819]	0.56211	0.675862	0.573961	0.791482	0.762077	1.31656	0.631309	-0.663581	0.0624301	1	down	no
chr15	97247107	97385680	+	ENSMUSG00000044250	Pced1b	ENSMUST00000059433;ENSMUST00000226615;ENSMUST00000226495;ENSMUST00000228521	GO:0003674(molecular_function);GO:0005575(cellular_component);GO:0008150(biological_process);GO:0008150(biological_process)	NA	NA	NA	PC-esterase domain containing 1B [Source:MGI Symbol;Acc:MGI:2446270]	2.90632	0.688756	0.746729	0.533526	0.701397	0.689362	2.25632	1.17397	0.0624684	1	up	no
chr14	54883377	54888234	+	ENSMUSG00000089682	Bcl2l2	ENSMUST00000133397;ENSMUST00000022806;ENSMUST00000227108;ENSMUST00000131243;ENSMUST00000172844	GO:0005515(protein binding);GO:0005737(cytoplasm);GO:0005739(mitochondrion);GO:0005741(mitochondrial outer membrane);GO:0005829(cytosol);GO:0006915(apoptotic process);GO:0008630(intrinsic apoptotic signaling pathway in response to DNA damage);GO:0016020(membrane);GO:0016021(integral component of membrane);GO:0031966(mitochondrial membrane);GO:0042802(identical protein binding);GO:0042803(protein …	05206(MicroRNAs in cancer);05206(MicroRNAs in cancer)	K02163	NA	BCL2-like 2 [Source:MGI Symbol;Acc:MGI:108052]	5.55582	36.8747	4.44832	31.8985	34.4601	34.0532	0.466865	-1.09892	0.0626164	1	down	no
chr15	85898929	86033777	-	ENSMUSG00000016028	Celsr1	ENSMUST00000226840;ENSMUST00000016172;ENSMUST00000227450	GO:0001702(gastrulation with mouth forming second);GO:0001736(establishment of planar polarity);GO:0001764(neuron migration);GO:0001843(neural tube closure);GO:0001942(hair follicle development);GO:0004888(transmembrane signaling receptor activity);GO:0004930(G protein-coupled receptor activity);GO:0005509(calcium ion binding);GO:0005515(protein binding);GO:0005654(nucleoplasm);GO:0005886(plasma …	NA	K04600	NA	cadherin, EGF LAG seven-pass G-type receptor 1 [Source:MGI Symbol;Acc:MGI:1100883]	0.435898	0.639733	0.654598	0.892457	0.799365	1.01866	0.638348	-0.647584	0.0627427	1	down	no
chr17	94722590	94750019	-	ENSMUSG00000055660	Mettl4	ENSMUST00000234593;ENSMUST00000234990;ENSMUST00000171284	GO:0003676(nucleic acid binding);GO:0005634(nucleus);GO:0008150(biological_process);GO:0008168(methyltransferase activity);GO:0009007(site-specific DNA-methyltransferase (adenine-specific) activity);GO:0016740(transferase activity);GO:0032259(methylation);GO:0032775(DNA methylation on adenine);GO:0032775(DNA methylation on adenine)	NA	NA	NA	methyltransferase like 4 [Source:MGI Symbol;Acc:MGI:1924031]	2.16687	1.60538	2.60488	3.58264	3.06817	2.3952	0.704965	-0.504376	0.06284	1	down	no
chr9	108338903	108340343	+	ENSMUSG00000063856	Gpx1	ENSMUST00000082429;ENSMUST00000191997;ENSMUST00000192401	GO:0000302(response to reactive oxygen species);GO:0001659(temperature homeostasis);GO:0001885(endothelial cell development);GO:0002862(negative regulation of inflammatory response to antigenic stimulus);GO:0004601(peroxidase activity);GO:0004602(glutathione peroxidase activity);GO:0005515(protein binding);GO:0005634(nucleus);GO:0005737(cytoplasm);GO:0005739(mitochondrion);GO:0005829(cytosol);GO:…	00480(Glutathione metabolism);00590(Arachidonic acid metabolism);04918(Thyroid hormone synthesis);05014(Amyotrophic lateral sclerosis (ALS));05016(Huntington disease);05016(Huntington disease)	K00432	EC:1.11.1.9	glutathione peroxidase 1 [Source:MGI Symbol;Acc:MGI:104887]	52.4732	41.1857	33.1455	19.8461	34.7006	34.6358	1.42185	0.507774	0.0629787	1	up	no
chr18	37008868	37020679	-	ENSMUSG00000073594	Gm10545	ENSMUST00000097612	NA	NA	NA	NA	predicted gene 10545 [Source:MGI Symbol;Acc:MGI:3704485]	0.04754	0.11838	0.227	0.191798	0.239939	0.554579	0.398371	-1.32781	0.0630307	1	down	no
chr17	33630759	33645705	+	ENSMUSG00000092412	Gm20507	ENSMUST00000163245	NA	NA	NA	NA	predicted gene 20507 [Source:MGI Symbol;Acc:MGI:5141972]	0	0.209222	0.199217	0.626915	0.347518	0.493111	0.278315	-1.84521	0.0630791	1	down	no
chr4	106651069	106655282	+	ENSMUSG00000043572	Pars2	ENSMUST00000106781;ENSMUST00000058905;ENSMUST00000106782	GO:0000166(nucleotide binding);GO:0004812(aminoacyl-tRNA ligase activity);GO:0004827(proline-tRNA ligase activity);GO:0005524(ATP binding);GO:0005737(cytoplasm);GO:0005739(mitochondrion);GO:0005759(mitochondrial matrix);GO:0006412(translation);GO:0006418(tRNA aminoacylation for protein translation);GO:0006433(prolyl-tRNA aminoacylation);GO:0016874(ligase activity);GO:0016874(ligase activity)	00970(Aminoacyl-tRNA biosynthesis);00970(Aminoacyl-tRNA biosynthesis)	K01881	EC:6.1.1.15	prolyl-tRNA synthetase (mitochondrial)(putative) [Source:MGI Symbol;Acc:MGI:2386296]	2.04749	1.4067	1.05368	0.563512	0.856199	1.00002	1.86296	0.897596	0.0632664	1	up	no
chr4	43566928	43578873	-	ENSMUSG00000028467	Gba2	ENSMUST00000152251;ENSMUST00000128403;ENSMUST00000030189;ENSMUST00000148426;ENSMUST00000139606;ENSMUST00000144968	GO:0000139(Golgi membrane);GO:0003824(catalytic activity);GO:0004348(glucosylceramidase activity);GO:0004553(hydrolase activity, hydrolyzing O-glycosyl compounds);GO:0005783(endoplasmic reticulum);GO:0005789(endoplasmic reticulum membrane);GO:0005794(Golgi apparatus);GO:0005829(cytosol);GO:0006629(lipid metabolic process);GO:0006665(sphingolipid metabolic process);GO:0006680(glucosylceramide cata…	00511(Other glycan degradation);00600(Sphingolipid metabolism);00600(Sphingolipid metabolism)	K17108	EC:3.2.1.45	glucosidase beta 2 [Source:MGI Symbol;Acc:MGI:2654325]	19.1525	13.4387	18.4258	12.2717	13.1629	13.2965	1.31721	0.39749	0.0637294	1	up	no
chr16	62732444	62786818	-	ENSMUSG00000050312	Nsun3	ENSMUST00000143314;ENSMUST00000063089;ENSMUST00000152553;ENSMUST00000151583;ENSMUST00000231289;ENSMUST00000152842	GO:0000049(tRNA binding);GO:0002127(tRNA wobble base cytosine methylation);GO:0003723(RNA binding);GO:0005739(mitochondrion);GO:0005759(mitochondrial matrix);GO:0005762(mitochondrial large ribosomal subunit);GO:0008168(methyltransferase activity);GO:0016428(tRNA (cytosine-5-)-methyltransferase activity);GO:0016740(transferase activity);GO:0031167(rRNA methylation);GO:0032259(methylation);GO:00701…	NA	K21969	EC:2.1.1.-	NOL1/NOP2/Sun domain family member 3 [Source:MGI Symbol;Acc:MGI:2146565]	0.615137	0.615078	1.80755	1.65908	1.94984	1.68216	0.574129	-0.800554	0.0637839	1	down	no
chr6	88835914	88841984	-	ENSMUSG00000030083	Abtb1	ENSMUST00000203864;ENSMUST00000203272;ENSMUST00000203137;ENSMUST00000032169;ENSMUST00000203460;ENSMUST00000203514;ENSMUST00000204327;ENSMUST00000204560;ENSMUST00000205082;ENSMUST00000203120;ENSMUST00000204932	GO:0005515(protein binding);GO:0005730(nucleolus);GO:0005829(cytosol);GO:0005886(plasma membrane);GO:0005886(plasma membrane)	NA	K10520	NA	ankyrin repeat and BTB (POZ) domain containing 1 [Source:MGI Symbol;Acc:MGI:1933148]	4.63845	3.3841	3.36497	2.98734	2.42541	2.50964	1.43739	0.523447	0.0638025	1	up	no
chr17	23675445	23677468	-	ENSMUSG00000023905	Tnfrsf12a	ENSMUST00000024698;ENSMUST00000233428;ENSMUST00000233754;ENSMUST00000233040	GO:0001525(angiogenesis);GO:0001726(ruffle);GO:0005515(protein binding);GO:0005886(plasma membrane);GO:0006915(apoptotic process);GO:0006931(substrate-dependent cell migration, cell attachment to substrate);GO:0007155(cell adhesion);GO:0007275(multicellular organism development);GO:0009986(cell surface);GO:0016020(membrane);GO:0016021(integral component of membrane);GO:0030154(cell differentiatio…	04060(Cytokine-cytokine receptor interaction);04060(Cytokine-cytokine receptor interaction)	K05149	NA	tumor necrosis factor receptor superfamily, member 12a [Source:MGI Symbol;Acc:MGI:1351484]	3.39585	1.87826	1.80334	1.47307	1.24355	1.17281	1.81967	0.863673	0.0640133	1	up	no
chr9	94517864	94538081	-	ENSMUSG00000045414	1190002N15Rik	ENSMUST00000113028	GO:0000139(Golgi membrane);GO:0003674(molecular_function);GO:0005576(extracellular region);GO:0005615(extracellular space);GO:0005794(Golgi apparatus);GO:0014066(regulation of phosphatidylinositol 3-kinase signaling);GO:0030126(COPI vesicle coat);GO:0030137(COPI-coated vesicle);GO:0031410(cytoplasmic vesicle);GO:0034392(negative regulation of smooth muscle cell apoptotic process);GO:0048199(vesic…	NA	NA	NA	RIKEN cDNA 1190002N15 gene [Source:MGI Symbol;Acc:MGI:1916111]	5.73	7.04788	8.27626	9.34171	9.1422	10.1555	0.735146	-0.443897	0.064027	1	down	no
chr15	76085518	76091627	-	ENSMUSG00000075590	Nrbp2	ENSMUST00000226444;ENSMUST00000019516;ENSMUST00000227646;ENSMUST00000226356;ENSMUST00000228366;ENSMUST00000228431;ENSMUST00000228419;ENSMUST00000228022;ENSMUST00000227183	GO:0003674(molecular_function);GO:0004672(protein kinase activity);GO:0004674(protein serine/threonine kinase activity);GO:0005524(ATP binding);GO:0005737(cytoplasm);GO:0006468(protein phosphorylation);GO:0006888(endoplasmic reticulum to Golgi vesicle-mediated transport);GO:0007399(nervous system development);GO:0012505(endomembrane system);GO:0030182(neuron differentiation);GO:0035556(intracellu…	NA	K08875	NA	nuclear receptor binding protein 2 [Source:MGI Symbol;Acc:MGI:2385017]	50.2967	26.7324	37.4401	32.0357	21.9882	29.8111	1.36541	0.449334	0.0642511	1	up	no
chr13	83504034	83667080	+	ENSMUSG00000005583	Mef2c	ENSMUST00000197681;ENSMUST00000199105;ENSMUST00000199432;ENSMUST00000199019;ENSMUST00000199450;ENSMUST00000198069;ENSMUST00000200394;ENSMUST00000198360;ENSMUST00000195904;ENSMUST00000197145;ENSMUST00000163888;ENSMUST00000200138;ENSMUST00000197146;ENSMUST00000198199;ENSMUST00000198217;ENSMUST00000196493;ENSMUST00000197022;ENSMUST00000197938;ENSMUST00000196832;ENSMUST00000199262;ENSMUST00000199210	GO:0000122(negative regulation of transcription by RNA polymerase II);GO:0000165(MAPK cascade);GO:0000790(nuclear chromatin);GO:0000977(RNA polymerase II regulatory region sequence-specific DNA binding);GO:0000978(RNA polymerase II proximal promoter sequence-specific DNA binding);GO:0000980(RNA polymerase II distal enhancer sequence-specific DNA binding);GO:0000981(DNA-binding transcription facto…	04010(MAPK signaling pathway);04022(cGMP-PKG signaling pathway);04371(Apelin signaling pathway);04921(Oxytocin signaling pathway);04928(Parathyroid hormone synthesis, secretion and action);05202(Transcriptional misregulation in cancer);05418(Fluid shear stress and atherosclerosis);05418(Fluid shear stress and atherosclerosis)	K04454	NA	myocyte enhancer factor 2C [Source:MGI Symbol;Acc:MGI:99458]	1.55132	3.11835	3.48707	3.68531	4.18875	3.88193	0.693837	-0.527332	0.0642816	1	down	no
chr3	89939481	89963508	-	ENSMUSG00000060671	Atp8b2	ENSMUST00000166347;ENSMUST00000163354;ENSMUST00000168276;ENSMUST00000171818;ENSMUST00000069805;ENSMUST00000166705;ENSMUST00000170324;ENSMUST00000171422;ENSMUST00000167442;ENSMUST00000163152;ENSMUST00000167257;ENSMUST00000168880;ENSMUST00000107396;ENSMUST00000171941;ENSMUST00000170696	GO:0000166(nucleotide binding);GO:0000287(magnesium ion binding);GO:0004012(phospholipid-translocating ATPase activity);GO:0005515(protein binding);GO:0005524(ATP binding);GO:0005783(endoplasmic reticulum);GO:0005789(endoplasmic reticulum membrane);GO:0005794(Golgi apparatus);GO:0005886(plasma membrane);GO:0006869(lipid transport);GO:0007030(Golgi organization);GO:0015914(phospholipid transport);…	NA	K01530	EC:7.6.2.1	ATPase, class I, type 8B, member 2 [Source:MGI Symbol;Acc:MGI:1859660]	10.0938	5.67442	6.04102	4.53552	6.24892	4.69889	1.40856	0.494221	0.0643927	1	up	no
chr15	76170974	76232574	-	ENSMUSG00000022565	Plec	ENSMUST00000167754;ENSMUST00000054449;ENSMUST00000071869;ENSMUST00000089610;ENSMUST00000166428;ENSMUST00000023226;ENSMUST00000165210;ENSMUST00000076442;ENSMUST00000165135;ENSMUST00000080857;ENSMUST00000072692;ENSMUST00000074834;ENSMUST00000171634;ENSMUST00000169714;ENSMUST00000171562;ENSMUST00000073418	GO:0003779(actin binding);GO:0005198(structural molecule activity);GO:0005200(structural constituent of cytoskeleton);GO:0005515(protein binding);GO:0005737(cytoplasm);GO:0005829(cytosol);GO:0005856(cytoskeleton);GO:0005882(intermediate filament);GO:0005903(brush border);GO:0005925(focal adhesion);GO:0007010(cytoskeleton organization);GO:0007584(response to nutrient);GO:0008092(cytoskeletal prote…	NA	K10388	NA	plectin [Source:MGI Symbol;Acc:MGI:1277961]	9.97488	6.05276	7.16963	4.50467	5.77292	6.80505	1.35794	0.441424	0.0644307	1	up	no
chr4	101419277	101466995	+	ENSMUSG00000028527	Ak4	ENSMUST00000102780;ENSMUST00000106946;ENSMUST00000151561;ENSMUST00000131397	GO:0000166(nucleotide binding);GO:0001889(liver development);GO:0004017(adenylate kinase activity);GO:0004550(nucleoside diphosphate kinase activity);GO:0005524(ATP binding);GO:0005525(GTP binding);GO:0005739(mitochondrion);GO:0005759(mitochondrial matrix);GO:0006139(nucleobase-containing compound metabolic process);GO:0006165(nucleoside diphosphate phosphorylation);GO:0006172(ADP biosynthetic pr…	00230(Purine metabolism);00730(Thiamine metabolism);00730(Thiamine metabolism)	K00939	EC:2.7.4.3	adenylate kinase 4 [Source:MGI Symbol;Acc:MGI:87979]	8.01908	4.20865	2.88676	11.9008	11.8992	2.90402	0.566	-0.821127	0.0645681	1	down	no
chr11	65002039	65162961	-	ENSMUSG00000033389	Arhgap44	ENSMUST00000130420;ENSMUST00000047463;ENSMUST00000093002;ENSMUST00000093001	GO:0005096(GTPase activator activity);GO:0005515(protein binding);GO:0005543(phospholipid binding);GO:0005737(cytoplasm);GO:0005768(endosome);GO:0007165(signal transduction);GO:0014069(postsynaptic density);GO:0030054(cell junction);GO:0031256(leading edge membrane);GO:0032956(regulation of actin cytoskeleton organization);GO:0035021(negative regulation of Rac protein signal transduction);GO:0042…	NA	K21067	NA	Rho GTPase activating protein 44 [Source:MGI Symbol;Acc:MGI:2144423]	17.8016	19.2216	15.3462	21.1858	22.18	23.8933	0.778622	-0.361006	0.0645904	1	down	no
chr3	35999833	36025106	+	ENSMUSG00000086392	Mccc1os	ENSMUST00000144118;ENSMUST00000137198;ENSMUST00000124469	NA	NA	NA	NA	methylcrotonoyl-Coenzyme A carboxylase 1 (alpha), opposite strand [Source:MGI Symbol;Acc:MGI:3590669]	0.197752	0.156567	0.148739	0.270893	0.365346	0.340215	0.515189	-0.956826	0.064883	1	down	no
chr10	127225696	127263348	-	ENSMUSG00000074657	Kif5a	ENSMUST00000099172;ENSMUST00000217895	GO:0000166(nucleotide binding);GO:0000932(P-body);GO:0003777(microtubule motor activity);GO:0005515(protein binding);GO:0005524(ATP binding);GO:0005737(cytoplasm);GO:0005829(cytosol);GO:0005856(cytoskeleton);GO:0005871(kinesin complex);GO:0005874(microtubule);GO:0007018(microtubule-based movement);GO:0007411(axon guidance);GO:0008017(microtubule binding);GO:0008574(ATP-dependent microtubule motor…	04144(Endocytosis);04728(Dopaminergic synapse);04728(Dopaminergic synapse)	K10396	NA	kinesin family member 5A [Source:MGI Symbol;Acc:MGI:109564]	414.269	462.161	349.555	515.844	534.49	529.431	0.776055	-0.36577	0.0649115	1	down	no
chr13	92425896	92441658	+	ENSMUSG00000045034	Ankrd34b	ENSMUST00000168871;ENSMUST00000061594;ENSMUST00000165225	GO:0003674(molecular_function);GO:0005515(protein binding);GO:0005575(cellular_component);GO:0005634(nucleus);GO:0005737(cytoplasm);GO:0008150(biological_process);GO:0008150(biological_process)	NA	NA	NA	ankyrin repeat domain 34B [Source:MGI Symbol;Acc:MGI:2443245]	2.73019	5.21663	5.36774	6.54883	5.21755	7.94177	0.675587	-0.565787	0.0650899	1	down	no
chr9	44686304	44735198	-	ENSMUSG00000048537	Phldb1	ENSMUST00000135436;ENSMUST00000134465;ENSMUST00000138356;ENSMUST00000128326;ENSMUST00000148344;ENSMUST00000133312;ENSMUST00000123123;ENSMUST00000034611;ENSMUST00000144251;ENSMUST00000123003;ENSMUST00000129806;ENSMUST00000126818;ENSMUST00000123406;ENSMUST00000123310;ENSMUST00000154723;ENSMUST00000147495;ENSMUST00000148929	GO:0003674(molecular_function);GO:0005515(protein binding);GO:0010470(regulation of gastrulation);GO:0010717(regulation of epithelial to mesenchymal transition);GO:0045180(basal cortex);GO:0070507(regulation of microtubule cytoskeleton organization);GO:1904261(positive regulation of basement membrane assembly involved in embryonic body morphogenesis);GO:1904261(positive regulation of basement mem…	NA	NA	NA	pleckstrin homology like domain, family B, member 1 [Source:MGI Symbol;Acc:MGI:2143230]	23.0965	12.965	16.6148	12.9096	13.1745	13.2126	1.34048	0.422744	0.0651324	1	up	no
chr6	87788861	87835795	-	ENSMUSG00000107928	Gm45140	ENSMUST00000204419;ENSMUST00000204169	GO:0000350(generation of catalytic spliceosome for second transesterification step);GO:0000384(first spliceosomal transesterification activity);GO:0000389(mRNA 3'-splice site recognition);GO:0000974(Prp19 complex);GO:0071013(catalytic step 2 spliceosome);GO:0071014(post-mRNA release spliceosomal complex);GO:0071020(post-spliceosomal complex);GO:0071020(post-spliceosomal complex)	NA	NA	NA	predicted gene 45140 [Source:MGI Symbol;Acc:MGI:5753716]	0.343073	0.0411749	0.215695	0.018027	0.0687533	0.115322	2.96851	1.56974	0.0652202	1	up	no
chrX	169685199	170005736	+	ENSMUSG00000035299	Mid1	ENSMUST00000079443;ENSMUST00000036753;ENSMUST00000151722;ENSMUST00000112107;ENSMUST00000133857;ENSMUST00000146073;ENSMUST00000163810;ENSMUST00000112104;ENSMUST00000149258;ENSMUST00000078947	GO:0005515(protein binding);GO:0005622(intracellular);GO:0005737(cytoplasm);GO:0005856(cytoskeleton);GO:0005874(microtubule);GO:0005881(cytoplasmic microtubule);GO:0007026(negative regulation of microtubule depolymerization);GO:0008017(microtubule binding);GO:0008270(zinc ion binding);GO:0015630(microtubule cytoskeleton);GO:0016740(transferase activity);GO:0031625(ubiquitin protein ligase binding…	04120(Ubiquitin mediated proteolysis);04120(Ubiquitin mediated proteolysis)	K08285	EC:2.3.2.27	midline 1 [Source:MGI Symbol;Acc:MGI:1100537]	0.539538	0.683737	0.787426	1.01455	1.5961	0.787031	0.591787	-0.756851	0.0653414	1	down	no
chrX	69605496	69606245	-	ENSMUSG00000082926	Gm8172	ENSMUST00000120762	NA	NA	NA	NA	predicted pseudogene 8172 [Source:MGI Symbol;Acc:MGI:3644930]	5.85817	1.65195	1.44061	6.03653	8.5587	3.88332	0.484385	-1.04577	0.0654082	1	down	no
chr14	13284780	13616340	+	ENSMUSG00000056296	Synpr	ENSMUST00000070323;ENSMUST00000112656;ENSMUST00000145700;ENSMUST00000223580;ENSMUST00000226094;ENSMUST00000153954;ENSMUST00000147677;ENSMUST00000223583	GO:0008021(synaptic vesicle);GO:0016020(membrane);GO:0016021(integral component of membrane);GO:0030054(cell junction);GO:0030285(integral component of synaptic vesicle membrane);GO:0030672(synaptic vesicle membrane);GO:0031410(cytoplasmic vesicle);GO:0043005(neuron projection);GO:0045202(synapse);GO:0045202(synapse)	NA	NA	NA	synaptoporin [Source:MGI Symbol;Acc:MGI:1919253]	5.12987	7.10691	8.09057	10.6895	9.73046	7.14651	0.737394	-0.439492	0.0655589	1	down	no
chr16	66655421	67620908	-	ENSMUSG00000064115	Cadm2	ENSMUST00000114292;ENSMUST00000120594;ENSMUST00000128168;ENSMUST00000141282	GO:0005515(protein binding);GO:0005737(cytoplasm);GO:0005886(plasma membrane);GO:0007155(cell adhesion);GO:0016020(membrane);GO:0016021(integral component of membrane);GO:0030054(cell junction);GO:0030424(axon);GO:0032809(neuronal cell body membrane);GO:0042995(cell projection);GO:0045202(synapse);GO:0045202(synapse)	NA	K06782	NA	cell adhesion molecule 2 [Source:MGI Symbol;Acc:MGI:2442722]	7.00629	16.6567	8.90171	20.9973	16.4227	11.629	0.663922	-0.590914	0.0657292	1	down	no
chrX	102247381	102252181	-	ENSMUSG00000051159	Cited1	ENSMUST00000101336;ENSMUST00000130589;ENSMUST00000050551	GO:0000578(embryonic axis specification);GO:0001570(vasculogenesis);GO:0001658(branching involved in ureteric bud morphogenesis);GO:0001890(placenta development);GO:0003340(negative regulation of mesenchymal to epithelial transition involved in metanephros morphogenesis);GO:0003682(chromatin binding);GO:0003700(DNA-binding transcription factor activity);GO:0003713(transcription coactivator activi…	NA	K22527	NA	Cbp/p300-interacting transactivator with Glu/Asp-rich carboxy-terminal domain 1 [Source:MGI Symbol;Acc:MGI:108023]	3.8746	1.99865	1.43341	1.68699	1.10565	0.977025	1.93828	0.954773	0.0658129	1	up	no
chr8	119666365	119688222	+	ENSMUSG00000023336	Wfdc1	ENSMUST00000024107;ENSMUST00000212901	GO:0001558(regulation of cell growth);GO:0003674(molecular_function);GO:0004867(serine-type endopeptidase inhibitor activity);GO:0005576(extracellular region);GO:0005615(extracellular space);GO:0010466(negative regulation of peptidase activity);GO:0010951(negative regulation of endopeptidase activity);GO:0030414(peptidase inhibitor activity);GO:0032355(response to estradiol);GO:0042493(response t…	NA	NA	NA	WAP four-disulfide core domain 1 [Source:MGI Symbol;Acc:MGI:1915116]	6.59958	5.92709	5.9507	4.71499	3.6165	3.61005	1.54732	0.62977	0.0658605	1	up	no
chr15	72501089	72546340	-	ENSMUSG00000036760	Kcnk9	ENSMUST00000044624	GO:0005249(voltage-gated potassium channel activity);GO:0005267(potassium channel activity);GO:0005886(plasma membrane);GO:0005887(integral component of plasma membrane);GO:0006811(ion transport);GO:0006813(potassium ion transport);GO:0008021(synaptic vesicle);GO:0016020(membrane);GO:0016021(integral component of membrane);GO:0022841(potassium ion leak channel activity);GO:0030322(stabilization o…	04925(Aldosterone synthesis and secretion)	K04919	NA	potassium channel, subfamily K, member 9 [Source:MGI Symbol;Acc:MGI:3521816]	10.6583	6.38585	9.37843	7.29017	5.66127	6.86412	1.33342	0.415135	0.0660361	1	up	no
chr17	25779843	25785673	-	ENSMUSG00000061046	Haghl	ENSMUST00000140738;ENSMUST00000138759;ENSMUST00000077938;ENSMUST00000129917;ENSMUST00000137587;ENSMUST00000145053;ENSMUST00000133071;ENSMUST00000150324;ENSMUST00000138100;ENSMUST00000143248;ENSMUST00000148986	GO:0003674(molecular_function);GO:0004416(hydroxyacylglutathione hydrolase activity);GO:0005575(cellular_component);GO:0008150(biological_process);GO:0016787(hydrolase activity);GO:0019243(methylglyoxal catabolic process to D-lactate via S-lactoyl-glutathione);GO:0046872(metal ion binding);GO:0046872(metal ion binding)	NA	NA	NA	hydroxyacylglutathione hydrolase-like [Source:MGI Symbol;Acc:MGI:1919877]	24.5361	19.9537	15.3359	14.6419	15.1872	14.6067	1.34634	0.429045	0.0660936	1	up	no
chrX	78449613	78583896	-	ENSMUSG00000047996	Prrg1	ENSMUST00000114024;ENSMUST00000177904;ENSMUST00000132852;ENSMUST00000126209;ENSMUST00000137011;ENSMUST00000126994;ENSMUST00000156427;ENSMUST00000134602;ENSMUST00000148345	GO:0003674(molecular_function);GO:0005509(calcium ion binding);GO:0005575(cellular_component);GO:0005576(extracellular region);GO:0008150(biological_process);GO:0016020(membrane);GO:0016021(integral component of membrane);GO:0016021(integral component of membrane)	NA	NA	NA	proline rich Gla (G-carboxyglutamic acid) 1 [Source:MGI Symbol;Acc:MGI:1917364]	0.563614	0.598407	0.630545	0.966155	0.690778	1.06472	0.658631	-0.602458	0.0661298	1	down	no
chr5	66676091	66687234	+	ENSMUSG00000029223	Uchl1	ENSMUST00000176015;ENSMUST00000177194;ENSMUST00000031131;ENSMUST00000202339	GO:0002931(response to ischemia);GO:0004197(cysteine-type endopeptidase activity);GO:0004843(thiol-dependent ubiquitin-specific protease activity);GO:0005622(intracellular);GO:0005654(nucleoplasm);GO:0005737(cytoplasm);GO:0005783(endoplasmic reticulum);GO:0005789(endoplasmic reticulum membrane);GO:0005829(cytosol);GO:0005886(plasma membrane);GO:0006508(proteolysis);GO:0006511(ubiquitin-dependent …	05012(Parkinson disease);05012(Parkinson disease)	K05611	EC:3.4.19.12	ubiquitin carboxy-terminal hydrolase L1 [Source:MGI Symbol;Acc:MGI:103149]	236.092	166.833	136.414	121.706	131.354	148.576	1.34286	0.425304	0.0664793	1	up	no
chr5	108629770	108648782	+	ENSMUSG00000013495	Tmem175	ENSMUST00000198346;ENSMUST00000063272;ENSMUST00000078323;ENSMUST00000120327;ENSMUST00000146207;ENSMUST00000200485	GO:0005267(potassium channel activity);GO:0005764(lysosome);GO:0005765(lysosomal membrane);GO:0005768(endosome);GO:0006811(ion transport);GO:0006813(potassium ion transport);GO:0010008(endosome membrane);GO:0016020(membrane);GO:0016021(integral component of membrane);GO:0022841(potassium ion leak channel activity);GO:0035751(regulation of lysosomal lumen pH);GO:0071805(potassium ion transmembrane…	NA	NA	NA	transmembrane protein 175 [Source:MGI Symbol;Acc:MGI:1919642]	7.79639	5.52495	7.10323	5.3911	4.69255	5.01908	1.35238	0.435497	0.0666963	1	up	no
chr6	57684739	57687580	-	ENSMUSG00000104204	Gm37397	ENSMUST00000194579	NA	NA	NA	NA	predicted gene, 37397 [Source:MGI Symbol;Acc:MGI:5610625]	0.319495	0.327615	2.03483	2.2031	1.95097	1.90434	0.442681	-1.17566	0.0667823	1	down	no
chr12	111961375	111966977	-	ENSMUSG00000021290	Atp5mpl	ENSMUST00000222874;ENSMUST00000021719;ENSMUST00000222405;ENSMUST00000223191;ENSMUST00000223435	GO:0003674(molecular_function);GO:0005739(mitochondrion);GO:0005753(mitochondrial proton-transporting ATP synthase complex);GO:0008150(biological_process);GO:0016020(membrane);GO:0016021(integral component of membrane);GO:0031966(mitochondrial membrane);GO:0031966(mitochondrial membrane)	NA	K18193	NA	ATP synthase membrane subunit 6.8PL [Source:MGI Symbol;Acc:MGI:1917507]	44.5898	31.91	37.8932	27.5964	28.8113	28.863	1.34153	0.423879	0.06679	1	up	no
chr4	149125034	149126763	-	ENSMUSG00000028971	Cort	ENSMUST00000030815	GO:0001664(G protein-coupled receptor binding);GO:0005179(hormone activity);GO:0005184(neuropeptide hormone activity);GO:0005576(extracellular region);GO:0007193(adenylate cyclase-inhibiting G protein-coupled receptor signaling pathway);GO:0007218(neuropeptide signaling pathway);GO:0010469(regulation of signaling receptor activity);GO:0045187(regulation of circadian sleep/wake cycle, sleep)	04080(Neuroactive ligand-receptor interaction)	K05238	NA	cortistatin [Source:MGI Symbol;Acc:MGI:109538]	0.959965	1.27012	2.85561	4.73403	2.76163	3.36902	0.468095	-1.09513	0.0671226	1	down	no
chr16	18052860	18071632	+	ENSMUSG00000003531	Dgcr6	ENSMUST00000066027;ENSMUST00000151266;ENSMUST00000143343;ENSMUST00000155387;ENSMUST00000076757;ENSMUST00000148521;ENSMUST00000148372	NA	NA	NA	NA	DiGeorge syndrome critical region gene 6 [Source:MGI Symbol;Acc:MGI:1202877]	11.2127	10.2709	10.7739	8.03429	7.34614	8.54692	1.34814	0.430974	0.0671389	1	up	no
chr1	55131231	55154899	+	ENSMUSG00000025979	Mob4	ENSMUST00000162930;ENSMUST00000162364;ENSMUST00000159743;ENSMUST00000187422;ENSMUST00000159311	GO:0005737(cytoplasm);GO:0005794(Golgi apparatus);GO:0005829(cytosol);GO:0016020(membrane);GO:0019900(kinase binding);GO:0032580(Golgi cisterna membrane);GO:0043025(neuronal cell body);GO:0043197(dendritic spine);GO:0046872(metal ion binding);GO:0048471(perinuclear region of cytoplasm);GO:0048471(perinuclear region of cytoplasm)	NA	NA	NA	MOB family member 4, phocein [Source:MGI Symbol;Acc:MGI:104899]	11.3755	9.98824	7.77929	13.5031	11.4784	13.193	0.763415	-0.38946	0.0671877	1	down	no
chr2	181364928	181383628	+	ENSMUSG00000027582	Zgpat	ENSMUST00000029105;ENSMUST00000131284;ENSMUST00000116366;ENSMUST00000151457;ENSMUST00000156258;ENSMUST00000108807	GO:0000122(negative regulation of transcription by RNA polymerase II);GO:0000978(RNA polymerase II proximal promoter sequence-specific DNA binding);GO:0001227(DNA-binding transcription repressor activity, RNA polymerase II-specific);GO:0003676(nucleic acid binding);GO:0003677(DNA binding);GO:0003700(DNA-binding transcription factor activity);GO:0005634(nucleus);GO:0005886(plasma membrane);GO:0007…	NA	NA	NA	zinc finger, CCCH-type with G patch domain [Source:MGI Symbol;Acc:MGI:2449939]	5.38232	2.6162	6.07852	2.74465	2.92017	3.73447	1.49767	0.58272	0.0674505	1	up	no
chr19	44989101	45003397	+	ENSMUSG00000025207	Sema4g	ENSMUST00000130549;ENSMUST00000179305;ENSMUST00000026225;ENSMUST00000236662;ENSMUST00000237987;ENSMUST00000238104;ENSMUST00000235970;ENSMUST00000235312	GO:0001755(neural crest cell migration);GO:0005515(protein binding);GO:0005615(extracellular space);GO:0005886(plasma membrane);GO:0005887(integral component of plasma membrane);GO:0007275(multicellular organism development);GO:0007399(nervous system development);GO:0016020(membrane);GO:0016021(integral component of membrane);GO:0030154(cell differentiation);GO:0030215(semaphorin receptor binding…	04360(Axon guidance);04360(Axon guidance)	K06521	NA	sema domain, immunoglobulin domain (Ig), transmembrane domain (TM) and short cytoplasmic domain, (semaphorin) 4G [Source:MGI Symbol;Acc:MGI:1347047]	8.82543	3.71629	3.78609	4.04156	2.77522	3.98497	1.51159	0.596066	0.0675507	1	up	no
chr4	138338424	138367992	-	ENSMUSG00000028755	Cda	ENSMUST00000030535;ENSMUST00000144986	GO:0001882(nucleoside binding);GO:0003824(catalytic activity);GO:0004126(cytidine deaminase activity);GO:0005829(cytosol);GO:0008270(zinc ion binding);GO:0009972(cytidine deamination);GO:0016787(hydrolase activity);GO:0030308(negative regulation of cell growth);GO:0042802(identical protein binding);GO:0042803(protein homodimerization activity);GO:0045980(negative regulation of nucleotide metaboli…	00240(Pyrimidine metabolism);00983(Drug metabolism - other enzymes);00983(Drug metabolism - other enzymes)	K01489	EC:3.5.4.5	cytidine deaminase [Source:MGI Symbol;Acc:MGI:1919519]	3.90132	2.10661	2.16934	0.439971	1.07725	2.12677	2.24404	1.1661	0.0678688	1	up	no
chr8	107293470	107379517	+	ENSMUSG00000003847	Nfat5	ENSMUST00000125721;ENSMUST00000169453;ENSMUST00000077440;ENSMUST00000147588;ENSMUST00000154474;ENSMUST00000133026;ENSMUST00000151114;ENSMUST00000126397;ENSMUST00000151582;ENSMUST00000148006;ENSMUST00000149972;ENSMUST00000144100	GO:0000978(RNA polymerase II proximal promoter sequence-specific DNA binding);GO:0001228(DNA-binding transcription activator activity, RNA polymerase II-specific);GO:0001816(cytokine production);GO:0003677(DNA binding);GO:0003682(chromatin binding);GO:0003700(DNA-binding transcription factor activity);GO:0005634(nucleus);GO:0005654(nucleoplasm);GO:0005667(transcription factor complex);GO:0005737(…	NA	K17335	NA	nuclear factor of activated T cells 5 [Source:MGI Symbol;Acc:MGI:1859333]	5.07761	4.66166	6.06304	5.15836	1.99234	3.93224	1.42582	0.511793	0.0679165	1	up	no
chr18	35209003	35215024	-	ENSMUSG00000071862	Lrrtm2	ENSMUST00000091636;ENSMUST00000236530;ENSMUST00000236680	GO:0002091(negative regulation of receptor internalization);GO:0005515(protein binding);GO:0005886(plasma membrane);GO:0016020(membrane);GO:0016021(integral component of membrane);GO:0030054(cell junction);GO:0042043(neurexin family protein binding);GO:0045202(synapse);GO:0045211(postsynaptic membrane);GO:0050808(synapse organization);GO:0051965(positive regulation of synapse assembly);GO:0060076…	NA	K16665	NA	leucine rich repeat transmembrane neuronal 2 [Source:MGI Symbol;Acc:MGI:2389174]	10.9734	7.47261	12.0896	14.8105	12.2364	12.8722	0.764939	-0.386583	0.0681766	1	down	no
chr1	75272199	75278415	-	ENSMUSG00000033061	Resp18	ENSMUST00000189203;ENSMUST00000039534;ENSMUST00000186229;ENSMUST00000191283	GO:0001701(in utero embryonic development);GO:0003674(molecular_function);GO:0005783(endoplasmic reticulum);GO:0005794(Golgi apparatus);GO:0030141(secretory granule);GO:0031410(cytoplasmic vesicle);GO:0043204(perikaryon);GO:0048237(rough endoplasmic reticulum lumen);GO:0048237(rough endoplasmic reticulum lumen)	NA	NA	NA	regulated endocrine-specific protein 18 [Source:MGI Symbol;Acc:MGI:1098222]	162.709	85.1099	65.5808	68.168	69.5008	79.981	1.43993	0.525996	0.0683015	1	up	no
chr1	89927956	89931179	-	ENSMUSG00000034486	Gbx2	ENSMUST00000036954;ENSMUST00000187633	GO:0000977(RNA polymerase II regulatory region sequence-specific DNA binding);GO:0000979(RNA polymerase II core promoter sequence-specific DNA binding);GO:0001228(DNA-binding transcription activator activity, RNA polymerase II-specific);GO:0001569(branching involved in blood vessel morphogenesis);GO:0001755(neural crest cell migration);GO:0003677(DNA binding);GO:0005634(nucleus);GO:0006355(regula…	NA	K09321	NA	gastrulation brain homeobox 2 [Source:MGI Symbol;Acc:MGI:95668]	9.36282	5.00742	3.96654	3.42141	3.99264	4.15107	1.58552	0.66496	0.0686204	1	up	no
chr5	138364260	138365552	-	ENSMUSG00000080935	Got2-ps1	ENSMUST00000121655	NA	NA	NA	NA	glutamatic-oxaloacetic transaminase 2, mitochondrial, pseudogene 1 [Source:MGI Symbol;Acc:MGI:104721]	4.88415	6.0484	4.54073	9.65795	5.51167	9.01207	0.639876	-0.644136	0.0688587	1	down	no
chr11	61517249	61579687	-	ENSMUSG00000001036	Epn2	ENSMUST00000001063;ENSMUST00000108713;ENSMUST00000148956;ENSMUST00000178202;ENSMUST00000179936;ENSMUST00000151545;ENSMUST00000153984;ENSMUST00000108712;ENSMUST00000147501;ENSMUST00000141335;ENSMUST00000137525;ENSMUST00000146455	GO:0001701(in utero embryonic development);GO:0005737(cytoplasm);GO:0006897(endocytosis);GO:0007219(Notch signaling pathway);GO:0008289(lipid binding);GO:0030100(regulation of endocytosis);GO:0030128(clathrin coat of endocytic vesicle);GO:0030948(negative regulation of vascular endothelial growth factor receptor signaling pathway);GO:0043231(intracellular membrane-bounded organelle);GO:0045747(po…	04144(Endocytosis);04144(Endocytosis)	K12471	NA	epsin 2 [Source:MGI Symbol;Acc:MGI:1333766]	21.8416	16.8449	21.5277	17.1706	16.9228	10.0817	1.36308	0.44687	0.0689899	1	up	no
chr9	20770050	20815067	-	ENSMUSG00000004098	Col5a3	ENSMUST00000004201;ENSMUST00000145974	GO:0005198(structural molecule activity);GO:0005201(extracellular matrix structural constituent);GO:0005581(collagen trimer);GO:0005588(collagen type V trimer);GO:0005615(extracellular space);GO:0007155(cell adhesion);GO:0007160(cell-matrix adhesion);GO:0008201(heparin binding);GO:0030020(extracellular matrix structural constituent conferring tensile strength);GO:0030198(extracellular matrix orga…	04974(Protein digestion and absorption);04974(Protein digestion and absorption)	K19721	NA	collagen, type V, alpha 3 [Source:MGI Symbol;Acc:MGI:1858212]	1.44643	0.355493	1.04452	0.565855	0.408192	0.529929	1.89261	0.920378	0.0690242	1	up	no
chr7	18871331	18890459	+	ENSMUSG00000030413	Pglyrp1	ENSMUST00000032573;ENSMUST00000206569;ENSMUST00000206481	GO:0002221(pattern recognition receptor signaling pathway);GO:0002376(immune system process);GO:0005125(cytokine activity);GO:0005576(extracellular region);GO:0005615(extracellular space);GO:0005737(cytoplasm);GO:0006915(apoptotic process);GO:0008270(zinc ion binding);GO:0008745(N-acetylmuramoyl-L-alanine amidase activity);GO:0009253(peptidoglycan catabolic process);GO:0009617(response to bacteri…	NA	K01446	NA	peptidoglycan recognition protein 1 [Source:MGI Symbol;Acc:MGI:1345092]	5.94248	3.34579	2.76716	2.46902	2.21089	2.40598	1.70133	0.766661	0.0690344	1	up	no
chr9	45039799	45054015	+	ENSMUSG00000032092	Mpzl2	ENSMUST00000034600;ENSMUST00000216777;ENSMUST00000217097	GO:0016020(membrane);GO:0016021(integral component of membrane);GO:0098609(cell-cell adhesion);GO:0098609(cell-cell adhesion)	NA	NA	NA	myelin protein zero-like 2 [Source:MGI Symbol;Acc:MGI:1289160]	0.10812	0.0616832	0.0986191	0.38094	0.188627	0.0717461	0.418551	-1.25652	0.0690415	1	down	no
chr4	136929419	136956816	-	ENSMUSG00000028661	Epha8	ENSMUST00000030420	GO:0000166(nucleotide binding);GO:0004672(protein kinase activity);GO:0004713(protein tyrosine kinase activity);GO:0004714(transmembrane receptor protein tyrosine kinase activity);GO:0005003(ephrin receptor activity);GO:0005004(GPI-linked ephrin receptor activity);GO:0005005(transmembrane-ephrin receptor activity);GO:0005515(protein binding);GO:0005524(ATP binding);GO:0005768(endosome);GO:0005886…	04360(Axon guidance)	K05109	EC:2.7.10.1	Eph receptor A8 [Source:MGI Symbol;Acc:MGI:109378]	5.20778	1.93442	2.15434	1.85627	1.21208	2.46265	1.68081	0.749154	0.0691994	1	up	no
chr19	8836933	8839194	-	ENSMUSG00000071658	Gng3	ENSMUST00000096259	GO:0003924(GTPase activity);GO:0005834(heterotrimeric G-protein complex);GO:0005886(plasma membrane);GO:0007165(signal transduction);GO:0007186(G protein-coupled receptor signaling pathway);GO:0007204(positive regulation of cytosolic calcium ion concentration);GO:0014069(postsynaptic density);GO:0016020(membrane);GO:0030425(dendrite);GO:0044297(cell body)	04014(Ras signaling pathway);04062(Chemokine signaling pathway);04151(PI3K-Akt signaling pathway);04371(Apelin signaling pathway);04713(Circadian entrainment);04723(Retrograde endocannabinoid signaling);04724(Glutamatergic synapse);04725(Cholinergic synapse);04726(Serotonergic synapse);04727(GABAergic synapse);04728(Dopaminergic synapse);04926(Relaxin signaling pathway);05032(Morphine addiction);…	K04540	NA	guanine nucleotide binding protein (G protein), gamma 3 [Source:MGI Symbol;Acc:MGI:102704]	146.974	150.572	109.822	90.1129	121.671	94.5171	1.32996	0.41138	0.0692198	1	up	no
chr11	6658521	6677475	+	ENSMUSG00000041046	Ramp3	ENSMUST00000045374;ENSMUST00000139540	GO:0001525(angiogenesis);GO:0001605(adrenomedullin receptor activity);GO:0001921(positive regulation of receptor recycling);GO:0005623(cell);GO:0005764(lysosome);GO:0005886(plasma membrane);GO:0006816(calcium ion transport);GO:0006886(intracellular protein transport);GO:0007186(G protein-coupled receptor signaling pathway);GO:0007189(adenylate cyclase-activating G protein-coupled receptor signali…	04270(Vascular smooth muscle contraction);04270(Vascular smooth muscle contraction)	K08449	NA	receptor (calcitonin) activity modifying protein 3 [Source:MGI Symbol;Acc:MGI:1860292]	74.8971	29.6122	18.0422	25.4255	19.0525	29.8314	1.6492	0.721769	0.0692281	1	up	no
chr18	37433412	37437547	-	ENSMUSG00000103985	Gm37446	ENSMUST00000193015	NA	NA	NA	NA	predicted gene, 37446 [Source:MGI Symbol;Acc:MGI:5610674]	1.09801	1.00854	0.70367	1.4873	1.74553	1.38639	0.608376	-0.716964	0.069393	1	down	no
chr8	94179082	94180327	+	ENSMUSG00000031765	Mt1	ENSMUST00000034215;ENSMUST00000211807;ENSMUST00000212291	GO:0005507(copper ion binding);GO:0005634(nucleus);GO:0005737(cytoplasm);GO:0005764(lysosome);GO:0005829(cytosol);GO:0006875(cellular metal ion homeostasis);GO:0006882(cellular zinc ion homeostasis);GO:0007263(nitric oxide mediated signal transduction);GO:0008270(zinc ion binding);GO:0010273(detoxification of copper ion);GO:0043524(negative regulation of neuron apoptotic process);GO:0045926(negat…	04978(Mineral absorption);04978(Mineral absorption)	K14739	NA	metallothionein 1 [Source:MGI Symbol;Acc:MGI:97171]	135.355	166.61	139.365	100.554	123.935	114.576	1.30161	0.380293	0.0697146	1	up	no
chr8	120668222	120674207	+	ENSMUSG00000031818	Cox4i1	ENSMUST00000181026;ENSMUST00000181586;ENSMUST00000180856;ENSMUST00000181172;ENSMUST00000034276;ENSMUST00000181795;ENSMUST00000181847	GO:0004129(cytochrome-c oxidase activity);GO:0005634(nucleus);GO:0005739(mitochondrion);GO:0005743(mitochondrial inner membrane);GO:0005751(mitochondrial respiratory chain complex IV);GO:0006123(mitochondrial electron transport, cytochrome c to oxygen);GO:0007584(response to nutrient);GO:0016020(membrane);GO:0016021(integral component of membrane);GO:0022900(electron transport chain);GO:0031966(m…	00190(Oxidative phosphorylation);04260(Cardiac muscle contraction);04714(Thermogenesis);04932(Non-alcoholic fatty liver disease (NAFLD));05010(Alzheimer disease);05012(Parkinson disease);05016(Huntington disease);05016(Huntington disease)	K02263	NA	cytochrome c oxidase subunit 4I1 [Source:MGI Symbol;Acc:MGI:88473]	228.47	197.577	278.551	181.61	196.95	159.347	1.30989	0.38944	0.0700346	1	up	no
chrX	105164632	105165361	-	ENSMUSG00000083889	E530001F21Rik	ENSMUST00000120991	NA	NA	NA	NA	RIKEN cDNA E530001F21 gene [Source:MGI Symbol;Acc:MGI:3036288]	6.87817	1.91748	5.40668	2.48987	1.51344	2.99862	2.02834	1.0203	0.0703854	1	up	no
chr7	72648757	72649311	-	ENSMUSG00000081895	Rpl17-ps10	ENSMUST00000119383	NA	NA	NA	NA	ribosomal protein L17, pseudogene 10 [Source:MGI Symbol;Acc:MGI:3642871]	129.613	85.0026	73.0976	56.473	87.3562	58.1985	1.42413	0.510079	0.0706503	1	up	no
chr13	37778400	37952005	+	ENSMUSG00000039087	Rreb1	ENSMUST00000128570;ENSMUST00000124268;ENSMUST00000037232;ENSMUST00000149745;ENSMUST00000162849;ENSMUST00000110238;ENSMUST00000138110;ENSMUST00000138043;ENSMUST00000124373;ENSMUST00000122842;ENSMUST00000110237	GO:0000122(negative regulation of transcription by RNA polymerase II);GO:0000977(RNA polymerase II regulatory region sequence-specific DNA binding);GO:0000978(RNA polymerase II proximal promoter sequence-specific DNA binding);GO:0001228(DNA-binding transcription activator activity, RNA polymerase II-specific);GO:0001650(fibrillar center);GO:0003676(nucleic acid binding);GO:0003677(DNA binding);GO…	NA	K20210	NA	ras responsive element binding protein 1 [Source:MGI Symbol;Acc:MGI:2443664]	5.40469	2.45706	7.33519	3.98392	2.47586	3.65753	1.50207	0.586953	0.070943	1	up	no
chrX	163760139	163761329	-	ENSMUSG00000083695	Rnf138rt1	ENSMUST00000059320	GO:0000724(double-strand break repair via homologous recombination);GO:0003674(molecular_function);GO:0003697(single-stranded DNA binding);GO:0005575(cellular_component);GO:0008150(biological_process);GO:0010792(DNA double-strand break processing involved in repair via single-strand annealing);GO:0016567(protein ubiquitination);GO:0035861(site of double-strand break);GO:0061630(ubiquitin protein …	NA	K10668	EC:2.3.2.27	ring finger protein 138, retrogene 1 [Source:MGI Symbol;Acc:MGI:1921514]	0.742956	1.07885	0.563135	0.843734	1.81246	2.48906	0.463523	-1.10929	0.0709981	1	down	no
chr7	113513834	113571511	+	ENSMUSG00000030759	Far1	ENSMUST00000067929;ENSMUST00000123845;ENSMUST00000123591;ENSMUST00000155183;ENSMUST00000033018;ENSMUST00000151133;ENSMUST00000122890;ENSMUST00000136158;ENSMUST00000156554	GO:0005777(peroxisome);GO:0005778(peroxisomal membrane);GO:0005779(integral component of peroxisomal membrane);GO:0006629(lipid metabolic process);GO:0008611(ether lipid biosynthetic process);GO:0010025(wax biosynthetic process);GO:0016020(membrane);GO:0016021(integral component of membrane);GO:0016491(oxidoreductase activity);GO:0035336(long-chain fatty-acyl-CoA metabolic process);GO:0046474(gly…	04146(Peroxisome);04146(Peroxisome)	K13356	EC:1.2.1.84	fatty acyl CoA reductase 1 [Source:MGI Symbol;Acc:MGI:1914670]	2.20944	2.82033	2.82457	4.1788	3.19199	3.37382	0.731003	-0.452052	0.0711296	1	down	no
chr6	49073795	49086751	+	ENSMUSG00000029815	Malsu1	ENSMUST00000128616;ENSMUST00000031839;ENSMUST00000139726;ENSMUST00000114500;ENSMUST00000205243	GO:0005739(mitochondrion);GO:0005759(mitochondrial matrix);GO:0005762(mitochondrial large ribosomal subunit);GO:0005829(cytosol);GO:0017148(negative regulation of translation);GO:0042254(ribosome biogenesis);GO:0042273(ribosomal large subunit biogenesis);GO:0043023(ribosomal large subunit binding);GO:0070130(negative regulation of mitochondrial translation);GO:0090071(negative regulation of ribos…	NA	NA	NA	mitochondrial assembly of ribosomal large subunit 1 [Source:MGI Symbol;Acc:MGI:1922843]	1.46607	1.12849	1.40335	2.38647	1.62125	2.31618	0.632189	-0.661572	0.0711454	1	down	no
chr1	175662421	175692776	-	ENSMUSG00000026525	Opn3	ENSMUST00000027809	GO:0001750(photoreceptor outer segment);GO:0004930(G protein-coupled receptor activity);GO:0005887(integral component of plasma membrane);GO:0007165(signal transduction);GO:0007186(G protein-coupled receptor signaling pathway);GO:0007602(phototransduction);GO:0008020(G protein-coupled photoreceptor activity);GO:0009584(detection of visible light);GO:0009881(photoreceptor activity);GO:0016020(memb…	NA	K04256	NA	opsin 3 [Source:MGI Symbol;Acc:MGI:1338022]	6.33543	2.92747	1.64378	2.0416	1.56066	2.23057	1.86988	0.902944	0.071166	1	up	no
chr13	34909960	34924310	-	ENSMUSG00000021414	Fam217a	ENSMUST00000021851;ENSMUST00000225242	GO:0003674(molecular_function);GO:0005575(cellular_component);GO:0008150(biological_process);GO:0008150(biological_process)	NA	NA	NA	family with sequence similarity 217, member A [Source:MGI Symbol;Acc:MGI:1919114]	0.132298	0.229413	0.129111	0.306199	0.354497	0.417726	0.455129	-1.13565	0.0712874	1	down	no
chr10	19591949	19610229	+	ENSMUSG00000020009	Ifngr1	ENSMUST00000164591;ENSMUST00000020188;ENSMUST00000110989;ENSMUST00000168074;ENSMUST00000171772	GO:0004896(cytokine receptor activity);GO:0005515(protein binding);GO:0005783(endoplasmic reticulum);GO:0005886(plasma membrane);GO:0014069(postsynaptic density);GO:0016020(membrane);GO:0016021(integral component of membrane);GO:0019221(cytokine-mediated signaling pathway);GO:0019955(cytokine binding);GO:0030425(dendrite);GO:0031982(vesicle);GO:0051607(defense response to virus);GO:0051607(defens…	04060(Cytokine-cytokine receptor interaction);04066(HIF-1 signaling pathway);04217(Necroptosis);04380(Osteoclast differentiation);04630(Jak-STAT signaling pathway);04650(Natural killer cell mediated cytotoxicity);04658(Th1 and Th2 cell differentiation);04659(Th17 cell differentiation);05132(Salmonella infection);05140(Leishmaniasis);05142(Chagas disease (American trypanosomiasis));05145(Toxoplasm…	K05132	NA	interferon gamma receptor 1 [Source:MGI Symbol;Acc:MGI:107655]	3.03344	5.75268	4.51373	6.56364	5.99257	7.07758	0.677395	-0.56193	0.071472	1	down	no
chr10	128804062	128819446	+	ENSMUSG00000025354	Dnajc14	ENSMUST00000217745;ENSMUST00000219473;ENSMUST00000026410;ENSMUST00000218001;ENSMUST00000218765;ENSMUST00000218511	GO:0001664(G protein-coupled receptor binding);GO:0005783(endoplasmic reticulum);GO:0005789(endoplasmic reticulum membrane);GO:0008150(biological_process);GO:0015031(protein transport);GO:0016020(membrane);GO:0016021(integral component of membrane);GO:0050780(dopamine receptor binding);GO:0050780(dopamine receptor binding)	NA	K09534	NA	DnaJ heat shock protein family (Hsp40) member C14 [Source:MGI Symbol;Acc:MGI:1921580]	8.18946	12.9721	10.3719	7.44247	8.34013	7.82849	1.33554	0.417418	0.0715658	1	up	no
chr1	184871926	184883218	-	ENSMUSG00000039349	C130074G19Rik	ENSMUST00000048308	GO:0003674(molecular_function);GO:0005575(cellular_component);GO:0008150(biological_process);GO:0016020(membrane);GO:0016021(integral component of membrane)	NA	NA	NA	RIKEN cDNA C130074G19 gene [Source:MGI Symbol;Acc:MGI:2444831]	6.52885	16.3615	15.3019	14.6139	23.5741	19.2265	0.665203	-0.588133	0.0715846	1	down	no
chr2	91211572	91236982	-	ENSMUSG00000002109	Ddb2	ENSMUST00000111352;ENSMUST00000152277;ENSMUST00000028696;ENSMUST00000150427;ENSMUST00000135927	GO:0000209(protein polyubiquitination);GO:0003677(DNA binding);GO:0003684(damaged DNA binding);GO:0004842(ubiquitin-protein transferase activity);GO:0005515(protein binding);GO:0005634(nucleus);GO:0005654(nucleoplasm);GO:0006281(DNA repair);GO:0006290(pyrimidine dimer repair);GO:0006974(cellular response to DNA damage stimulus);GO:0009411(response to UV);GO:0010224(response to UV-B);GO:0016567(pr…	03420(Nucleotide excision repair);04115(p53 signaling pathway);04120(Ubiquitin mediated proteolysis);05161(Hepatitis B);05169(Epstein-Barr virus infection);05200(Pathways in cancer);05202(Transcriptional misregulation in cancer);05210(Colorectal cancer);05212(Pancreatic cancer);05213(Endometrial cancer);05214(Glioma);05216(Thyroid cancer);05217(Basal cell carcinoma);05218(Melanoma);05220(Chronic …	K10140	NA	damage specific DNA binding protein 2 [Source:MGI Symbol;Acc:MGI:1355314]	4.41824	2.74483	4.04803	2.52846	2.50176	2.25156	1.53961	0.622562	0.0720032	1	up	no
chr17	7170115	7303315	+	ENSMUSG00000023809	Rps6ka2	ENSMUST00000024575;ENSMUST00000232136;ENSMUST00000231530;ENSMUST00000232527;ENSMUST00000232617	GO:0000166(nucleotide binding);GO:0000287(magnesium ion binding);GO:0001556(oocyte maturation);GO:0002035(brain renin-angiotensin system);GO:0004672(protein kinase activity);GO:0004674(protein serine/threonine kinase activity);GO:0004711(ribosomal protein S6 kinase activity);GO:0004712(protein serine/threonine/tyrosine kinase activity);GO:0005515(protein binding);GO:0005524(ATP binding);GO:000563…	04010(MAPK signaling pathway);04114(Oocyte meiosis);04150(mTOR signaling pathway);04714(Thermogenesis);04720(Long-term potentiation);04722(Neurotrophin signaling pathway);04914(Progesterone-mediated oocyte maturation);04931(Insulin resistance);04931(Insulin resistance)	K04373	EC:2.7.11.1	ribosomal protein S6 kinase, polypeptide 2 [Source:MGI Symbol;Acc:MGI:1342290]	4.99013	6.20967	6.12367	6.66514	7.78909	7.97351	0.772413	-0.372556	0.072048	1	down	no
chr1	30940302	30949309	-	ENSMUSG00000026064	Ptp4a1	ENSMUST00000232841;ENSMUST00000153681;ENSMUST00000130934	GO:0004721(phosphoprotein phosphatase activity);GO:0004725(protein tyrosine phosphatase activity);GO:0004727(prenylated protein tyrosine phosphatase activity);GO:0005634(nucleus);GO:0005737(cytoplasm);GO:0005768(endosome);GO:0005769(early endosome);GO:0005783(endoplasmic reticulum);GO:0005819(spindle);GO:0005856(cytoskeleton);GO:0005886(plasma membrane);GO:0006470(protein dephosphorylation);GO:00…	NA	K18041	EC:3.1.3.48	protein tyrosine phosphatase 4a1 [Source:MGI Symbol;Acc:MGI:1277096]	1.89055	0.751605	0.683336	4.85092	0.714489	1.31382	0.48341	-1.04868	0.0724176	1	down	no
chr4	154864506	154872003	-	ENSMUSG00000087437	Gm13112	ENSMUST00000138795;ENSMUST00000151696	NA	NA	NA	NA	predicted gene 13112 [Source:MGI Symbol;Acc:MGI:3701127]	3.5194	1.22965	0.998893	1.04995	0.716619	0.879479	2.17227	1.1192	0.0725447	1	up	no
chr2	154544399	154558890	-	ENSMUSG00000027489	Necab3	ENSMUST00000000895;ENSMUST00000135530;ENSMUST00000125793;ENSMUST00000149725;ENSMUST00000130824;ENSMUST00000124382	GO:0000137(Golgi cis cisterna);GO:0005509(calcium ion binding);GO:0005515(protein binding);GO:0005737(cytoplasm);GO:0005783(endoplasmic reticulum);GO:0005789(endoplasmic reticulum membrane);GO:0005794(Golgi apparatus);GO:0019538(protein metabolic process);GO:0042984(regulation of amyloid precursor protein biosynthetic process);GO:0046872(metal ion binding);GO:0046872(metal ion binding)	NA	NA	NA	N-terminal EF-hand calcium binding protein 3 [Source:MGI Symbol;Acc:MGI:1861721]	20.7821	11.4448	11.2047	11.066	8.07562	11.2228	1.43034	0.516359	0.0725962	1	up	no
chr1	89930234	89933290	+	ENSMUSG00000092627	D130058E05Rik	ENSMUST00000189763;ENSMUST00000173856	NA	NA	NA	NA	RIKEN cDNA D130058E05 gene [Source:MGI Symbol;Acc:MGI:2444614]	2.05269	0.778577	0.658876	0.505365	0.482451	0.756812	2.00051	1.00037	0.0726101	1	up	no
chr13	117602320	117987418	+	ENSMUSG00000021730	Hcn1	ENSMUST00000006991;ENSMUST00000207599	GO:0000166(nucleotide binding);GO:0003254(regulation of membrane depolarization);GO:0005216(ion channel activity);GO:0005222(intracellular cAMP-activated cation channel activity);GO:0005244(voltage-gated ion channel activity);GO:0005248(voltage-gated sodium channel activity);GO:0005249(voltage-gated potassium channel activity);GO:0005267(potassium channel activity);GO:0005272(sodium channel activ…	NA	K04954	NA	hyperpolarization-activated, cyclic nucleotide-gated K+ 1 [Source:MGI Symbol;Acc:MGI:1096392]	1.58591	2.75568	3.23995	3.86265	3.30524	3.38823	0.718214	-0.477514	0.0728145	1	down	no
chr11	3494375	3504821	-	ENSMUSG00000034570	Inpp5j	ENSMUST00000148939;ENSMUST00000183684;ENSMUST00000110019;ENSMUST00000044507	GO:0001726(ruffle);GO:0004439(phosphatidylinositol-4,5-bisphosphate 5-phosphatase activity);GO:0004445(inositol-polyphosphate 5-phosphatase activity);GO:0005737(cytoplasm);GO:0005886(plasma membrane);GO:0010977(negative regulation of neuron projection development);GO:0016787(hydrolase activity);GO:0017124(SH3 domain binding);GO:0019898(extrinsic component of membrane);GO:0030426(growth cone);GO:0…	00562(Inositol phosphate metabolism);04070(Phosphatidylinositol signaling system);04070(Phosphatidylinositol signaling system)	K01106	EC:3.1.3.56	inositol polyphosphate 5-phosphatase J [Source:MGI Symbol;Acc:MGI:2158663]	14.2122	9.08151	10.1248	8.40833	7.60749	9.11467	1.3298	0.411207	0.0728152	1	up	no
chr5	18265135	18360355	-	ENSMUSG00000057614	Gnai1	ENSMUST00000074694	GO:0000166(nucleotide binding);GO:0000287(magnesium ion binding);GO:0001664(G protein-coupled receptor binding);GO:0003924(GTPase activity);GO:0005515(protein binding);GO:0005525(GTP binding);GO:0005634(nucleus);GO:0005730(nucleolus);GO:0005737(cytoplasm);GO:0005813(centrosome);GO:0005815(microtubule organizing center);GO:0005834(heterotrimeric G-protein complex);GO:0005856(cytoskeleton);GO:00058…	04015(Rap1 signaling pathway);04022(cGMP-PKG signaling pathway);04024(cAMP signaling pathway);04062(Chemokine signaling pathway);04071(Sphingolipid signaling pathway);04261(Adrenergic signaling in cardiomyocytes);04360(Axon guidance);04371(Apelin signaling pathway);04540(Gap junction);04611(Platelet activation);04670(Leukocyte transendothelial migration);04713(Circadian entrainment);04723(Retrogr…	K04630	NA	guanine nucleotide binding protein (G protein), alpha inhibiting 1 [Source:MGI Symbol;Acc:MGI:95771]	41.3959	48.1601	49.6027	58.2557	59.4175	59.2966	0.786341	-0.346772	0.0729261	1	down	no
chr16	17925223	17928219	-	ENSMUSG00000003528	Slc25a1	ENSMUST00000129270;ENSMUST00000003622;ENSMUST00000150925;ENSMUST00000147384;ENSMUST00000131507;ENSMUST00000142022	GO:0005739(mitochondrion);GO:0005743(mitochondrial inner membrane);GO:0006843(mitochondrial citrate transmembrane transport);GO:0016020(membrane);GO:0016021(integral component of membrane);GO:0022857(transmembrane transporter activity);GO:0055085(transmembrane transport);GO:0055085(transmembrane transport)	NA	K15100	NA	solute carrier family 25 (mitochondrial carrier, citrate transporter), member 1 [Source:MGI Symbol;Acc:MGI:1345283]	16.749	15.6384	14.859	11.9602	13.253	9.32556	1.36793	0.451992	0.0729461	1	up	no
chr8	120578633	120589304	-	ENSMUSG00000031821	Gins2	ENSMUST00000034278;ENSMUST00000155609;ENSMUST00000146526	GO:0000727(double-strand break repair via break-induced replication);GO:0000811(GINS complex);GO:0005634(nucleus);GO:0006260(DNA replication);GO:0031298(replication fork protection complex);GO:0032508(DNA duplex unwinding);GO:0043138(3'-5' DNA helicase activity);GO:0043138(3'-5' DNA helicase activity)	NA	K10733	NA	GINS complex subunit 2 (Psf2 homolog) [Source:MGI Symbol;Acc:MGI:1921019]	0.485089	1.88608	1.8673	0.345243	0.423362	1.23769	2.11259	1.07901	0.0731791	1	up	no
chr1	171216011	171222514	-	ENSMUSG00000005674	Tomm40l	ENSMUST00000111327;ENSMUST00000130529;ENSMUST00000005817;ENSMUST00000154106;ENSMUST00000138184	GO:0005739(mitochondrion);GO:0005741(mitochondrial outer membrane);GO:0005742(mitochondrial outer membrane translocase complex);GO:0006811(ion transport);GO:0008320(protein transmembrane transporter activity);GO:0015031(protein transport);GO:0015288(porin activity);GO:0016020(membrane);GO:0016021(integral component of membrane);GO:0030150(protein import into mitochondrial matrix);GO:0030943(mitoc…	05014(Amyotrophic lateral sclerosis (ALS));05014(Amyotrophic lateral sclerosis (ALS))	K11518	NA	translocase of outer mitochondrial membrane 40-like [Source:MGI Symbol;Acc:MGI:3589112]	13.029	9.47655	8.76149	8.82941	5.07439	8.81533	1.37624	0.460736	0.0733386	1	up	no
chr12	4595340	4655888	-	ENSMUSG00000111971	Gm48678	ENSMUST00000218352;ENSMUST00000217882	NA	NA	NA	NA	predicted gene, 48678 [Source:MGI Symbol;Acc:MGI:6098299]	0.366892	0.320437	0.532713	1.04974	0.52313	0.646465	0.549734	-0.863195	0.0733612	1	down	no
chr15	89499623	89560261	+	ENSMUSG00000022623	Shank3	ENSMUST00000039074;ENSMUST00000109309;ENSMUST00000167173;ENSMUST00000135214;ENSMUST00000154240;ENSMUST00000066545;ENSMUST00000123799;ENSMUST00000229559	GO:0000165(MAPK cascade);GO:0001838(embryonic epithelial tube formation);GO:0003779(actin binding);GO:0005515(protein binding);GO:0005737(cytoplasm);GO:0005886(plasma membrane);GO:0007416(synapse assembly);GO:0007611(learning or memory);GO:0007612(learning);GO:0007613(memory);GO:0007626(locomotory behavior);GO:0008022(protein C-terminus binding);GO:0008270(zinc ion binding);GO:0008328(ionotropic …	04724(Glutamatergic synapse);04724(Glutamatergic synapse)	K15009	NA	SH3 and multiple ankyrin repeat domains 3 [Source:MGI Symbol;Acc:MGI:1930016]	14.8438	17.9026	16.1513	18.3216	26.5687	19.0331	0.76494	-0.386581	0.0735911	1	down	no
chr1	88262471	88277633	-	ENSMUSG00000044783	Hjurp	ENSMUST00000054674;ENSMUST00000128532;ENSMUST00000126739;ENSMUST00000148384;ENSMUST00000065420;ENSMUST00000147393	GO:0005634(nucleus);GO:0042393(histone binding);GO:0042393(histone binding)	NA	NA	NA	Holliday junction recognition protein [Source:MGI Symbol;Acc:MGI:2685821]	12.9626	6.35786	8.07463	5.82087	6.05615	7.87691	1.38682	0.471779	0.0736946	1	up	no
chr15	83779467	83858494	+	ENSMUSG00000041708	Mpped1	ENSMUST00000171560;ENSMUST00000109470;ENSMUST00000046168;ENSMUST00000123387;ENSMUST00000172115;ENSMUST00000148868;ENSMUST00000150489;ENSMUST00000172398;ENSMUST00000163723;ENSMUST00000125739	GO:0003674(molecular_function);GO:0005575(cellular_component);GO:0008150(biological_process);GO:0016787(hydrolase activity);GO:0016787(hydrolase activity)	NA	NA	NA	metallophosphoesterase domain containing 1 [Source:MGI Symbol;Acc:MGI:106316]	13.9312	31.3519	7.42708	17.0815	4.91354	7.84867	1.7662	0.820652	0.0737969	1	up	no
chr9	119402118	119434995	+	ENSMUSG00000061393	Acvr2b	ENSMUST00000215746;ENSMUST00000213389;ENSMUST00000213431;ENSMUST00000035093;ENSMUST00000165044;ENSMUST00000217621	GO:0000122(negative regulation of transcription by RNA polymerase II);GO:0000166(nucleotide binding);GO:0001501(skeletal system development);GO:0001702(gastrulation with mouth forming second);GO:0001822(kidney development);GO:0001946(lymphangiogenesis);GO:0001974(blood vessel remodeling);GO:0004672(protein kinase activity);GO:0004674(protein serine/threonine kinase activity);GO:0004675(transmembr…	04060(Cytokine-cytokine receptor interaction);04350(TGF-beta signaling pathway);04550(Signaling pathways regulating pluripotency of stem cells);05418(Fluid shear stress and atherosclerosis);05418(Fluid shear stress and atherosclerosis)	K13596	EC:2.7.11.30	activin receptor IIB [Source:MGI Symbol;Acc:MGI:87912]	0.385097	0.317983	0.337048	1.13513	0.427491	0.511375	0.50151	-0.99565	0.0738774	1	down	no
chr2	119351229	119354381	+	ENSMUSG00000027313	Chac1	ENSMUST00000028780	GO:0003839(gamma-glutamylcyclotransferase activity);GO:0005112(Notch binding);GO:0005737(cytoplasm);GO:0005794(Golgi apparatus);GO:0005802(trans-Golgi network);GO:0005829(cytosol);GO:0006751(glutathione catabolic process);GO:0006915(apoptotic process);GO:0006986(response to unfolded protein);GO:0007219(Notch signaling pathway);GO:0007399(nervous system development);GO:0010955(negative regulation …	00480(Glutathione metabolism)	K07232	EC:4.3.2.7	ChaC, cation transport regulator 1 [Source:MGI Symbol;Acc:MGI:1916315]	2.84633	2.06102	1.54864	3.60134	3.13038	3.98812	0.602247	-0.731574	0.0740064	1	down	no
chr9	59734259	59750710	-	ENSMUSG00000051705	Senp8	ENSMUST00000163586;ENSMUST00000051039;ENSMUST00000213257;ENSMUST00000177963;ENSMUST00000216045	GO:0006508(proteolysis);GO:0008233(peptidase activity);GO:0008234(cysteine-type peptidase activity);GO:0016787(hydrolase activity);GO:0019784(NEDD8-specific protease activity);GO:0019784(NEDD8-specific protease activity)	NA	K08597	EC:3.4.22.68	SUMO/sentrin specific peptidase 8 [Source:MGI Symbol;Acc:MGI:1918849]	2.07993	0.652326	1.70806	3.11963	1.61887	2.8176	0.587646	-0.76698	0.0740189	1	down	no
chr3	155084918	155093403	-	ENSMUSG00000053870	Fpgt	ENSMUST00000066568;ENSMUST00000193071;ENSMUST00000192247;ENSMUST00000192959;ENSMUST00000194095;ENSMUST00000195505	GO:0000166(nucleotide binding);GO:0003674(molecular_function);GO:0005525(GTP binding);GO:0005575(cellular_component);GO:0005737(cytoplasm);GO:0008150(biological_process);GO:0016740(transferase activity);GO:0016772(transferase activity, transferring phosphorus-containing groups);GO:0016779(nucleotidyltransferase activity);GO:0047341(fucose-1-phosphate guanylyltransferase activity);GO:0047341(fucos…	00051(Fructose and mannose metabolism);00520(Amino sugar and nucleotide sugar metabolism);00520(Amino sugar and nucleotide sugar metabolism)	K00976	EC:2.7.7.30	fucose-1-phosphate guanylyltransferase [Source:MGI Symbol;Acc:MGI:1922790]	2.42629	3.05268	3.313	4.72394	3.3555	4.07232	0.723514	-0.466908	0.0744055	1	down	no
chr1	138825186	138848577	-	ENSMUSG00000019230	Lhx9	ENSMUST00000192425;ENSMUST00000093486;ENSMUST00000019374;ENSMUST00000046870;ENSMUST00000112026	GO:0000977(RNA polymerase II regulatory region sequence-specific DNA binding);GO:0000981(DNA-binding transcription factor activity, RNA polymerase II-specific);GO:0003677(DNA binding);GO:0003714(transcription corepressor activity);GO:0005515(protein binding);GO:0005634(nucleus);GO:0006355(regulation of transcription, DNA-templated);GO:0008283(cell population proliferation);GO:0008584(male gonad d…	NA	K09373	NA	LIM homeobox protein 9 [Source:MGI Symbol;Acc:MGI:1316721]	4.29134	1.73845	3.57279	1.73404	2.59117	2.03469	1.50986	0.594417	0.0745218	1	up	no
chr10	128194457	128210004	+	ENSMUSG00000044005	Gls2	ENSMUST00000132441;ENSMUST00000159440;ENSMUST00000044776;ENSMUST00000135441;ENSMUST00000134461;ENSMUST00000134104;ENSMUST00000123291;ENSMUST00000152928	GO:0004359(glutaminase activity);GO:0005515(protein binding);GO:0005739(mitochondrion);GO:0006537(glutamate biosynthetic process);GO:0006541(glutamine metabolic process);GO:0006543(glutamine catabolic process);GO:0016787(hydrolase activity);GO:0042981(regulation of apoptotic process);GO:0072593(reactive oxygen species metabolic process);GO:0072593(reactive oxygen species metabolic process)	00220(Arginine biosynthesis);00250(Alanine, aspartate and glutamate metabolism);00471(D-Glutamine and D-glutamate metabolism);04724(Glutamatergic synapse);04727(GABAergic synapse);04964(Proximal tubule bicarbonate reclamation);05206(MicroRNAs in cancer);05230(Central carbon metabolism in cancer);05230(Central carbon metabolism in cancer)	K01425	EC:3.5.1.2	glutaminase 2 (liver, mitochondrial) [Source:MGI Symbol;Acc:MGI:2143539]	7.6751	4.79907	5.05293	4.43159	3.57526	4.34858	1.41857	0.504441	0.0747017	1	up	no
chr7	28756174	28758968	+	ENSMUSG00000096257	Ccer2	ENSMUST00000178767	GO:0003674(molecular_function);GO:0005575(cellular_component);GO:0008150(biological_process)	NA	NA	NA	coiled-coil glutamate-rich protein 2 [Source:MGI Symbol;Acc:MGI:3645242]	6.62042	4.09194	1.964	1.09209	2.04844	3.12792	2.02225	1.01596	0.0748554	1	up	no
chr14	17660261	18038090	+	ENSMUSG00000021779	Thrb	ENSMUST00000022303;ENSMUST00000022304;ENSMUST00000224438;ENSMUST00000224470;ENSMUST00000091471;ENSMUST00000224597	GO:0000122(negative regulation of transcription by RNA polymerase II);GO:0000790(nuclear chromatin);GO:0000976(transcription regulatory region sequence-specific DNA binding);GO:0000977(RNA polymerase II regulatory region sequence-specific DNA binding);GO:0000981(DNA-binding transcription factor activity, RNA polymerase II-specific);GO:0002154(thyroid hormone mediated signaling pathway);GO:0003677…	04080(Neuroactive ligand-receptor interaction);04919(Thyroid hormone signaling pathway);04919(Thyroid hormone signaling pathway)	NA	NA	thyroid hormone receptor beta [Source:MGI Symbol;Acc:MGI:98743]	2.84177	2.68257	5.053	3.75922	5.50787	5.89411	0.697659	-0.519407	0.0749815	1	down	no
chr18	52615915	52639830	+	ENSMUSG00000046886	Zfp474	ENSMUST00000072666;ENSMUST00000209270;ENSMUST00000211585	GO:0003674(molecular_function);GO:0005575(cellular_component);GO:0008150(biological_process);GO:0046872(metal ion binding);GO:0046872(metal ion binding)	NA	NA	NA	zinc finger protein 474 [Source:MGI Symbol;Acc:MGI:1914008]	0.257419	0.576207	0.399067	0.775245	0.864584	0.876867	0.489806	-1.02972	0.0750617	1	down	no
chr2	23321246	23401973	+	ENSMUSG00000069132	Nxph2	ENSMUST00000102945	GO:0005102(signaling receptor binding);GO:0005576(extracellular region)	NA	K16657	NA	neurexophilin 2 [Source:MGI Symbol;Acc:MGI:107491]	0.092711	0.166472	0.211523	0.238313	0.355208	0.458896	0.447262	-1.16081	0.0751012	1	down	no
chr3	59113855	59153618	-	ENSMUSG00000036381	P2ry14	ENSMUST00000197841;ENSMUST00000091112;ENSMUST00000198838;ENSMUST00000196716;ENSMUST00000200358;ENSMUST00000197220;ENSMUST00000065220	GO:0004930(G protein-coupled receptor activity);GO:0005886(plasma membrane);GO:0006955(immune response);GO:0007165(signal transduction);GO:0007186(G protein-coupled receptor signaling pathway);GO:0016020(membrane);GO:0016021(integral component of membrane);GO:0035589(G protein-coupled purinergic nucleotide receptor signaling pathway);GO:0045028(G protein-coupled purinergic nucleotide receptor act…	04080(Neuroactive ligand-receptor interaction);04080(Neuroactive ligand-receptor interaction)	K04299	NA	purinergic receptor P2Y, G-protein coupled, 14 [Source:MGI Symbol;Acc:MGI:2155705]	0.507381	0.341334	0.206545	0.230269	0.19702	0.132236	1.88599	0.915325	0.0751034	1	up	no
chr8	70882889	70892757	-	ENSMUSG00000000792	Slc5a5	ENSMUST00000000809	GO:0005634(nucleus);GO:0006590(thyroid hormone generation);GO:0008507(sodium:iodide symporter activity);GO:0015111(iodide transmembrane transporter activity);GO:0015705(iodide transport);GO:0016020(membrane);GO:0016021(integral component of membrane);GO:0022857(transmembrane transporter activity);GO:0055085(transmembrane transport);GO:0071320(cellular response to cAMP);GO:0071371(cellular respons…	04918(Thyroid hormone synthesis)	K14385	NA	solute carrier family 5 (sodium iodide symporter), member 5 [Source:MGI Symbol;Acc:MGI:2149330]	10.6657	7.84941	6.6116	6.27307	4.51562	6.97596	1.41442	0.50021	0.075142	1	up	no
chr8	123117374	123135182	+	ENSMUSG00000034796	Cpne7	ENSMUST00000134235;ENSMUST00000131659;ENSMUST00000127431;ENSMUST00000123191;ENSMUST00000037900	GO:0005544(calcium-dependent phospholipid binding);GO:0005634(nucleus);GO:0005737(cytoplasm);GO:0005886(plasma membrane);GO:0016020(membrane);GO:0071277(cellular response to calcium ion);GO:0071277(cellular response to calcium ion)	NA	NA	NA	copine VII [Source:MGI Symbol;Acc:MGI:2142747]	26.7008	23.0851	28.6287	20.207	21.1056	20.0152	1.27861	0.354581	0.0752102	1	up	no
chr12	74897220	75177332	-	ENSMUSG00000034402	Kcnh5	ENSMUST00000042299	GO:0005216(ion channel activity);GO:0005244(voltage-gated ion channel activity);GO:0005249(voltage-gated potassium channel activity);GO:0005267(potassium channel activity);GO:0005516(calmodulin binding);GO:0005887(integral component of plasma membrane);GO:0006811(ion transport);GO:0006813(potassium ion transport);GO:0009986(cell surface);GO:0010389(regulation of G2/M transition of mitotic cell cy…	NA	K04908	NA	potassium voltage-gated channel, subfamily H (eag-related), member 5 [Source:MGI Symbol;Acc:MGI:3584508]	0.686411	0.913857	0.824246	1.03	1.44803	1.57891	0.59762	-0.742699	0.0752779	1	down	no
chr6	120666369	120771190	+	ENSMUSG00000071226	Cecr2	ENSMUST00000112686;ENSMUST00000143563;ENSMUST00000100993;ENSMUST00000204732;ENSMUST00000148346;ENSMUST00000129803	GO:0001842(neural fold formation);GO:0001843(neural tube closure);GO:0003674(molecular_function);GO:0005515(protein binding);GO:0005634(nucleus);GO:0005719(nuclear euchromatin);GO:0006325(chromatin organization);GO:0007338(single fertilization);GO:0021915(neural tube development);GO:0031010(ISWI-type complex);GO:0043044(ATP-dependent chromatin remodeling);GO:0060122(inner ear receptor cell stereo…	NA	NA	NA	CECR2, histone acetyl-lysine reader [Source:MGI Symbol;Acc:MGI:1923799]	0.466139	0.488243	0.452445	0.733071	0.709319	0.600943	0.688496	-0.53848	0.0753029	1	down	no
chr15	40655035	41104592	+	ENSMUSG00000022306	Zfpm2	ENSMUST00000053467;ENSMUST00000230723;ENSMUST00000230319;ENSMUST00000229777	GO:0000122(negative regulation of transcription by RNA polymerase II);GO:0001085(RNA polymerase II transcription factor binding);GO:0001570(vasculogenesis);GO:0001701(in utero embryonic development);GO:0003148(outflow tract septum morphogenesis);GO:0003151(outflow tract morphogenesis);GO:0003181(atrioventricular valve morphogenesis);GO:0003192(mitral valve formation);GO:0003195(tricuspid valve fo…	05206(MicroRNAs in cancer);05206(MicroRNAs in cancer)	NA	NA	zinc finger protein, multitype 2 [Source:MGI Symbol;Acc:MGI:1334444]	1.58364	2.32062	2.89935	3.65498	2.75421	3.18143	0.709402	-0.495324	0.075519	1	down	no
chr11	102799579	102819700	-	ENSMUSG00000034520	Gjc1	ENSMUST00000068933;ENSMUST00000092567;ENSMUST00000107075;ENSMUST00000155089	GO:0001570(vasculogenesis);GO:0005216(ion channel activity);GO:0005243(gap junction channel activity);GO:0005515(protein binding);GO:0005886(plasma membrane);GO:0005921(gap junction);GO:0005922(connexin complex);GO:0007154(cell communication);GO:0007267(cell-cell signaling);GO:0007268(chemical synaptic transmission);GO:0007507(heart development);GO:0007601(visual perception);GO:0016020(membrane);…	NA	K07616	NA	gap junction protein, gamma 1 [Source:MGI Symbol;Acc:MGI:95718]	4.13085	2.15294	1.42354	1.63508	1.4459	1.70607	1.61004	0.687093	0.0758197	1	up	no
chr2	36081953	36105408	-	ENSMUSG00000026890	Lhx6	ENSMUST00000112967;ENSMUST00000112966;ENSMUST00000112963;ENSMUST00000112960;ENSMUST00000187180;ENSMUST00000148852;ENSMUST00000112961;ENSMUST00000136821	GO:0000977(RNA polymerase II regulatory region sequence-specific DNA binding);GO:0000981(DNA-binding transcription factor activity, RNA polymerase II-specific);GO:0003677(DNA binding);GO:0003700(DNA-binding transcription factor activity);GO:0005515(protein binding);GO:0005634(nucleus);GO:0006355(regulation of transcription, DNA-templated);GO:0007275(multicellular organism development);GO:0007399(…	NA	K09375	NA	LIM homeobox protein 6 [Source:MGI Symbol;Acc:MGI:1306803]	1.30455	2.43099	2.4527	2.85518	4.13942	2.53865	0.649121	-0.623441	0.0758285	1	down	no
chr12	84285232	84315832	+	ENSMUSG00000072946	Ptgr2	ENSMUST00000123693;ENSMUST00000123614;ENSMUST00000146377;ENSMUST00000128158;ENSMUST00000135001;ENSMUST00000147363;ENSMUST00000150720;ENSMUST00000138733	GO:0005737(cytoplasm);GO:0005739(mitochondrion);GO:0005829(cytosol);GO:0006693(prostaglandin metabolic process);GO:0016491(oxidoreductase activity);GO:0036132(13-prostaglandin reductase activity);GO:0047522(15-oxoprostaglandin 13-oxidase activity);GO:0055114(oxidation-reduction process);GO:0055114(oxidation-reduction process)	NA	K13949	EC:1.3.1.48	prostaglandin reductase 2 [Source:MGI Symbol;Acc:MGI:1916372]	4.51869	6.32078	5.66086	7.43153	6.16296	8.72119	0.739405	-0.435563	0.0760209	1	down	no
chr16	59653483	60605531	-	ENSMUSG00000055540	Epha6	ENSMUST00000068860;ENSMUST00000159383;ENSMUST00000162129;ENSMUST00000161358	GO:0000166(nucleotide binding);GO:0004672(protein kinase activity);GO:0004713(protein tyrosine kinase activity);GO:0004714(transmembrane receptor protein tyrosine kinase activity);GO:0005003(ephrin receptor activity);GO:0005515(protein binding);GO:0005524(ATP binding);GO:0005654(nucleoplasm);GO:0006468(protein phosphorylation);GO:0007169(transmembrane receptor protein tyrosine kinase signaling pa…	04360(Axon guidance);04360(Axon guidance)	K05107	EC:2.7.10.1	Eph receptor A6 [Source:MGI Symbol;Acc:MGI:108034]	3.10672	7.31719	8.32329	10.1286	9.24323	8.45739	0.673651	-0.569926	0.0760576	1	down	no
chr1	56793981	56978650	-	ENSMUSG00000038331	Satb2	ENSMUST00000114415;ENSMUST00000042857;ENSMUST00000176759;ENSMUST00000177282	GO:0000118(histone deacetylase complex);GO:0000122(negative regulation of transcription by RNA polymerase II);GO:0000790(nuclear chromatin);GO:0000977(RNA polymerase II regulatory region sequence-specific DNA binding);GO:0000978(RNA polymerase II proximal promoter sequence-specific DNA binding);GO:0001227(DNA-binding transcription repressor activity, RNA polymerase II-specific);GO:0001228(DNA-bin…	NA	K23226	NA	special AT-rich sequence binding protein 2 [Source:MGI Symbol;Acc:MGI:2679336]	0.562537	1.33209	1.28126	1.66765	1.6832	1.7179	0.626562	-0.674471	0.0761593	1	down	no
chr14	20734875	20794088	-	ENSMUSG00000021820	Camk2g	ENSMUST00000226630;ENSMUST00000080440;ENSMUST00000100837;ENSMUST00000225463;ENSMUST00000223712;ENSMUST00000225660;ENSMUST00000223863;ENSMUST00000225958;ENSMUST00000071816;ENSMUST00000225609;ENSMUST00000224804;ENSMUST00000225635;ENSMUST00000224887;ENSMUST00000224566;ENSMUST00000225800;ENSMUST00000224245	GO:0000082(G1/S transition of mitotic cell cycle);GO:0000166(nucleotide binding);GO:0001666(response to hypoxia);GO:0004672(protein kinase activity);GO:0004674(protein serine/threonine kinase activity);GO:0004683(calmodulin-dependent protein kinase activity);GO:0005516(calmodulin binding);GO:0005524(ATP binding);GO:0005737(cytoplasm);GO:0006468(protein phosphorylation);GO:0006816(calcium ion tran…	04012(ErbB signaling pathway);04020(Calcium signaling pathway);04024(cAMP signaling pathway);04066(HIF-1 signaling pathway);04114(Oocyte meiosis);04217(Necroptosis);04261(Adrenergic signaling in cardiomyocytes);04310(Wnt signaling pathway);04360(Axon guidance);04713(Circadian entrainment);04720(Long-term potentiation);04722(Neurotrophin signaling pathway);04725(Cholinergic synapse);04728(Dopamine…	K04515	EC:2.7.11.17	calcium/calmodulin-dependent protein kinase II gamma [Source:MGI Symbol;Acc:MGI:88259]	30.965	16.8747	14.2543	14.9152	14.6862	15.1882	1.38635	0.471291	0.0762502	1	up	no
chr11	55394500	55423183	-	ENSMUSG00000018593	Sparc	ENSMUST00000108858;ENSMUST00000213866;ENSMUST00000018737;ENSMUST00000130642;ENSMUST00000123775;ENSMUST00000125787	GO:0001503(ossification);GO:0001937(negative regulation of endothelial cell proliferation);GO:0005201(extracellular matrix structural constituent);GO:0005509(calcium ion binding);GO:0005515(protein binding);GO:0005518(collagen binding);GO:0005576(extracellular region);GO:0005604(basement membrane);GO:0005615(extracellular space);GO:0005634(nucleus);GO:0005737(cytoplasm);GO:0007507(heart developme…	NA	NA	NA	secreted acidic cysteine rich glycoprotein [Source:MGI Symbol;Acc:MGI:98373]	298.052	168.574	115.92	136.77	123.106	149.616	1.42261	0.508536	0.0763037	1	up	no
chr16	17489611	17507485	+	ENSMUSG00000022763	Aifm3	ENSMUST00000231508;ENSMUST00000231800;ENSMUST00000232421;ENSMUST00000115685;ENSMUST00000023448;ENSMUST00000232359	GO:0005739(mitochondrion);GO:0005743(mitochondrial inner membrane);GO:0005783(endoplasmic reticulum);GO:0005829(cytosol);GO:0006915(apoptotic process);GO:0016491(oxidoreductase activity);GO:0046872(metal ion binding);GO:0050660(flavin adenine dinucleotide binding);GO:0051536(iron-sulfur cluster binding);GO:0051537(2 iron, 2 sulfur cluster binding);GO:0055114(oxidation-reduction process);GO:009719…	NA	K22747	NA	apoptosis-inducing factor, mitochondrion-associated 3 [Source:MGI Symbol;Acc:MGI:1919418]	17.3983	10.7534	15.2921	12.1688	8.91924	11.6151	1.32843	0.409724	0.0763528	1	up	no
[truncated: 32,656 more rows]
