# Supplementary material for: Downregulation of m6A Methyltransferase in the Hippocampus of Tyrobp–/– Mice and Implications for Learning and Memory Deficits
Source: Front Neurosci. 2022 Mar 21;16:739201. doi: 10.3389/fnins.2022.739201 (PMC8978996; doi:10.3389/fnins.2022.739201)
Supplement: Supplementary Table 5 — Gene expression and m6A peaks overlapping between Tyrobp–/– and wild-type (WT) mice. [file Table_5.XLSX]

## Sheet: Sheet1
PEAK INFO													m6A regulation INFO					gene regulation INFO
seqnames	start	end	width	geneId	transcriptId	distanceToTSS	geneName	GO	KEGG	KO_ENTRY	EC	Description	peak_annotation	diff.lg.fdr	diff.p	diff.log2.fc	m6A_regulation	fc	log2(fc)	pval	qval	gene_regulation	significant	FPKM.TYROBP_1_input	FPKM.TYROBP_2_input	FPKM.TYROBP_3_input	FPKM.WT_1_input	FPKM.WT_2_input	FPKM.WT_3_input
chr1	3681283	3681550	268	ENSMUSG00000102348	ENSMUST00000193244	1128	Gm10568	NA	NA	NA	NA	predicted gene 10568 [Source:MGI Symbol;Acc:MGI:3642703]	Exon (ENSMUST00000193244/ENSMUSG00000102348, exon 1 of 1)	-0.995	0.030903	1.69	up	0.996098	-0.00564064	1	1	down	no	0.178693	0.154283	0.215085	0.04648	0.092975	0.410753
chr1	4496997	4497146	150	ENSMUSG00000025902	ENSMUST00000192650	208	Sox17	GO:0000122(negative regulation of transcription by RNA polymerase II);GO:0000981(DNA-binding transcription factor activity, RNA polymerase II-specific);GO:0001228(DNA-binding transcription activator activity, RNA polymerase II-specific);GO:0001525(angiogenesis);GO:0001570(vasculogenesis);GO:0001706(endoderm formation);GO:0001828(inner cell mass cellular morphogenesis);GO:0001947(heart looping);GO…	04310(Wnt signaling pathway);04310(Wnt signaling pathway)	K04495	NA	SRY (sex determining region Y)-box 17 [Source:MGI Symbol;Acc:MGI:107543]	5' UTR	-0.275	0.43451	1.42	up	1.41249	0.498245	0.30402	1	up	no	0.679966	0.74053	0.794879	0.62406	0.612066	0.332288
chr1	6923469	6923558	90	ENSMUSG00000102135	ENSMUST00000194605	6910	NA	NA	NA	NA	NA	NA	Exon (ENSMUST00000194605/ENSMUSG00000102135, exon 2 of 2)	-0.536	0.140929	1.58	up	1	0	1	1	no	no	NA	NA	NA	NA	NA	NA
chr1	7172489	7172729	241	ENSMUSG00000051285	ENSMUST00000061280	83569	Pcmtd1	GO:0004719(protein-L-isoaspartate (D-aspartate) O-methyltransferase activity);GO:0005737(cytoplasm);GO:0006464(cellular protein modification process);GO:0006479(protein methylation);GO:0008168(methyltransferase activity);GO:0016020(membrane);GO:0016740(transferase activity);GO:0032259(methylation);GO:0032259(methylation)	NA	NA	NA	protein-L-isoaspartate (D-aspartate) O-methyltransferase domain containing 1 [Source:MGI Symbol;Acc:MGI:2441773]	3' UTR	-2.75	0.000218776	0.362	up	1.06625	0.0925497	0.83404	1	up	no	13.5201	5.70861	19.5321	19.8022	6.89676	9.65337
chr1	9897612	9897672	61	ENSMUSG00000025915	ENSMUST00000166384	99505	Sgk3	GO:0000166(nucleotide binding);GO:0004672(protein kinase activity);GO:0004674(protein serine/threonine kinase activity);GO:0005524(ATP binding);GO:0005768(endosome);GO:0005769(early endosome);GO:0006468(protein phosphorylation);GO:0015459(potassium channel regulator activity);GO:0016301(kinase activity);GO:0016310(phosphorylation);GO:0016740(transferase activity);GO:0018105(peptidyl-serine phosph…	04068(FoxO signaling pathway);04151(PI3K-Akt signaling pathway);04151(PI3K-Akt signaling pathway)	K13304	EC:2.7.11.1	serum/glucocorticoid regulated kinase 3 [Source:MGI Symbol;Acc:MGI:2182368]	Exon (ENSMUST00000188486/ENSMUSG00000025915, exon 1 of 1)	-0.359	0.284446	2.07	up	1.05801	0.0813573	0.78013	1	up	no	0.873235	1.1202	1.27055	1.14309	0.871532	1.07039
chr1	11537189	11537578	390	ENSMUSG00000057715	ENSMUST00000171690	123084	A830018L16Rik	GO:0003674(molecular_function);GO:0005575(cellular_component);GO:0008150(biological_process);GO:0008150(biological_process)	NA	NA	NA	RIKEN cDNA A830018L16 gene [Source:MGI Symbol;Acc:MGI:2444149]	Exon (ENSMUST00000142117/ENSMUSG00000057715, exon 4 of 4)	-0.312	0.355631	1.68	up	1.33016	0.411596	0.302581	1	up	no	2.89248	1.44223	5.95901	2.48885	2.60626	2.64361
chr1	12848336	12851036	2701	ENSMUSG00000016918	ENSMUST00000177608	156059	Sulf1	GO:0001502(cartilage condensation);GO:0001822(kidney development);GO:0001937(negative regulation of endothelial cell proliferation);GO:0002063(chondrocyte development);GO:0003094(glomerular filtration);GO:0003824(catalytic activity);GO:0004065(arylsulfatase activity);GO:0005509(calcium ion binding);GO:0005539(glycosaminoglycan binding);GO:0005615(extracellular space);GO:0005783(endoplasmic reticu…	NA	K14607	EC:3.1.6.-	sulfatase 1 [Source:MGI Symbol;Acc:MGI:2138563]	3' UTR	-4.47	2.45471e-06	0.627	up	0.671253	-0.575071	0.0203521	1	down	no	2.12635	3.18396	3.07185	4.56774	4.24962	3.66997
chr1	15838253	15843274	5022	ENSMUSG00000025925	ENSMUST00000188371	32607	Terf1	GO:0000723(telomere maintenance);GO:0000781(chromosome, telomeric region);GO:0000783(nuclear telomere cap complex);GO:0000784(nuclear chromosome, telomeric region);GO:0001650(fibrillar center);GO:0003677(DNA binding);GO:0003691(double-stranded telomeric DNA binding);GO:0003720(telomerase activity);GO:0005515(protein binding);GO:0005634(nucleus);GO:0005654(nucleoplasm);GO:0005694(chromosome);GO:00…	NA	K11110	NA	telomeric repeat binding factor 1 [Source:MGI Symbol;Acc:MGI:109634]	3' UTR	-6.34	2.0893e-08	0.717	up	0.995448	-0.00658163	0.960075	1	down	no	1.98383	1.70532	2.21489	2.12964	1.80676	1.99463
chr1	16105804	16106253	450	ENSMUSG00000025921	ENSMUST00000027053	30	Rdh10	GO:0001656(metanephros development);GO:0001701(in utero embryonic development);GO:0002138(retinoic acid biosynthetic process);GO:0004745(retinol dehydrogenase activity);GO:0005737(cytoplasm);GO:0005783(endoplasmic reticulum);GO:0005789(endoplasmic reticulum membrane);GO:0005811(lipid droplet);GO:0007601(visual perception);GO:0008406(gonad development);GO:0009887(animal organ morphogenesis);GO:001…	00830(Retinol metabolism);00830(Retinol metabolism)	K11151	EC:1.1.1.-	retinol dehydrogenase 10 (all-trans) [Source:MGI Symbol;Acc:MGI:1924238]	5' UTR	-1.5	0.00691831	-1.33	down	0.941499	-0.0869683	0.74499	1	down	no	2.61839	2.78578	3.25694	3.18345	3.30703	2.70879
chr1	16677291	16677440	150	ENSMUSG00000025940	ENSMUST00000177501	12084	Tmem70	GO:0003674(molecular_function);GO:0005654(nucleoplasm);GO:0005739(mitochondrion);GO:0005743(mitochondrial inner membrane);GO:0016020(membrane);GO:0016021(integral component of membrane);GO:0032592(integral component of mitochondrial membrane);GO:0033615(mitochondrial proton-transporting ATP synthase complex assembly);GO:0033615(mitochondrial proton-transporting ATP synthase complex assembly)	NA	K17966	NA	transmembrane protein 70 [Source:MGI Symbol;Acc:MGI:1915068]	3' UTR	-3.41	3.80189e-05	0.423	up	0.978931	-0.0307211	0.862037	1	down	no	16.5327	16.2505	16.799	16.6137	17.7078	16.3278
chr1	20939470	20939650	181	ENSMUSG00000025931	ENSMUST00000189400	48864	Paqr8	GO:0003707(steroid hormone receptor activity);GO:0005496(steroid binding);GO:0005794(Golgi apparatus);GO:0005886(plasma membrane);GO:0007275(multicellular organism development);GO:0008289(lipid binding);GO:0016020(membrane);GO:0016021(integral component of membrane);GO:0030154(cell differentiation);GO:0038023(signaling receptor activity);GO:0043401(steroid hormone mediated signaling pathway);GO:0…	NA	NA	NA	progestin and adipoQ receptor family member VIII [Source:MGI Symbol;Acc:MGI:1921479]	3' UTR	-5.93	6.16595e-08	0.874	up	1.03666	0.0519369	0.822352	1	up	no	47.8028	41.4592	39.0127	41.4846	37.5415	44.7128
chr1	24102292	24102709	418	ENSMUSG00000102398	ENSMUST00000192408	1667	Gm37580	NA	NA	NA	NA	predicted gene, 37580 [Source:MGI Symbol;Acc:MGI:5610808]	Exon (ENSMUST00000192408/ENSMUSG00000102398, exon 1 of 1)	-0.407	0.231739	-1.24	down	0.708776	-0.496599	1	1	down	no	0.085394	0.09406	0.014102	0.108593	0.091699	0.072793
chr1	24763336	24763666	331	ENSMUSG00000073725	ENSMUST00000191471	84706	Lmbrd1	GO:0005158(insulin receptor binding);GO:0005764(lysosome);GO:0005765(lysosomal membrane);GO:0005886(plasma membrane);GO:0016020(membrane);GO:0016021(integral component of membrane);GO:0031419(cobalamin binding);GO:0045334(clathrin-coated endocytic vesicle);GO:0045334(clathrin-coated endocytic vesicle)	04977(Vitamin digestion and absorption);04977(Vitamin digestion and absorption)	K14617	NA	LMBR1 domain containing 1 [Source:MGI Symbol;Acc:MGI:1915671]	3' UTR	-6.28	2.45471e-08	0.376	up	0.862736	-0.21301	0.242525	1	down	no	25.778	25.1117	24.0048	28.2418	28.7527	29.8158
chr1	32475358	32475565	208	ENSMUSG00000026058	ENSMUST00000027226	302644	Khdrbs2	GO:0003676(nucleic acid binding);GO:0003723(RNA binding);GO:0005070(SH3/SH2 adaptor activity);GO:0005515(protein binding);GO:0005634(nucleus);GO:0006397(mRNA processing);GO:0008143(poly(A) binding);GO:0008266(poly(U) RNA binding);GO:0009967(positive regulation of signal transduction);GO:0017124(SH3 domain binding);GO:0042169(SH2 domain binding);GO:0042802(identical protein binding);GO:0046982(pro…	NA	K17843	NA	KH domain containing, RNA binding, signal transduction associated 2 [Source:MGI Symbol;Acc:MGI:2159649]	Exon (ENSMUST00000195178/ENSMUSG00000103482, exon 1 of 1)	-0.625	0.102329	1.03	up	0.840737	-0.250273	0.439192	1	down	no	0.707107	0.760532	0.666053	0.904037	0.853221	0.780623
chr1	33670120	33670712	593	ENSMUSG00000103746	ENSMUST00000191779	296	1700001G17Rik	NA	NA	NA	NA	RIKEN cDNA 1700001G17 gene [Source:MGI Symbol;Acc:MGI:1914753]	Exon (ENSMUST00000191779/ENSMUSG00000103746, exon 1 of 1)	-0.407	0.231739	0.479	up	0.795051	-0.330881	1	1	down	no	0.357866	0.226076	0.280985	0.490237	0.250629	0.347021
chr1	33736789	33740560	3772	ENSMUSG00000004768	ENSMUST00000132066	0	Rab23	GO:0000045(autophagosome assembly);GO:0003924(GTPase activity);GO:0005525(GTP binding);GO:0005737(cytoplasm);GO:0005776(autophagosome);GO:0005813(centrosome);GO:0005829(cytosol);GO:0005886(plasma membrane);GO:0006968(cellular defense response);GO:0030054(cell junction);GO:0042308(negative regulation of protein import into nucleus);GO:0045335(phagocytic vesicle);GO:0046039(GTP metabolic process);G…	NA	K06234	NA	RAB23, member RAS oncogene family [Source:MGI Symbol;Acc:MGI:99833]	3' UTR	-3.35	4.46684e-05	-0.219	down	1.30713	0.386406	0.205229	1	up	no	3.00773	1.95611	2.4354	1.39088	1.73822	2.53155
chr1	34177987	34178137	151	ENSMUSG00000026131	ENSMUST00000183034	269762	Dst	GO:0003779(actin binding);GO:0005198(structural molecule activity);GO:0005509(calcium ion binding);GO:0005515(protein binding);GO:0005634(nucleus);GO:0005635(nuclear envelope);GO:0005737(cytoplasm);GO:0005783(endoplasmic reticulum);GO:0005789(endoplasmic reticulum membrane);GO:0005856(cytoskeleton);GO:0005874(microtubule);GO:0005882(intermediate filament);GO:0005886(plasma membrane);GO:0005925(fo…	NA	K10382	NA	dystonin [Source:MGI Symbol;Acc:MGI:104627]	Exon (ENSMUST00000183302/ENSMUSG00000026131, exon 23 of 24)	-0.252	0.500035	1.15	up	0.91895	-0.121942	0.498105	1	down	no	14.0967	10.4817	12.4122	14.8621	12.2637	13.1272
chr1	36068879	36101804	32926	ENSMUSG00000045216	ENSMUST00000194670	0	Hs6st1	GO:0001525(angiogenesis);GO:0008146(sulfotransferase activity);GO:0015012(heparan sulfate proteoglycan biosynthetic process);GO:0015015(heparan sulfate proteoglycan biosynthetic process, enzymatic modification);GO:0016020(membrane);GO:0016021(integral component of membrane);GO:0016740(transferase activity);GO:0017095(heparan sulfate 6-O-sulfotransferase activity);GO:0048286(lung alveolus developm…	00534(Glycosaminoglycan biosynthesis - heparan sulfate / heparin);00534(Glycosaminoglycan biosynthesis - heparan sulfate / heparin)	K02514	EC:2.8.2.-	heparan sulfate 6-O-sulfotransferase 1 [Source:MGI Symbol;Acc:MGI:1354958]	Exon (ENSMUST00000088174/ENSMUSG00000045216, exon 1 of 2)	-1.86	0.00251189	-0.501	down	1.19978	0.262764	0.224873	1	up	no	17.0351	12.6569	11.763	12.058	10.509	11.9854
chr1	36420345	36420844	500	ENSMUSG00000001143	ENSMUST00000192969	18824	Lman2l	GO:0000139(Golgi membrane);GO:0005537(mannose binding);GO:0005783(endoplasmic reticulum);GO:0005789(endoplasmic reticulum membrane);GO:0005793(endoplasmic reticulum-Golgi intermediate compartment);GO:0005794(Golgi apparatus);GO:0006888(endoplasmic reticulum to Golgi vesicle-mediated transport);GO:0007029(endoplasmic reticulum organization);GO:0007030(Golgi organization);GO:0015031(protein transpo…	NA	K10083	NA	lectin, mannose-binding 2-like [Source:MGI Symbol;Acc:MGI:2443010]	3' UTR	-2.8	0.000190546	0.714	up	0.909972	-0.136106	0.495643	1	down	no	6.37001	7.28662	7.64729	7.88161	8.2522	7.2778
chr1	36506815	36507265	451	ENSMUSG00000037408	ENSMUST00000153128	35195	Cnnm4	GO:0005886(plasma membrane);GO:0006811(ion transport);GO:0007601(visual perception);GO:0010960(magnesium ion homeostasis);GO:0015081(sodium ion transmembrane transporter activity);GO:0015095(magnesium ion transmembrane transporter activity);GO:0015693(magnesium ion transport);GO:0016020(membrane);GO:0016021(integral component of membrane);GO:0016323(basolateral plasma membrane);GO:0030425(dendrit…	NA	K16302	NA	cyclin M4 [Source:MGI Symbol;Acc:MGI:2151060]	3' UTR	-2.04	0.00154882	0.666	up	0.886515	-0.173783	0.536176	1	down	no	2.23053	2.86528	3.04307	3.18188	3.01638	2.9825
chr1	36558118	36558297	180	ENSMUSG00000026121	ENSMUST00000195339	0	Sema4c	GO:0001755(neural crest cell migration);GO:0001843(neural tube closure);GO:0005515(protein binding);GO:0005615(extracellular space);GO:0005886(plasma membrane);GO:0005887(integral component of plasma membrane);GO:0007275(multicellular organism development);GO:0007399(nervous system development);GO:0014069(postsynaptic density);GO:0016020(membrane);GO:0016021(integral component of membrane);GO:002…	04360(Axon guidance);04360(Axon guidance)	K06521	NA	sema domain, immunoglobulin domain (Ig), transmembrane domain (TM) and short cytoplasmic domain, (semaphorin) 4C [Source:MGI Symbol;Acc:MGI:109252]	5' UTR	-0.5	0.160694	1.83	up	1.07013	0.0977838	0.780718	1	up	no	2.73434	2.1868	1.76953	2.02936	2.11447	2.10839
chr1	37260777	37260867	91	ENSMUSG00000026114	ENSMUST00000194195	42398	Cnga3	GO:0000166(nucleotide binding);GO:0001750(photoreceptor outer segment);GO:0005216(ion channel activity);GO:0005221(intracellular cyclic nucleotide activated cation channel activity);GO:0005222(intracellular cAMP-activated cation channel activity);GO:0005223(intracellular cGMP-activated cation channel activity);GO:0005515(protein binding);GO:0005737(cytoplasm);GO:0005886(plasma membrane);GO:000681…	04024(cAMP signaling pathway);04740(Olfactory transduction);04740(Olfactory transduction)	K04950	NA	cyclic nucleotide gated channel alpha 3 [Source:MGI Symbol;Acc:MGI:1341818]	Exon (ENSMUST00000194195/ENSMUSG00000026114, exon 6 of 6)	-0.344	0.304789	1.32	up	0.606161	-0.722226	1	1	down	no	0.0503838	0.0602284	0.216806	0.169426	0.211998	0.158726
chr1	39194442	39194622	181	ENSMUSG00000026077	ENSMUST00000173050	711	Npas2	GO:0003677(DNA binding);GO:0003700(DNA-binding transcription factor activity);GO:0005634(nucleus);GO:0005654(nucleoplasm);GO:0005667(transcription factor complex);GO:0005737(cytoplasm);GO:0005829(cytosol);GO:0006355(regulation of transcription, DNA-templated);GO:0045739(positive regulation of DNA repair);GO:0045893(positive regulation of transcription, DNA-templated);GO:0045944(positive regulatio…	04710(Circadian rhythm);04710(Circadian rhythm)	K09026	NA	neuronal PAS domain protein 2 [Source:MGI Symbol;Acc:MGI:109232]	5' UTR	-0.318	0.345939	1.29	up	0.940902	-0.0878837	0.688707	1	down	no	4.44677	4.19334	4.90832	4.77681	4.61639	5.00621
chr1	42261945	42262124	180	ENSMUSG00000101299	ENSMUST00000189138	90	Gm28175	NA	NA	NA	NA	predicted gene 28175 [Source:MGI Symbol;Acc:MGI:5578881]	Exon (ENSMUST00000189138/ENSMUSG00000101299, exon 1 of 1)	-0.933	0.0380189	-1.59	down	0.733364	-0.447398	1	1	down	no	0.306587	0.350384	0.484411	0.81855	0.453892	0.283922
chr1	42303934	42304412	479	ENSMUSG00000101299	ENSMUST00000209336	42077	Gm28175	NA	NA	NA	NA	predicted gene 28175 [Source:MGI Symbol;Acc:MGI:5578881]	Exon (ENSMUST00000209336/ENSMUSG00000101299, exon 7 of 7)	-3.08	9.12011e-05	1.57	up	0.733364	-0.447398	1	1	down	no	0.306587	0.350384	0.484411	0.81855	0.453892	0.283922
chr1	43111006	43113265	2260	ENSMUSG00000010290	ENSMUST00000010434	12296	AI597479	GO:0003674(molecular_function);GO:0008150(biological_process);GO:0048598(embryonic morphogenesis);GO:0072669(tRNA-splicing ligase complex)	NA	K15432	NA	expressed sequence AI597479 [Source:MGI Symbol;Acc:MGI:2138299]	3' UTR	-3	0.000114815	0.342	up	0.965976	-0.0499412	0.787692	1	down	no	12.3606	10.3208	10.4087	11.5416	10.6	12.114
chr1	44002820	44003000	181	ENSMUSG00000041763	ENSMUST00000087933	68813	Tpp2	GO:0004177(aminopeptidase activity);GO:0004252(serine-type endopeptidase activity);GO:0005634(nucleus);GO:0005654(nucleoplasm);GO:0005737(cytoplasm);GO:0005829(cytosol);GO:0006508(proteolysis);GO:0008233(peptidase activity);GO:0008236(serine-type peptidase activity);GO:0008240(tripeptidyl-peptidase activity);GO:0016604(nuclear body);GO:0016787(hydrolase activity);GO:0042277(peptide binding);GO:00…	NA	K01280	EC:3.4.14.10	tripeptidyl peptidase II [Source:MGI Symbol;Acc:MGI:102724]	3' UTR	-3.39	4.0738e-05	0.923	up	0.914209	-0.129405	0.503432	1	down	no	5.25225	5.6259	5.44579	6.09374	5.61662	6.14545
chr1	44126337	44126605	269	ENSMUSG00000041684	ENSMUST00000155917	7380	Bivm	GO:0005634(nucleus);GO:0005737(cytoplasm);GO:0005737(cytoplasm)	NA	NA	NA	basic, immunoglobulin-like variable motif containing [Source:MGI Symbol;Acc:MGI:2179809]	5' UTR	-1.06	0.0251189	0.407	up	0.931767	-0.101958	0.669685	1	down	no	5.17071	4.98507	6.35069	6.90156	4.94924	5.86443
chr1	44137045	44143398	6354	ENSMUSG00000041684	ENSMUST00000035991	17883	Bivm	GO:0005634(nucleus);GO:0005737(cytoplasm);GO:0005737(cytoplasm)	NA	NA	NA	basic, immunoglobulin-like variable motif containing [Source:MGI Symbol;Acc:MGI:2179809]	3' UTR	-8.43	1.14815e-10	0.441	up	0.931767	-0.101958	0.669685	1	down	no	5.17071	4.98507	6.35069	6.90156	4.94924	5.86443
chr1	44178351	44181260	2910	ENSMUSG00000026048	ENSMUST00000027214	30504	Ercc5	GO:0003677(DNA binding);GO:0003697(single-stranded DNA binding);GO:0003824(catalytic activity);GO:0004518(nuclease activity);GO:0004519(endonuclease activity);GO:0005634(nucleus);GO:0006281(DNA repair);GO:0006289(nucleotide-excision repair);GO:0016788(hydrolase activity, acting on ester bonds);GO:0016788(hydrolase activity, acting on ester bonds)	03420(Nucleotide excision repair);03420(Nucleotide excision repair)	NA	NA	excision repair cross-complementing rodent repair deficiency, complementation group 5 [Source:MGI Symbol;Acc:MGI:103582]	3' UTR	-2.1	0.00131826	0.245	up	0.973879	-0.0381857	0.850882	1	down	no	3.73042	3.11028	4.18297	4.43985	3.50102	3.37848
chr1	45823320	45823619	300	ENSMUSG00000025995	ENSMUST00000027139	28154	Wdr75	GO:0005515(protein binding);GO:0005634(nucleus);GO:0005730(nucleolus);GO:0006364(rRNA processing);GO:0016020(membrane);GO:0016021(integral component of membrane);GO:0042254(ribosome biogenesis);GO:0045943(positive regulation of transcription by RNA polymerase I);GO:2000234(positive regulation of rRNA processing);GO:2000234(positive regulation of rRNA processing)	03008(Ribosome biogenesis in eukaryotes);03008(Ribosome biogenesis in eukaryotes)	K14552	NA	WD repeat domain 75 [Source:MGI Symbol;Acc:MGI:1920924]	3' UTR	-2.4	0.00057544	0.382	up	0.94743	-0.0779093	0.710559	1	down	no	5.56184	4.89938	6.03704	5.9092	5.47753	6.02698
chr1	50979491	50979820	330	ENSMUSG00000026109	ENSMUST00000114565	69529	Tmeff2	GO:0005515(protein binding);GO:0016020(membrane);GO:0016021(integral component of membrane);GO:0030336(negative regulation of cell migration);GO:0044319(wound healing, spreading of cells);GO:0045720(negative regulation of integrin biosynthetic process);GO:0051497(negative regulation of stress fiber assembly);GO:0051497(negative regulation of stress fiber assembly)	NA	NA	NA	transmembrane protein with EGF-like and two follistatin-like domains 2 [Source:MGI Symbol;Acc:MGI:1861735]	3' UTR	-0.598	0.11272	-1.58	down	0.902325	-0.148281	0.419402	1	down	no	12.9449	11.4222	11.9878	14.9824	12.4152	12.8926
chr1	51181895	51185743	3849	ENSMUSG00000026109	ENSMUST00000081851	254376	Tmeff2	GO:0005515(protein binding);GO:0016020(membrane);GO:0016021(integral component of membrane);GO:0030336(negative regulation of cell migration);GO:0044319(wound healing, spreading of cells);GO:0045720(negative regulation of integrin biosynthetic process);GO:0051497(negative regulation of stress fiber assembly);GO:0051497(negative regulation of stress fiber assembly)	NA	NA	NA	transmembrane protein with EGF-like and two follistatin-like domains 2 [Source:MGI Symbol;Acc:MGI:1861735]	3' UTR	-4.83	1e-06	0.224	up	0.902325	-0.148281	0.419402	1	down	no	12.9449	11.4222	11.9878	14.9824	12.4152	12.8926
chr1	52155997	52160007	4011	ENSMUSG00000026104	ENSMUST00000070968	36542	Stat1	GO:0000790(nuclear chromatin);GO:0000978(RNA polymerase II proximal promoter sequence-specific DNA binding);GO:0000979(RNA polymerase II core promoter sequence-specific DNA binding);GO:0000981(DNA-binding transcription factor activity, RNA polymerase II-specific);GO:0001937(negative regulation of endothelial cell proliferation);GO:0002230(positive regulation of defense response to virus by host);…	04062(Chemokine signaling pathway);04217(Necroptosis);04380(Osteoclast differentiation);04620(Toll-like receptor signaling pathway);04621(NOD-like receptor signaling pathway);04625(C-type lectin receptor signaling pathway);04630(Jak-STAT signaling pathway);04658(Th1 and Th2 cell differentiation);04659(Th17 cell differentiation);04917(Prolactin signaling pathway);04919(Thyroid hormone signaling pa…	K11220	NA	signal transducer and activator of transcription 1 [Source:MGI Symbol;Acc:MGI:103063]	3' UTR	-1.5	0.00707946	0.191	up	0.922954	-0.11567	0.60034	1	down	no	3.85403	3.96197	3.81	4.55035	3.81024	4.23593
chr1	52522441	52522701	261	ENSMUSG00000101501	ENSMUST00000191424	202	Rps27a-ps1	NA	NA	NA	NA	ribosomal protein S27A, pseudogene 1 [Source:MGI Symbol;Acc:MGI:3781839]	Exon (ENSMUST00000191424/ENSMUSG00000101501, exon 1 of 1)	-0.486	0.169434	2.06	up	0.519403	-0.945075	1	1	down	no	0	0	0.170564	0	0.189627	0.138758
chr1	52920356	52920866	511	ENSMUSG00000041426	ENSMUST00000159352	75343	Hibch	GO:0003860(3-hydroxyisobutyryl-CoA hydrolase activity);GO:0005739(mitochondrion);GO:0006574(valine catabolic process);GO:0006635(fatty acid beta-oxidation);GO:0009083(branched-chain amino acid catabolic process);GO:0016787(hydrolase activity);GO:0016787(hydrolase activity)	00280(Valine, leucine and isoleucine degradation);00410(beta-Alanine metabolism);00640(Propanoate metabolism);00640(Propanoate metabolism)	K05605	EC:3.1.2.4	3-hydroxyisobutyryl-Coenzyme A hydrolase [Source:MGI Symbol;Acc:MGI:1923792]	3' UTR	-1.61	0.00512861	0.325	up	0.870472	-0.20013	0.434854	1	down	no	2.46367	2.48406	2.66316	3.41941	2.62593	2.69807
chr1	55697044	55698003	960	ENSMUSG00000038349	ENSMUST00000042986	291123	Plcl1	GO:0004435(phosphatidylinositol phospholipase C activity);GO:0005737(cytoplasm);GO:0005886(plasma membrane);GO:0006629(lipid metabolic process);GO:0007165(signal transduction);GO:0007214(gamma-aminobutyric acid signaling pathway);GO:0008081(phosphoric diester hydrolase activity);GO:0032228(regulation of synaptic transmission, GABAergic);GO:0032959(inositol trisphosphate biosynthetic process);GO:0…	04727(GABAergic synapse)	K15375	NA	phospholipase C-like 1 [Source:MGI Symbol;Acc:MGI:3036262]	Exon (ENSMUST00000042986/ENSMUSG00000038349, exon 2 of 6)	-5.1	5.01187e-07	0.305	up	0.927672	-0.108313	0.552258	1	down	no	9.47807	9.36479	9.84682	9.64122	10.4345	10.8508
chr1	57416785	57416935	151	ENSMUSG00000025971	ENSMUST00000027114	10457	Maip1	GO:0005739(mitochondrion);GO:0005743(mitochondrial inner membrane);GO:0005759(mitochondrial matrix);GO:0007007(inner mitochondrial membrane organization);GO:0032979(protein insertion into mitochondrial inner membrane from matrix);GO:0036444(calcium import into the mitochondrion);GO:0043022(ribosome binding);GO:0051204(protein insertion into mitochondrial membrane);GO:0051560(mitochondrial calcium…	NA	NA	NA	matrix AAA peptidase interacting protein 1 [Source:MGI Symbol;Acc:MGI:1915365]	3' UTR	-1.86	0.00251189	0.803	up	1.04395	0.0620576	0.835674	1	up	no	2.7815	2.16811	2.4512	2.51219	2.14746	2.42956
chr1	58655422	58655831	410	ENSMUSG00000047528	ENSMUST00000188772	40158	Als2cr12	GO:0003674(molecular_function);GO:0005737(cytoplasm);GO:0005929(cilium);GO:0008150(biological_process);GO:0031514(motile cilium);GO:0042995(cell projection);GO:0042995(cell projection)	NA	NA	NA	amyotrophic lateral sclerosis 2 chromosome region 12 [Source:MGI Symbol;Acc:MGI:1918359]	Exon (ENSMUST00000185352/ENSMUSG00000102059, exon 2 of 2)	-1.22	0.0154882	0.647	up	0.896701	-0.157301	1	1	down	no	0	0.0631347	0.0689009	0.0283857	0.0317736	0.0870868
chr1	58711568	58713928	2361	ENSMUSG00000026031	ENSMUST00000114309	0	Cflar	GO:0001666(response to hypoxia);GO:0002020(protease binding);GO:0004197(cysteine-type endopeptidase activity);GO:0005123(death receptor binding);GO:0005515(protein binding);GO:0005737(cytoplasm);GO:0006508(proteolysis);GO:0006915(apoptotic process);GO:0007519(skeletal muscle tissue development);GO:0008047(enzyme activator activity);GO:0008234(cysteine-type peptidase activity);GO:0009617(response …	04064(NF-kappa B signaling pathway);04140(Autophagy - animal);04210(Apoptosis);04217(Necroptosis);04668(TNF signaling pathway);05142(Chagas disease (American trypanosomiasis));05160(Hepatitis C);05160(Hepatitis C)	K04724	NA	CASP8 and FADD-like apoptosis regulator [Source:MGI Symbol;Acc:MGI:1336166]	5' UTR	-1.41	0.00891251	0.756	up	0.86563	-0.208178	0.385787	1	down	no	2.01801	2.83945	2.4504	2.80688	2.98355	2.65182
chr1	58846847	58846937	91	ENSMUSG00000026029	ENSMUST00000027189	51473	Casp8	GO:0001525(angiogenesis);GO:0001841(neural tube formation);GO:0004175(endopeptidase activity);GO:0004197(cysteine-type endopeptidase activity);GO:0005123(death receptor binding);GO:0005164(tumor necrosis factor receptor binding);GO:0005515(protein binding);GO:0005634(nucleus);GO:0005654(nucleoplasm);GO:0005737(cytoplasm);GO:0005739(mitochondrion);GO:0005829(cytosol);GO:0005886(plasma membrane);GO…	01524(Platinum drug resistance);04115(p53 signaling pathway);04210(Apoptosis);04215(Apoptosis - multiple species);04217(Necroptosis);04620(Toll-like receptor signaling pathway);04621(NOD-like receptor signaling pathway);04622(RIG-I-like receptor signaling pathway);04625(C-type lectin receptor signaling pathway);04657(IL-17 signaling pathway);04668(TNF signaling pathway);04932(Non-alcoholic fatty …	K04398	EC:3.4.22.61	caspase 8 [Source:MGI Symbol;Acc:MGI:1261423]	3' UTR	-0.572	0.123027	0.946	up	0.973125	-0.0393028	0.917566	1	down	no	1.45092	0.918827	1.85374	1.74075	1.06569	1.53368
chr1	58994936	58995115	180	ENSMUSG00000026027	ENSMUST00000123301	21414	Stradb	GO:0000165(MAPK cascade);GO:0000166(nucleotide binding);GO:0000902(cell morphogenesis);GO:0004672(protein kinase activity);GO:0004674(protein serine/threonine kinase activity);GO:0005524(ATP binding);GO:0005634(nucleus);GO:0005737(cytoplasm);GO:0005829(cytosol);GO:0006468(protein phosphorylation);GO:0006611(protein export from nucleus);GO:0007010(cytoskeleton organization);GO:0007049(cell cycle);…	04150(mTOR signaling pathway);04152(AMPK signaling pathway);04152(AMPK signaling pathway)	K17532	NA	STE20-related kinase adaptor beta [Source:MGI Symbol;Acc:MGI:2144047]	3' UTR	-2.41	0.000562341	0.632	up	1.02553	0.0363685	0.910808	1	up	no	4.20392	3.22858	4.18358	4.05898	3.31992	3.94801
chr1	59706685	59711463	4779	ENSMUSG00000026020	ENSMUST00000027174	21708	Nop58	GO:0001094(TFIID-class transcription factor complex binding);GO:0001650(fibrillar center);GO:0005634(nucleus);GO:0005654(nucleoplasm);GO:0005730(nucleolus);GO:0005732(small nucleolar ribonucleoprotein complex);GO:0005829(cytosol);GO:0015030(Cajal body);GO:0030515(snoRNA binding);GO:0031428(box C/D snoRNP complex);GO:0032040(small-subunit processome);GO:0042254(ribosome biogenesis);GO:0048254(snoR…	03008(Ribosome biogenesis in eukaryotes);03008(Ribosome biogenesis in eukaryotes)	K14565	NA	NOP58 ribonucleoprotein [Source:MGI Symbol;Acc:MGI:1933184]	3' UTR	-27.8	7.94328e-31	0.661	up	0.895183	-0.159745	0.433415	1	down	no	4.05898	3.926	4.47026	4.82904	3.98461	5.09996
chr1	62345027	62479637	134611	ENSMUSG00000052062	ENSMUST00000075374	706203	Pard3b	GO:0000226(microtubule cytoskeleton organization);GO:0005515(protein binding);GO:0005654(nucleoplasm);GO:0005737(cytoplasm);GO:0005912(adherens junction);GO:0005913(cell-cell adherens junction);GO:0005923(bicellular tight junction);GO:0005938(cell cortex);GO:0007049(cell cycle);GO:0007155(cell adhesion);GO:0008104(protein localization);GO:0012505(endomembrane system);GO:0016020(membrane);GO:00163…	NA	NA	NA	par-3 family cell polarity regulator beta [Source:MGI Symbol;Acc:MGI:1919301]	Exon (ENSMUST00000075374/ENSMUSG00000052062, exon 18 of 23)	-2.07	0.00141254	1.09	up	0.887186	-0.172691	0.630983	1	down	no	0.404137	0.538961	0.491378	0.504563	0.525978	0.586342
chr1	63113138	63114194	1057	ENSMUSG00000084799	ENSMUST00000186786	0	Ino80dos	NA	NA	NA	NA	INO80 complex subunit D, opposite strand [Source:MGI Symbol;Acc:MGI:3651861]	Exon (ENSMUST00000186436/ENSMUSG00000084799, exon 1 of 2)	-0.503	0.158855	-2.58	down	1.0149	0.0213363	0.980646	1	up	no	1.4417	0.884294	1.28818	1.3755	0.790343	1.39527
chr1	63157480	63157780	301	ENSMUSG00000025968	ENSMUST00000027111	19042	Ndufs1	GO:0003954(NADH dehydrogenase activity);GO:0005739(mitochondrion);GO:0005743(mitochondrial inner membrane);GO:0005747(mitochondrial respiratory chain complex I);GO:0005758(mitochondrial intermembrane space);GO:0008137(NADH dehydrogenase (ubiquinone) activity);GO:0008637(apoptotic mitochondrial changes);GO:0009055(electron transfer activity);GO:0016020(membrane);GO:0016491(oxidoreductase activity)…	00190(Oxidative phosphorylation);04714(Thermogenesis);04723(Retrograde endocannabinoid signaling);04932(Non-alcoholic fatty liver disease (NAFLD));05010(Alzheimer disease);05012(Parkinson disease);05016(Huntington disease);05016(Huntington disease)	K03934	1.6.99.3;EC:7.1.1.2	NADH:ubiquinone oxidoreductase core subunit S1 [Source:MGI Symbol;Acc:MGI:2443241]	Exon (ENSMUST00000138611/ENSMUSG00000084799, exon 4 of 4)	-0.515	0.152055	0.316	up	0.895428	-0.159351	0.386245	1	down	no	21.2006	20.6477	18.2398	22.3281	21.2771	23.5003
chr1	63157930	63158080	151	ENSMUSG00000025968	ENSMUST00000027111	18742	Ndufs1	GO:0003954(NADH dehydrogenase activity);GO:0005739(mitochondrion);GO:0005743(mitochondrial inner membrane);GO:0005747(mitochondrial respiratory chain complex I);GO:0005758(mitochondrial intermembrane space);GO:0008137(NADH dehydrogenase (ubiquinone) activity);GO:0008637(apoptotic mitochondrial changes);GO:0009055(electron transfer activity);GO:0016020(membrane);GO:0016491(oxidoreductase activity)…	00190(Oxidative phosphorylation);04714(Thermogenesis);04723(Retrograde endocannabinoid signaling);04932(Non-alcoholic fatty liver disease (NAFLD));05010(Alzheimer disease);05012(Parkinson disease);05016(Huntington disease);05016(Huntington disease)	K03934	1.6.99.3;EC:7.1.1.2	NADH:ubiquinone oxidoreductase core subunit S1 [Source:MGI Symbol;Acc:MGI:2443241]	Exon (ENSMUST00000138611/ENSMUSG00000084799, exon 4 of 4)	-0.488	0.16788	1.09	up	0.895428	-0.159351	0.386245	1	down	no	21.2006	20.6477	18.2398	22.3281	21.2771	23.5003
chr1	63303538	63303868	331	ENSMUSG00000027520	ENSMUST00000114132	30273	Zdbf2	GO:0003674(molecular_function);GO:0005575(cellular_component);GO:0008150(biological_process);GO:0008150(biological_process)	NA	NA	NA	zinc finger, DBF-type containing 2 [Source:MGI Symbol;Acc:MGI:1921134]	Exon (ENSMUST00000114132/ENSMUSG00000027520, exon 7 of 7)	-1.72	0.00363078	0.91	up	0.560357	-0.835583	0.0296632	1	down	no	2.42591	0.751253	0.913234	1.52232	2.9645	2.81282
chr1	63309657	63310047	391	ENSMUSG00000027520	ENSMUST00000114132	36392	Zdbf2	GO:0003674(molecular_function);GO:0005575(cellular_component);GO:0008150(biological_process);GO:0008150(biological_process)	NA	NA	NA	zinc finger, DBF-type containing 2 [Source:MGI Symbol;Acc:MGI:1921134]	3' UTR	-1.01	0.0295121	-0.502	down	0.560357	-0.835583	0.0296632	1	down	no	2.42591	0.751253	0.913234	1.52232	2.9645	2.81282
chr1	64579130	64597782	18653	ENSMUSG00000025958	ENSMUST00000185594	46485	Creb1	GO:0000785(chromatin);GO:0000790(nuclear chromatin);GO:0000978(RNA polymerase II proximal promoter sequence-specific DNA binding);GO:0000980(RNA polymerase II distal enhancer sequence-specific DNA binding);GO:0000981(DNA-binding transcription factor activity, RNA polymerase II-specific);GO:0001102(RNA polymerase II activating transcription factor binding);GO:0001225(RNA polymerase II transcriptio…	04022(cGMP-PKG signaling pathway);04024(cAMP signaling pathway);04151(PI3K-Akt signaling pathway);04152(AMPK signaling pathway);04211(Longevity regulating pathway);04261(Adrenergic signaling in cardiomyocytes);04380(Osteoclast differentiation);04612(Antigen processing and presentation);04668(TNF signaling pathway);04710(Circadian rhythm);04713(Circadian entrainment);04714(Thermogenesis);04725(Cho…	K05870	NA	cAMP responsive element binding protein 1 [Source:MGI Symbol;Acc:MGI:88494]	3' UTR	-5.38	2.45471e-07	0.643	up	0.641604	-0.640246	0.262589	1	down	no	0.480882	0.650356	3.5368	1.22403	3.10084	2.95071
chr1	64736659	64737018	360	ENSMUSG00000045005	ENSMUST00000063982	733	Fzd5	GO:0000139(Golgi membrane);GO:0000578(embryonic axis specification);GO:0001525(angiogenesis);GO:0001540(amyloid-beta binding);GO:0001944(vasculature development);GO:0002726(positive regulation of T cell cytokine production);GO:0004888(transmembrane signaling receptor activity);GO:0004930(G protein-coupled receptor activity);GO:0005515(protein binding);GO:0005769(early endosome);GO:0005794(Golgi a…	04150(mTOR signaling pathway);04310(Wnt signaling pathway);04390(Hippo signaling pathway);04550(Signaling pathways regulating pluripotency of stem cells);04916(Melanogenesis);04934(Cushing syndrome);05165(Human papillomavirus infection);05200(Pathways in cancer);05205(Proteoglycans in cancer);05217(Basal cell carcinoma);05224(Breast cancer);05225(Hepatocellular carcinoma);05226(Gastric cancer)	K02375	NA	frizzled class receptor 5 [Source:MGI Symbol;Acc:MGI:108571]	5' UTR	-2.51	0.000416869	4.56	up	1.27192	0.347011	0.49614	1	up	no	1.16939	0.682493	0.333638	0.652337	0.39636	0.669584
chr1	65272681	65273840	1160	ENSMUSG00000025949	ENSMUST00000081154	85979	Pikfyve	GO:0000139(Golgi membrane);GO:0000166(nucleotide binding);GO:0000285(1-phosphatidylinositol-3-phosphate 5-kinase activity);GO:0005515(protein binding);GO:0005524(ATP binding);GO:0005768(endosome);GO:0005829(cytosol);GO:0005911(cell-cell junction);GO:0008270(zinc ion binding);GO:0010008(endosome membrane);GO:0012506(vesicle membrane);GO:0016020(membrane);GO:0016301(kinase activity);GO:0016307(phos…	00562(Inositol phosphate metabolism);04070(Phosphatidylinositol signaling system);04145(Phagosome);04810(Regulation of actin cytoskeleton);04810(Regulation of actin cytoskeleton)	K00921	EC:2.7.1.150	phosphoinositide kinase, FYVE type zinc finger containing [Source:MGI Symbol;Acc:MGI:1335106]	3' UTR	-9.67	5.01187e-12	0.994	up	0.804698	-0.31348	0.130069	1	down	no	2.46528	2.45576	3.09009	3.66094	2.93328	3.36122
chr1	65388562	65388918	357	ENSMUSG00000025946	ENSMUST00000027083	77305	Pth2r	GO:0004888(transmembrane signaling receptor activity);GO:0004930(G protein-coupled receptor activity);GO:0004991(parathyroid hormone receptor activity);GO:0005886(plasma membrane);GO:0007165(signal transduction);GO:0007166(cell surface receptor signaling pathway);GO:0007186(G protein-coupled receptor signaling pathway);GO:0008528(G protein-coupled peptide receptor activity);GO:0016020(membrane);G…	04080(Neuroactive ligand-receptor interaction);04080(Neuroactive ligand-receptor interaction)	K04586	NA	parathyroid hormone 2 receptor [Source:MGI Symbol;Acc:MGI:2180917]	3' UTR	-0.507	0.156675	0.636	up	0.806194	-0.310801	1	1	down	no	0.202508	0.195571	0.292194	0.233404	0.236185	0.386623
chr1	72264804	72265224	421	ENSMUSG00000026189	ENSMUST00000134840	19035	Pecr	GO:0005102(signaling receptor binding);GO:0005739(mitochondrion);GO:0005777(peroxisome);GO:0005778(peroxisomal membrane);GO:0006629(lipid metabolic process);GO:0006631(fatty acid metabolic process);GO:0006633(fatty acid biosynthetic process);GO:0016491(oxidoreductase activity);GO:0019166(trans-2-enoyl-CoA reductase (NADPH) activity);GO:0030497(fatty acid elongation);GO:0033306(phytol metabolic pr…	04146(Peroxisome);04146(Peroxisome)	K07753	EC:1.3.1.38	peroxisomal trans-2-enoyl-CoA reductase [Source:MGI Symbol;Acc:MGI:2148199]	Exon (ENSMUST00000181973/ENSMUSG00000097131, exon 4 of 4)	-0.839	0.0512861	-0.509	down	1.00532	0.00765274	0.998218	1	up	no	3.14144	3.52116	2.33962	3.35469	2.96308	2.63682
chr1	72266745	72266954	210	ENSMUSG00000026189	ENSMUST00000134840	17305	Pecr	GO:0005102(signaling receptor binding);GO:0005739(mitochondrion);GO:0005777(peroxisome);GO:0005778(peroxisomal membrane);GO:0006629(lipid metabolic process);GO:0006631(fatty acid metabolic process);GO:0006633(fatty acid biosynthetic process);GO:0016491(oxidoreductase activity);GO:0019166(trans-2-enoyl-CoA reductase (NADPH) activity);GO:0030497(fatty acid elongation);GO:0033306(phytol metabolic pr…	04146(Peroxisome);04146(Peroxisome)	K07753	EC:1.3.1.38	peroxisomal trans-2-enoyl-CoA reductase [Source:MGI Symbol;Acc:MGI:2148199]	Exon (ENSMUST00000181382/ENSMUSG00000097131, exon 2 of 2)	-0.78	0.0616595	1.06	up	1.00532	0.00765274	0.998218	1	up	no	3.14144	3.52116	2.33962	3.35469	2.96308	2.63682
chr1	74396987	74397285	299	ENSMUSG00000026176	ENSMUST00000027367	5478	Ctdsp1	GO:0001933(negative regulation of protein phosphorylation);GO:0004721(phosphoprotein phosphatase activity);GO:0005515(protein binding);GO:0005634(nucleus);GO:0005654(nucleoplasm);GO:0006357(regulation of transcription by RNA polymerase II);GO:0006470(protein dephosphorylation);GO:0008420(RNA polymerase II CTD heptapeptide repeat phosphatase activity);GO:0016787(hydrolase activity);GO:0016791(phos…	NA	K15731	EC:3.1.3.16	CTD (carboxy-terminal domain, RNA polymerase II, polypeptide A) small phosphatase 1 [Source:MGI Symbol;Acc:MGI:2654470]	3' UTR	-2.99	0.00011749	-0.627	down	1.14615	0.196797	0.409467	1	up	no	10.8516	11.4099	10.3237	8.75967	10.1118	9.55864
chr1	75211578	75211847	270	ENSMUSG00000026201	ENSMUST00000027401	740	Stk16	GO:0000166(nucleotide binding);GO:0001228(DNA-binding transcription activator activity, RNA polymerase II-specific);GO:0004672(protein kinase activity);GO:0004674(protein serine/threonine kinase activity);GO:0004715(non-membrane spanning protein tyrosine kinase activity);GO:0005524(ATP binding);GO:0005737(cytoplasm);GO:0005798(Golgi-associated vesicle);GO:0005829(cytosol);GO:0006468(protein phosp…	NA	NA	NA	serine/threonine kinase 16 [Source:MGI Symbol;Acc:MGI:1313271]	Exon (ENSMUST00000139627/ENSMUSG00000026201, exon 2 of 2)	-0.528	0.144877	0.54	up	1.12226	0.166409	0.483567	1	up	no	8.53862	7.78328	7.38727	7.90874	6.11838	7.09912
chr1	75435930	75436199	270	ENSMUSG00000033021	ENSMUST00000037796	0	Gmppa	GO:0003674(molecular_function);GO:0005575(cellular_component);GO:0005737(cytoplasm);GO:0009058(biosynthetic process);GO:0016740(transferase activity);GO:0016779(nucleotidyltransferase activity);GO:0016779(nucleotidyltransferase activity)	00051(Fructose and mannose metabolism);00520(Amino sugar and nucleotide sugar metabolism);00520(Amino sugar and nucleotide sugar metabolism)	K00966	EC:2.7.7.13	GDP-mannose pyrophosphorylase A [Source:MGI Symbol;Acc:MGI:1916330]	5' UTR	-1.92	0.00213796	0.621	up	1.05587	0.0784319	0.800205	1	up	no	5.28538	5.4289	6.35777	6.80882	4.41627	4.94362
chr1	78537693	78538143	451	ENSMUSG00000012187	ENSMUST00000113524	26524	Mogat1	GO:0003846(2-acylglycerol O-acyltransferase activity);GO:0004144(diacylglycerol O-acyltransferase activity);GO:0005783(endoplasmic reticulum);GO:0005789(endoplasmic reticulum membrane);GO:0006071(glycerol metabolic process);GO:0006629(lipid metabolic process);GO:0006651(diacylglycerol biosynthetic process);GO:0016020(membrane);GO:0016021(integral component of membrane);GO:0016740(transferase acti…	00561(Glycerolipid metabolism);00561(Glycerolipid metabolism)	K14458	EC:2.3.1.22	monoacylglycerol O-acyltransferase 1 [Source:MGI Symbol;Acc:MGI:1915643]	3' UTR	-3.9	1.09648e-05	3.13	up	0.607571	-0.718876	1	1	down	no	0.199646	0.13168	0.173632	0.317365	0.240134	0.27361
chr1	78705385	78706908	1524	ENSMUSG00000032883	ENSMUST00000035779	47560	Acsl3	GO:0000166(nucleotide binding);GO:0001676(long-chain fatty acid metabolic process);GO:0003824(catalytic activity);GO:0004467(long-chain fatty acid-CoA ligase activity);GO:0005524(ATP binding);GO:0005739(mitochondrion);GO:0005741(mitochondrial outer membrane);GO:0005777(peroxisome);GO:0005778(peroxisomal membrane);GO:0005783(endoplasmic reticulum);GO:0005789(endoplasmic reticulum membrane);GO:0005…	00061(Fatty acid biosynthesis);00071(Fatty acid degradation);03320(PPAR signaling pathway);04146(Peroxisome);04216(Ferroptosis);04714(Thermogenesis);04920(Adipocytokine signaling pathway);04920(Adipocytokine signaling pathway)	K01897	EC:6.2.1.3	acyl-CoA synthetase long-chain family member 3 [Source:MGI Symbol;Acc:MGI:1921455]	3' UTR	-9.89	3.16228e-12	0.235	up	1.01903	0.0271943	0.921503	1	up	no	50.0417	60.2045	43.5319	45.555	55.432	49.9195
chr1	82752244	82752394	151	ENSMUSG00000026150	ENSMUST00000078332	27354	Mff	GO:0000266(mitochondrial fission);GO:0001836(release of cytochrome c from mitochondria);GO:0005515(protein binding);GO:0005739(mitochondrion);GO:0005741(mitochondrial outer membrane);GO:0005777(peroxisome);GO:0006626(protein targeting to mitochondrion);GO:0008021(synaptic vesicle);GO:0008053(mitochondrial fusion);GO:0010666(positive regulation of cardiac muscle cell apoptotic process);GO:0010821(…	NA	K22076	NA	mitochondrial fission factor [Source:MGI Symbol;Acc:MGI:1922984]	3' UTR	-10.5	7.94328e-13	0.778	up	0.998086	-0.0027642	0.946342	1	down	no	16.9317	14.2692	15.1746	15.5323	15.0054	15.9268
chr1	82895703	82895883	181	ENSMUSG00000026159	ENSMUST00000189220	56220	Agfg1	GO:0001675(acrosome assembly);GO:0003677(DNA binding);GO:0005096(GTPase activator activity);GO:0005634(nucleus);GO:0007275(multicellular organism development);GO:0007283(spermatogenesis);GO:0007289(spermatid nucleus differentiation);GO:0030154(cell differentiation);GO:0031410(cytoplasmic vesicle);GO:0042995(cell projection);GO:0043025(neuronal cell body);GO:0043231(intracellular membrane-bounded …	05164(Influenza A);05164(Influenza A)	K15044	NA	ArfGAP with FG repeats 1 [Source:MGI Symbol;Acc:MGI:1333754]	3' UTR	-1.93	0.0020893	0.42	up	0.988748	-0.0163246	0.897648	1	down	no	13.0088	10.2904	12.6113	12.8185	10.6216	12.8791
chr1	82896122	82896212	91	ENSMUSG00000026159	ENSMUST00000189220	56639	Agfg1	GO:0001675(acrosome assembly);GO:0003677(DNA binding);GO:0005096(GTPase activator activity);GO:0005634(nucleus);GO:0007275(multicellular organism development);GO:0007283(spermatogenesis);GO:0007289(spermatid nucleus differentiation);GO:0030154(cell differentiation);GO:0031410(cytoplasmic vesicle);GO:0042995(cell projection);GO:0043025(neuronal cell body);GO:0043231(intracellular membrane-bounded …	05164(Influenza A);05164(Influenza A)	K15044	NA	ArfGAP with FG repeats 1 [Source:MGI Symbol;Acc:MGI:1333754]	3' UTR	-3.58	2.51189e-05	1.05	up	0.988748	-0.0163246	0.897648	1	down	no	13.0088	10.2904	12.6113	12.8185	10.6216	12.8791
chr1	84839871	84866467	26597	ENSMUSG00000026219	ENSMUST00000186465	0	Trip12	GO:0004842(ubiquitin-protein transferase activity);GO:0005634(nucleus);GO:0005654(nucleoplasm);GO:0006281(DNA repair);GO:0006511(ubiquitin-dependent protein catabolic process);GO:0006974(cellular response to DNA damage stimulus);GO:0008270(zinc ion binding);GO:0016567(protein ubiquitination);GO:0016607(nuclear speck);GO:0016740(transferase activity);GO:0045995(regulation of embryonic development)…	04120(Ubiquitin mediated proteolysis);04120(Ubiquitin mediated proteolysis)	K10590	EC:2.3.2.26	thyroid hormone receptor interactor 12 [Source:MGI Symbol;Acc:MGI:1309481]	5' UTR	-2.11	0.00125893	1.32	up	0.894789	-0.16038	0.381376	1	down	no	10.4648	9.50681	11.9277	12.3166	11.3109	12.0226
chr1	85907845	85908023	179	ENSMUSG00000026223	ENSMUST00000027425	13564	Itm2c	GO:0001540(amyloid-beta binding);GO:0005524(ATP binding);GO:0005764(lysosome);GO:0005765(lysosomal membrane);GO:0005794(Golgi apparatus);GO:0005886(plasma membrane);GO:0010977(negative regulation of neuron projection development);GO:0016020(membrane);GO:0016021(integral component of membrane);GO:0030182(neuron differentiation);GO:0042985(negative regulation of amyloid precursor protein biosynthet…	NA	K18265	NA	integral membrane protein 2C [Source:MGI Symbol;Acc:MGI:1927594]	3' UTR	-36.1	2.51189e-39	0.459	up	0.921531	-0.117896	0.574067	1	down	no	147.104	194.063	150.266	148.216	210.32	174.743
chr1	86132754	86133711	958	ENSMUSG00000094638	ENSMUST00000135197	0	Gm21972	GO:0004175(endopeptidase activity);GO:0005634(nucleus);GO:0008540(proteasome regulatory particle, base subcomplex);GO:0030234(enzyme regulator activity);GO:0034515(proteasome storage granule);GO:0043161(proteasome-mediated ubiquitin-dependent protein catabolic process);GO:0050790(regulation of catalytic activity)	NA	NA	NA	predicted gene 21972 [Source:MGI Symbol;Acc:MGI:5439441]	Exon (ENSMUST00000027432/ENSMUSG00000026229, exon 22 of 25)	-17.6	3.16228e-20	0.516	up	2.48747	1.31468	1	1	up	no	0.645858	0.059822	0.05328	0.263106	0.042007	0
chr1	86179510	86179690	181	ENSMUSG00000062590	ENSMUST00000123618	24730	Armc9	GO:0003674(molecular_function);GO:0005515(protein binding);GO:0005737(cytoplasm);GO:0005856(cytoskeleton);GO:0008150(biological_process);GO:0030030(cell projection organization);GO:0036064(ciliary basal body);GO:0042995(cell projection);GO:0060271(cilium assembly);GO:0060271(cilium assembly)	NA	K22864	NA	armadillo repeat containing 9 [Source:MGI Symbol;Acc:MGI:1926045]	Exon (ENSMUST00000134858/ENSMUSG00000062590, exon 10 of 10)	-0.262	0.467735	1.7	up	1.05326	0.0748595	0.784863	1	up	no	2.3493	2.01353	2.58528	2.37715	2.2459	1.97373
chr1	87227909	87228299	391	ENSMUSG00000026254	ENSMUST00000113233	13995	Eif4e2	GO:0000340(RNA 7-methylguanosine cap binding);GO:0001701(in utero embryonic development);GO:0003723(RNA binding);GO:0003743(translation initiation factor activity);GO:0005737(cytoplasm);GO:0005845(mRNA cap binding complex);GO:0006412(translation);GO:0006413(translational initiation);GO:0006417(regulation of translation);GO:0016281(eukaryotic translation initiation factor 4F complex);GO:0017148(ne…	01521(EGFR tyrosine kinase inhibitor resistance);03013(RNA transport);04066(HIF-1 signaling pathway);04150(mTOR signaling pathway);04151(PI3K-Akt signaling pathway);04211(Longevity regulating pathway);04910(Insulin signaling pathway);04910(Insulin signaling pathway)	NA	NA	eukaryotic translation initiation factor 4E member 2 [Source:MGI Symbol;Acc:MGI:1914440]	3' UTR	-0.893	0.042658	-0.482	down	1.06785	0.0947079	0.659304	1	up	no	9.2809	9.37513	8.6296	7.82542	8.31464	9.4119
chr1	87240098	87240338	241	ENSMUSG00000026254	ENSMUST00000076362	26184	Eif4e2	GO:0000340(RNA 7-methylguanosine cap binding);GO:0001701(in utero embryonic development);GO:0003723(RNA binding);GO:0003743(translation initiation factor activity);GO:0005737(cytoplasm);GO:0005845(mRNA cap binding complex);GO:0006412(translation);GO:0006413(translational initiation);GO:0006417(regulation of translation);GO:0016281(eukaryotic translation initiation factor 4F complex);GO:0017148(ne…	01521(EGFR tyrosine kinase inhibitor resistance);03013(RNA transport);04066(HIF-1 signaling pathway);04150(mTOR signaling pathway);04151(PI3K-Akt signaling pathway);04211(Longevity regulating pathway);04910(Insulin signaling pathway);04910(Insulin signaling pathway)	NA	NA	eukaryotic translation initiation factor 4E member 2 [Source:MGI Symbol;Acc:MGI:1914440]	3' UTR	-2.1	0.00131826	-0.85	down	1.06785	0.0947079	0.659304	1	up	no	9.2809	9.37513	8.6296	7.82542	8.31464	9.4119
chr1	87327028	87327268	241	ENSMUSG00000048000	ENSMUST00000172794	0	Gigyf2	GO:0005515(protein binding);GO:0005737(cytoplasm);GO:0005768(endosome);GO:0005783(endoplasmic reticulum);GO:0005794(Golgi apparatus);GO:0005829(cytosol);GO:0007631(feeding behavior);GO:0008344(adult locomotory behavior);GO:0009791(post-embryonic development);GO:0010494(cytoplasmic stress granule);GO:0016021(integral component of membrane);GO:0016441(posttranscriptional gene silencing);GO:0017148(…	NA	K18730	NA	GRB10 interacting GYF protein 2 [Source:MGI Symbol;Acc:MGI:2138584]	5' UTR	-2.06	0.00144544	0.56	up	0.945954	-0.0801578	0.721465	1	down	no	3.98102	6.11835	6.55954	5.9269	6.0336	5.65019
chr1	87596655	87597131	477	ENSMUSG00000079434	ENSMUST00000166055	86766	Neu2	GO:0004308(exo-alpha-sialidase activity);GO:0005737(cytoplasm);GO:0005829(cytosol);GO:0005975(carbohydrate metabolic process);GO:0006629(lipid metabolic process);GO:0006689(ganglioside catabolic process);GO:0008152(metabolic process);GO:0009313(oligosaccharide catabolic process);GO:0010831(positive regulation of myotube differentiation);GO:0016020(membrane);GO:0016042(lipid catabolic process);GO:…	00511(Other glycan degradation);00600(Sphingolipid metabolism);00600(Sphingolipid metabolism)	K12357	EC:3.2.1.18	neuraminidase 2 [Source:MGI Symbol;Acc:MGI:1344417]	Exon (ENSMUST00000166055/ENSMUSG00000079434, exon 3 of 3)	-1.52	0.00660693	-1.13	down	0.807643	-0.30821	0.600401	1	down	no	0.381717	0.477264	0.358299	0.405216	0.47252	0.629464
chr1	87719340	87720238	899	ENSMUSG00000026288	ENSMUST00000169754	99028	Inpp5d	GO:0002376(immune system process);GO:0005515(protein binding);GO:0005737(cytoplasm);GO:0005829(cytosol);GO:0005856(cytoskeleton);GO:0005884(actin filament);GO:0005886(plasma membrane);GO:0006915(apoptotic process);GO:0008340(determination of adult lifespan);GO:0009968(negative regulation of signal transduction);GO:0016020(membrane);GO:0016064(immunoglobulin mediated immune response);GO:0016787(hy…	00562(Inositol phosphate metabolism);04070(Phosphatidylinositol signaling system);04662(B cell receptor signaling pathway);04664(Fc epsilon RI signaling pathway);04666(Fc gamma R-mediated phagocytosis);04666(Fc gamma R-mediated phagocytosis)	K03084	EC:3.1.3.86	inositol polyphosphate-5-phosphatase D [Source:MGI Symbol;Acc:MGI:107357]	3' UTR	-1.79	0.00301995	-0.501	down	1.03801	0.0538267	0.879718	1	up	no	1.49443	1.43513	1.54875	1.2099	1.41398	1.69043
chr1	87720357	87720507	151	ENSMUSG00000026288	ENSMUST00000169754	100045	Inpp5d	GO:0002376(immune system process);GO:0005515(protein binding);GO:0005737(cytoplasm);GO:0005829(cytosol);GO:0005856(cytoskeleton);GO:0005884(actin filament);GO:0005886(plasma membrane);GO:0006915(apoptotic process);GO:0008340(determination of adult lifespan);GO:0009968(negative regulation of signal transduction);GO:0016020(membrane);GO:0016064(immunoglobulin mediated immune response);GO:0016787(hy…	00562(Inositol phosphate metabolism);04070(Phosphatidylinositol signaling system);04662(B cell receptor signaling pathway);04664(Fc epsilon RI signaling pathway);04666(Fc gamma R-mediated phagocytosis);04666(Fc gamma R-mediated phagocytosis)	K03084	EC:3.1.3.86	inositol polyphosphate-5-phosphatase D [Source:MGI Symbol;Acc:MGI:107357]	3' UTR	-0.342	0.308319	-0.548	down	1.03801	0.0538267	0.879718	1	up	no	1.49443	1.43513	1.54875	1.2099	1.41398	1.69043
chr1	88134809	88138431	3623	ENSMUSG00000054545	ENSMUST00000113134	0	Ugt1a6a	GO:0005743(mitochondrial inner membrane);GO:0005783(endoplasmic reticulum);GO:0005789(endoplasmic reticulum membrane);GO:0008194(UDP-glycosyltransferase activity);GO:0015020(glucuronosyltransferase activity);GO:0016020(membrane);GO:0016021(integral component of membrane);GO:0016740(transferase activity);GO:0016757(transferase activity, transferring glycosyl groups);GO:0016758(transferase activity…	00040(Pentose and glucuronate interconversions);00053(Ascorbate and aldarate metabolism);00140(Steroid hormone biosynthesis);00830(Retinol metabolism);00860(Porphyrin and chlorophyll metabolism);00980(Metabolism of xenobiotics by cytochrome P450);00982(Drug metabolism - cytochrome P450);00983(Drug metabolism - other enzymes);05204(Chemical carcinogenesis);05204(Chemical carcinogenesis)	K00699	EC:2.4.1.17	UDP glucuronosyltransferase 1 family, polypeptide A6A [Source:MGI Symbol;Acc:MGI:2137698]	5' UTR	-1.07	0.0245471	3.57	up	1.21215	0.277563	0.629199	1	up	no	0.304606	0.413331	0.564618	0.35692	0.424306	0.276861
chr1	90283471	90283824	354	ENSMUSG00000101028	ENSMUST00000188640	3013	Gm28723	NA	NA	NA	NA	predicted gene 28723 [Source:MGI Symbol;Acc:MGI:5579429]	Exon (ENSMUST00000188640/ENSMUSG00000101028, exon 2 of 2)	-0.422	0.217771	0.924	up	1.60787	0.685146	1	1	up	no	0.159336	0.164994	0.078892	0.076142	0.174639	0
chr1	91298368	91299450	1083	ENSMUSG00000026307	ENSMUST00000142488	0	Scly	GO:0003824(catalytic activity);GO:0009000(selenocysteine lyase activity);GO:0016261(selenocysteine catabolic process);GO:0016597(amino acid binding);GO:0042803(protein homodimerization activity);GO:0070279(vitamin B6 binding);GO:1902494(catalytic complex);GO:1902494(catalytic complex)	00450(Selenocompound metabolism);00450(Selenocompound metabolism)	K01763	EC:4.4.1.16	selenocysteine lyase [Source:MGI Symbol;Acc:MGI:1355310]	5' UTR	-1.6	0.00524807	1.07	up	1.03456	0.0490109	0.888739	1	up	no	3.82744	3.28954	2.50443	3.06004	2.88628	3.35373
chr1	91320806	91321075	270	ENSMUSG00000026307	ENSMUST00000027532	22468	Scly	GO:0003824(catalytic activity);GO:0009000(selenocysteine lyase activity);GO:0016261(selenocysteine catabolic process);GO:0016597(amino acid binding);GO:0042803(protein homodimerization activity);GO:0070279(vitamin B6 binding);GO:1902494(catalytic complex);GO:1902494(catalytic complex)	00450(Selenocompound metabolism);00450(Selenocompound metabolism)	K01763	EC:4.4.1.16	selenocysteine lyase [Source:MGI Symbol;Acc:MGI:1355310]	3' UTR	-2.72	0.000234423	-1.19	down	1.03456	0.0490109	0.888739	1	up	no	3.82744	3.28954	2.50443	3.06004	2.88628	3.35373
chr1	91499550	91505469	5920	ENSMUSG00000034292	ENSMUST00000189341	4903	Traf3ip1	GO:0000122(negative regulation of transcription by RNA polymerase II);GO:0001738(morphogenesis of a polarized epithelium);GO:0001822(kidney development);GO:0001933(negative regulation of protein phosphorylation);GO:0005102(signaling receptor binding);GO:0005515(protein binding);GO:0005737(cytoplasm);GO:0005813(centrosome);GO:0005829(cytosol);GO:0005856(cytoskeleton);GO:0005929(cilium);GO:0005930(…	NA	K19680	NA	TRAF3 interacting protein 1 [Source:MGI Symbol;Acc:MGI:1921269]	Exon (ENSMUST00000189341/ENSMUSG00000034292, exon 3 of 16)	-5.44	2.13796e-07	0.364	up	1.03758	0.0532241	0.847214	1	up	no	6.92754	6.84777	6.82769	6.524	6.72489	6.60788
chr1	91552772	91555222	2451	ENSMUSG00000026311	ENSMUST00000086843	12228	Asb1	GO:0000151(ubiquitin ligase complex);GO:0005515(protein binding);GO:0007275(multicellular organism development);GO:0016567(protein ubiquitination);GO:0030539(male genitalia development);GO:0035556(intracellular signal transduction);GO:0061630(ubiquitin protein ligase activity);GO:0061630(ubiquitin protein ligase activity)	NA	K10323	NA	ankyrin repeat and SOCS box-containing 1 [Source:MGI Symbol;Acc:MGI:1929735]	3' UTR	-2.49	0.000446684	0.531	up	0.972783	-0.0398108	0.820898	1	down	no	7.1699	7.31542	6.77029	6.60866	7.41732	7.82435
chr1	91559350	91559589	240	ENSMUSG00000026311	ENSMUST00000027538	18636	Asb1	GO:0000151(ubiquitin ligase complex);GO:0005515(protein binding);GO:0007275(multicellular organism development);GO:0016567(protein ubiquitination);GO:0030539(male genitalia development);GO:0035556(intracellular signal transduction);GO:0061630(ubiquitin protein ligase activity);GO:0061630(ubiquitin protein ligase activity)	NA	K10323	NA	ankyrin repeat and SOCS box-containing 1 [Source:MGI Symbol;Acc:MGI:1929735]	3' UTR	-1.56	0.00588844	0.48	up	0.972783	-0.0398108	0.820898	1	down	no	7.1699	7.31542	6.77029	6.60866	7.41732	7.82435
chr1	91801760	91801970	211	ENSMUSG00000007805	ENSMUST00000007949	299	Twist2	GO:0005634(nucleus);GO:0005730(nucleolus);GO:0005737(cytoplasm);GO:0030335(positive regulation of cell migration);GO:0043066(negative regulation of apoptotic process);GO:0045668(negative regulation of osteoblast differentiation);GO:0046983(protein dimerization activity);GO:0046983(protein dimerization activity)	05205(Proteoglycans in cancer);05205(Proteoglycans in cancer)	K09069	NA	twist basic helix-loop-helix transcription factor 2 [Source:MGI Symbol;Acc:MGI:104685]	Exon (ENSMUST00000007949/ENSMUSG00000007805, exon 1 of 2)	-0.727	0.074131	1.87	up	0.750111	-0.414824	1	1	down	no	0.113064	0.095362	0.0487907	0.0692299	0.0514596	0.222215
chr1	92858380	92858860	481	ENSMUSG00000034220	ENSMUST00000045970	26735	Gpc1	GO:0005507(copper ion binding);GO:0005576(extracellular region);GO:0005615(extracellular space);GO:0005654(nucleoplasm);GO:0005768(endosome);GO:0005796(Golgi lumen);GO:0005829(cytosol);GO:0005886(plasma membrane);GO:0009966(regulation of signal transduction);GO:0014037(Schwann cell differentiation);GO:0016020(membrane);GO:0017134(fibroblast growth factor binding);GO:0030200(heparan sulfate proteo…	05205(Proteoglycans in cancer);05418(Fluid shear stress and atherosclerosis);05418(Fluid shear stress and atherosclerosis)	K08107	NA	glypican 1 [Source:MGI Symbol;Acc:MGI:1194891]	3' UTR	-9.14	1.99526e-11	-0.353	down	1.06685	0.0933636	0.659386	1	up	no	22.2064	19.799	21.7809	19.5649	20.1897	20.0346
chr1	92947611	92947941	331	ENSMUSG00000026270	ENSMUST00000027488	13235	Capn10	GO:0000149(SNARE binding);GO:0000422(autophagy of mitochondrion);GO:0004198(calcium-dependent cysteine-type endopeptidase activity);GO:0005622(intracellular);GO:0005634(nucleus);GO:0005737(cytoplasm);GO:0005739(mitochondrion);GO:0005741(mitochondrial outer membrane);GO:0005743(mitochondrial inner membrane);GO:0005758(mitochondrial intermembrane space);GO:0005759(mitochondrial matrix);GO:0005829(c…	NA	K08579	EC:3.4.22.-	calpain 10 [Source:MGI Symbol;Acc:MGI:1344392]	3' UTR	-1.62	0.00489779	0.634	up	0.970017	-0.0439177	0.846541	1	down	no	4.80847	4.5433	3.75701	4.23462	4.10996	5.1694
chr1	93226709	93229154	2446	ENSMUSG00000084989	ENSMUST00000138595	57984	Crocc2	GO:0003674(molecular_function);GO:0005575(cellular_component);GO:0008150(biological_process)	NA	NA	NA	ciliary rootlet coiled-coil, rootletin family member 2 [Source:MGI Symbol;Acc:MGI:3045962]	3' UTR	-2.39	0.000588844	-1.44	down	0.82075	-0.284985	0.543384	1	down	no	0.377043	0.342702	0.752938	0.624634	0.429109	0.740571
chr1	93229664	93230682	1019	ENSMUSG00000084989	ENSMUST00000138595	60939	Crocc2	GO:0003674(molecular_function);GO:0005575(cellular_component);GO:0008150(biological_process)	NA	NA	NA	ciliary rootlet coiled-coil, rootletin family member 2 [Source:MGI Symbol;Acc:MGI:3045962]	3' UTR	-2.11	0.00125893	0.859	up	0.82075	-0.284985	0.543384	1	down	no	0.377043	0.342702	0.752938	0.624634	0.429109	0.740571
chr1	93371300	93371570	271	ENSMUSG00000026275	ENSMUST00000027494	28446	Ppp1r7	GO:0005515(protein binding);GO:0005634(nucleus);GO:0005694(chromosome);GO:0007059(chromosome segregation);GO:0035307(positive regulation of protein dephosphorylation);GO:0035307(positive regulation of protein dephosphorylation)	NA	K17550	NA	protein phosphatase 1, regulatory subunit 7 [Source:MGI Symbol;Acc:MGI:1913635]	3' UTR	-1.98	0.00177828	0.712	up	0.925905	-0.111064	0.553179	1	down	no	10.734	12.6248	11.4907	12.8946	12.5489	12.1948
chr1	93372619	93373339	721	ENSMUSG00000026275	ENSMUST00000027494	29765	Ppp1r7	GO:0005515(protein binding);GO:0005634(nucleus);GO:0005694(chromosome);GO:0007059(chromosome segregation);GO:0035307(positive regulation of protein dephosphorylation);GO:0035307(positive regulation of protein dephosphorylation)	NA	K17550	NA	protein phosphatase 1, regulatory subunit 7 [Source:MGI Symbol;Acc:MGI:1913635]	3' UTR	-1.9	0.00223872	-0.322	down	0.925905	-0.111064	0.553179	1	down	no	10.734	12.6248	11.4907	12.8946	12.5489	12.1948
chr1	93816503	93819198	2696	ENSMUSG00000026283	ENSMUST00000027505	12538	Ing5	GO:0003682(chromatin binding);GO:0005634(nucleus);GO:0006260(DNA replication);GO:0006325(chromatin organization);GO:0006473(protein acetylation);GO:0008285(negative regulation of cell population proliferation);GO:0016573(histone acetylation);GO:0035064(methylated histone binding);GO:0043065(positive regulation of apoptotic process);GO:0043966(histone H3 acetylation);GO:0045893(positive regulation…	NA	K11345	NA	inhibitor of growth family, member 5 [Source:MGI Symbol;Acc:MGI:1922816]	3' UTR	-2.07	0.00141254	-0.422	down	1.07945	0.110296	0.746383	1	up	no	2.98748	3.49963	3.29009	1.86175	3.08337	4.11246
chr1	94024535	94024924	390	ENSMUSG00000034000	ENSMUST00000190212	4084	Neu4	GO:0004308(exo-alpha-sialidase activity);GO:0005737(cytoplasm);GO:0005739(mitochondrion);GO:0005764(lysosome);GO:0005975(carbohydrate metabolic process);GO:0006516(glycoprotein catabolic process);GO:0006629(lipid metabolic process);GO:0006689(ganglioside catabolic process);GO:0008152(metabolic process);GO:0009313(oligosaccharide catabolic process);GO:0016020(membrane);GO:0016042(lipid catabolic p…	00511(Other glycan degradation);00600(Sphingolipid metabolism);00600(Sphingolipid metabolism)	K12357	EC:3.2.1.18	sialidase 4 [Source:MGI Symbol;Acc:MGI:2661364]	Exon (ENSMUST00000190212/ENSMUSG00000034000, exon 5 of 5)	-1.12	0.0213796	-0.47	down	1.00704	0.0101248	0.99053	1	up	no	3.35842	1.87537	2.93722	2.60993	2.33618	3.16776
chr1	97786084	97792631	6548	ENSMUSG00000026333	ENSMUST00000112844	15912	Gin1	GO:0003676(nucleic acid binding);GO:0015074(DNA integration);GO:0015074(DNA integration)	NA	NA	NA	gypsy retrotransposon integrase 1 [Source:MGI Symbol;Acc:MGI:2182036]	3' UTR	-5.47	1.94984e-07	0.867	up	1.02648	0.0376989	0.931033	1	up	no	1.28524	1.1326	1.7721	1.49115	1.2578	1.33292
chr1	105356066	105356184	119	ENSMUSG00000047496	ENSMUST00000058688	486	Rnf152	GO:0000209(protein polyubiquitination);GO:0004842(ubiquitin-protein transferase activity);GO:0005515(protein binding);GO:0005764(lysosome);GO:0005765(lysosomal membrane);GO:0006915(apoptotic process);GO:0010508(positive regulation of autophagy);GO:0016020(membrane);GO:0016021(integral component of membrane);GO:0016567(protein ubiquitination);GO:0016740(transferase activity);GO:0031267(small GTPas…	04150(mTOR signaling pathway);04150(mTOR signaling pathway)	K15705	EC:2.3.2.27	ring finger protein 152 [Source:MGI Symbol;Acc:MGI:2443787]	Exon (ENSMUST00000181383/ENSMUSG00000097482, exon 1 of 2)	-0.418	0.221309	-0.977	down	1.16742	0.223328	0.514503	1	up	no	5.45411	2.51058	2.38827	3.48128	2.33104	3.05589
chr1	105361619	105361737	119	ENSMUSG00000097482	ENSMUST00000181383	5612	Gm17634	NA	NA	NA	NA	predicted gene, 17634 [Source:MGI Symbol;Acc:MGI:4937268]	Exon (ENSMUST00000181383/ENSMUSG00000097482, exon 2 of 2)	-0.652	0.0933254	1.67	up	1.62599	0.701322	0.291561	1	up	no	1.25421	0.462259	0.533448	0.555293	0.257875	0.570549
chr1	105991035	105991665	631	ENSMUSG00000038866	ENSMUST00000118196	629	Zcchc2	GO:0003674(molecular_function);GO:0003676(nucleic acid binding);GO:0005737(cytoplasm);GO:0008150(biological_process);GO:0008270(zinc ion binding);GO:0035091(phosphatidylinositol binding);GO:0046872(metal ion binding);GO:0046872(metal ion binding)	NA	K22700	NA	zinc finger, CCHC domain containing 2 [Source:MGI Symbol;Acc:MGI:2444114]	Exon (ENSMUST00000118196/ENSMUSG00000038866, exon 1 of 14)	-1.09	0.0234423	-0.922	down	1.24379	0.31474	0.25624	1	up	no	4.69761	4.0156	5.29251	4.89426	3.62605	2.74022
chr1	106172320	106172379	60	ENSMUSG00000044340	ENSMUST00000061047	568	Phlpp1	GO:0001917(photoreceptor inner segment);GO:0001932(regulation of protein phosphorylation);GO:0002667(regulation of T cell anergy);GO:0003824(catalytic activity);GO:0004721(phosphoprotein phosphatase activity);GO:0004722(protein serine/threonine phosphatase activity);GO:0005515(protein binding);GO:0005634(nucleus);GO:0005654(nucleoplasm);GO:0005737(cytoplasm);GO:0005886(plasma membrane);GO:0006470…	04151(PI3K-Akt signaling pathway);04151(PI3K-Akt signaling pathway)	K16340	EC:3.1.3.16	PH domain and leucine rich repeat protein phosphatase 1 [Source:MGI Symbol;Acc:MGI:2138327]	Exon (ENSMUST00000061047/ENSMUSG00000044340, exon 1 of 17)	-0.245	0.500035	1.42	up	1.06492	0.0907464	0.675009	1	up	no	23.722	20.784	18.7672	19.1925	19.6541	20.5692
chr1	109983297	109994136	10840	ENSMUSG00000026312	ENSMUST00000172005	0	Cdh7	GO:0000902(cell morphogenesis);GO:0005509(calcium ion binding);GO:0005886(plasma membrane);GO:0005913(cell-cell adherens junction);GO:0007043(cell-cell junction assembly);GO:0007155(cell adhesion);GO:0007156(homophilic cell adhesion via plasma membrane adhesion molecules);GO:0008092(cytoskeletal protein binding);GO:0009986(cell surface);GO:0016020(membrane);GO:0016021(integral component of membra…	NA	K06799	NA	cadherin 7, type 2 [Source:MGI Symbol;Acc:MGI:2442792]	5' UTR	-0.885	0.0436516	-0.441	down	1.05944	0.0833069	0.842437	1	up	no	1.14976	0.696421	0.701159	0.844528	0.644746	0.91514
chr1	119337743	119338521	779	ENSMUSG00000101179	ENSMUST00000186697	8543	Gm29455	NA	NA	NA	NA	predicted gene 29455 [Source:MGI Symbol;Acc:MGI:5580161]	Exon (ENSMUST00000186697/ENSMUSG00000101179, exon 2 of 2)	-2.48	0.000467735	-1.16	down	2.10154	1.07145	1	1	up	no	0.249641	0.162532	0.147834	0.107019	0.0611543	0.0983011
chr1	120121247	120121337	91	ENSMUSG00000026388	ENSMUST00000027637	60	3110009E18Rik	GO:0003674(molecular_function);GO:0005575(cellular_component);GO:0008150(biological_process);GO:0008150(biological_process)	NA	NA	NA	RIKEN cDNA 3110009E18 gene [Source:MGI Symbol;Acc:MGI:1920353]	5' UTR	-0.467	0.18239	1.46	up	0.793045	-0.334525	0.557662	1	down	no	0.339253	0.316023	0.368684	0.531776	0.475333	0.284065
chr1	125560625	125560804	180	ENSMUSG00000026342	ENSMUST00000190037	30	Slc35f5	GO:0003674(molecular_function);GO:0005575(cellular_component);GO:0016020(membrane);GO:0016021(integral component of membrane);GO:0016021(integral component of membrane)	NA	K15289	NA	solute carrier family 35, member F5 [Source:MGI Symbol;Acc:MGI:1921400]	5' UTR	-0.747	0.0691831	0.923	up	0.95444	-0.067273	0.774135	1	down	no	5.56407	5.69379	5.92014	6.63555	5.52958	5.83285
chr1	127469279	127483311	14033	ENSMUSG00000036155	ENSMUST00000038361	264261	Mgat5	GO:0000139(Golgi membrane);GO:0004864(protein phosphatase inhibitor activity);GO:0005576(extracellular region);GO:0005794(Golgi apparatus);GO:0006486(protein glycosylation);GO:0006487(protein N-linked glycosylation);GO:0008375(acetylglucosaminyltransferase activity);GO:0016020(membrane);GO:0016021(integral component of membrane);GO:0016740(transferase activity);GO:0016757(transferase activity, tr…	00510(N-Glycan biosynthesis);00510(N-Glycan biosynthesis)	K00744	EC:2.4.1.155	mannoside acetylglucosaminyltransferase 5 [Source:MGI Symbol;Acc:MGI:894701]	3' UTR	-4.93	7.76247e-07	0.317	up	0.972642	-0.040019	0.795646	1	down	no	13.7507	11.1883	9.86537	11.2137	12.274	12.2957
chr1	128279288	128279378	91	ENSMUSG00000026353	ENSMUST00000027592	35126	Ubxn4	GO:0005515(protein binding);GO:0005783(endoplasmic reticulum);GO:0005829(cytosol);GO:0030433(ubiquitin-dependent ERAD pathway);GO:0030433(ubiquitin-dependent ERAD pathway)	NA	NA	NA	UBX domain protein 4 [Source:MGI Symbol;Acc:MGI:1915062]	3' UTR	-0.709	0.0776247	0.652	up	0.941288	-0.0872925	0.627072	1	down	no	19.1879	20.2359	21.9221	22.5469	21.5892	21.0362
chr1	130742952	130744622	1671	ENSMUSG00000042510	ENSMUST00000039323	10976	AA986860	GO:0003674(molecular_function);GO:0005737(cytoplasm);GO:0005829(cytosol);GO:0005886(plasma membrane);GO:0008150(biological_process);GO:0008150(biological_process)	NA	NA	NA	expressed sequence AA986860 [Source:MGI Symbol;Acc:MGI:2138143]	3' UTR	-1.18	0.017378	-0.307	down	1.14915	0.200567	0.664937	1	up	no	1.616	0.941349	1.2389	1.38175	0.741454	1.18032
chr1	131179280	131180389	1110	ENSMUSG00000026427	ENSMUST00000151874	26099	Eif2d	GO:0001731(formation of translation preinitiation complex);GO:0003723(RNA binding);GO:0003743(translation initiation factor activity);GO:0005737(cytoplasm);GO:0005829(cytosol);GO:0006412(translation);GO:0006413(translational initiation);GO:0016604(nuclear body);GO:0022627(cytosolic small ribosomal subunit);GO:0032790(ribosome disassembly);GO:0075522(IRES-dependent viral translational initiation);…	NA	K15027	NA	eukaryotic translation initiation factor 2D [Source:MGI Symbol;Acc:MGI:109342]	3' UTR	-1.13	0.020893	-0.423	down	1.10822	0.148247	0.585119	1	up	no	4.69466	3.06864	4.39516	4.08235	3.13371	3.75507
chr1	131872677	131872887	211	ENSMUSG00000026433	ENSMUST00000112386	5453	Rab29	GO:0001921(positive regulation of receptor recycling);GO:0003924(GTPase activity);GO:0005525(GTP binding);GO:0005737(cytoplasm);GO:0005739(mitochondrion);GO:0005769(early endosome);GO:0005794(Golgi apparatus);GO:0005801(cis-Golgi network);GO:0005802(trans-Golgi network);GO:0005829(cytosol);GO:0007005(mitochondrion organization);GO:0007030(Golgi organization);GO:0007416(synapse assembly);GO:000961…	NA	K07916	NA	RAB29, member RAS oncogene family [Source:MGI Symbol;Acc:MGI:2385107]	3' UTR	-0.342	0.308319	0.307	up	1.4209	0.506801	0.261771	1	up	no	3.19485	2.36851	2.4514	1.93998	1.59908	2.10158
chr1	131929601	131929931	331	ENSMUSG00000026434	ENSMUST00000189946	19067	Nucks1	GO:0000724(double-strand break repair via homologous recombination);GO:0000785(chromatin);GO:0000790(nuclear chromatin);GO:0001228(DNA-binding transcription activator activity, RNA polymerase II-specific);GO:0001678(cellular glucose homeostasis);GO:0003682(chromatin binding);GO:0003690(double-stranded DNA binding);GO:0003697(single-stranded DNA binding);GO:0005634(nucleus);GO:0005730(nucleolus);G…	NA	NA	NA	nuclear casein kinase and cyclin-dependent kinase substrate 1 [Source:MGI Symbol;Acc:MGI:1934811]	Exon (ENSMUST00000189946/ENSMUSG00000026434, exon 6 of 7)	-11.1	1.58489e-13	0.693	up	0.862668	-0.213123	0.269457	1	down	no	18.8812	22.9445	21.9067	25.0109	24.466	24.4014
chr1	131977551	131978180	630	ENSMUSG00000026435	ENSMUST00000177943	14584	Slc45a3	GO:0008506(sucrose:proton symporter activity);GO:0010907(positive regulation of glucose metabolic process);GO:0015770(sucrose transport);GO:0016020(membrane);GO:0016021(integral component of membrane);GO:0045723(positive regulation of fatty acid biosynthetic process);GO:0048713(regulation of oligodendrocyte differentiation);GO:0055085(transmembrane transport)	05202(Transcriptional misregulation in cancer);05206(MicroRNAs in cancer)	K15379	NA	solute carrier family 45, member 3 [Source:MGI Symbol;Acc:MGI:1922082]	Exon (ENSMUST00000177943/ENSMUSG00000026435, exon 3 of 5)	-0.562	0.127644	-0.768	down	1.84405	0.882877	0.179308	1	up	no	0.515835	0.344592	0.182737	0.106882	0.210857	0.247953
chr1	132466509	132466778	270	ENSMUSG00000042046	ENSMUST00000045110	48954	Dstyk	GO:0000166(nucleotide binding);GO:0004672(protein kinase activity);GO:0004674(protein serine/threonine kinase activity);GO:0004712(protein serine/threonine/tyrosine kinase activity);GO:0004713(protein tyrosine kinase activity);GO:0005524(ATP binding);GO:0005737(cytoplasm);GO:0005886(plasma membrane);GO:0006468(protein phosphorylation);GO:0016020(membrane);GO:0016301(kinase activity);GO:0016310(ph…	NA	K16288	EC:2.7.12.1	dual serine/threonine and tyrosine protein kinase [Source:MGI Symbol;Acc:MGI:1925064]	3' UTR	-1.25	0.0141254	0.34	up	1.03959	0.0560085	0.822295	1	up	no	8.84534	8.73458	7.17126	8.77276	8.36089	6.67504
chr1	133026062	133026323	262	ENSMUSG00000054387	ENSMUST00000190807	4238	Mdm4	GO:0000122(negative regulation of transcription by RNA polymerase II);GO:0002027(regulation of heart rate);GO:0003170(heart valve development);GO:0003181(atrioventricular valve morphogenesis);GO:0003203(endocardial cushion morphogenesis);GO:0003281(ventricular septum development);GO:0003283(atrial septum development);GO:0005515(protein binding);GO:0005634(nucleus);GO:0008283(cell population proli…	04115(p53 signaling pathway);05206(MicroRNAs in cancer);05206(MicroRNAs in cancer)	K10127	NA	transformed mouse 3T3 cell double minute 4 [Source:MGI Symbol;Acc:MGI:107934]	Exon (ENSMUST00000186115/ENSMUSG00000100228, exon 1 of 1)	-1.13	0.0204174	-2.09	down	1.23555	0.305157	0.250162	1	up	no	8.1803	4.32752	8.52431	6.66952	4.40355	5.94937
chr1	133106588	133106918	331	ENSMUSG00000026447	ENSMUST00000077730	60576	Pik3c2b	GO:0001727(lipid kinase activity);GO:0005515(protein binding);GO:0005654(nucleoplasm);GO:0005737(cytoplasm);GO:0005829(cytosol);GO:0005886(plasma membrane);GO:0005942(phosphatidylinositol 3-kinase complex);GO:0009267(cellular response to starvation);GO:0014065(phosphatidylinositol 3-kinase signaling);GO:0016020(membrane);GO:0016236(macroautophagy);GO:0016301(kinase activity);GO:0016303(1-phosphat…	00562(Inositol phosphate metabolism);04070(Phosphatidylinositol signaling system);04070(Phosphatidylinositol signaling system)	K00923	EC:2.7.1.154	phosphatidylinositol-4-phosphate 3-kinase catalytic subunit type 2 beta [Source:MGI Symbol;Acc:MGI:2685045]	3' UTR	-1.02	0.0288403	0.343	up	1.06646	0.0928322	0.758921	1	up	no	4.98014	2.86965	3.62037	3.61094	2.86359	4.28081
chr1	133107398	133107488	91	ENSMUSG00000026447	ENSMUST00000077730	61386	Pik3c2b	GO:0001727(lipid kinase activity);GO:0005515(protein binding);GO:0005654(nucleoplasm);GO:0005737(cytoplasm);GO:0005829(cytosol);GO:0005886(plasma membrane);GO:0005942(phosphatidylinositol 3-kinase complex);GO:0009267(cellular response to starvation);GO:0014065(phosphatidylinositol 3-kinase signaling);GO:0016020(membrane);GO:0016236(macroautophagy);GO:0016301(kinase activity);GO:0016303(1-phosphat…	00562(Inositol phosphate metabolism);04070(Phosphatidylinositol signaling system);04070(Phosphatidylinositol signaling system)	K00923	EC:2.7.1.154	phosphatidylinositol-4-phosphate 3-kinase catalytic subunit type 2 beta [Source:MGI Symbol;Acc:MGI:2685045]	3' UTR	-0.379	0.261216	0.506	up	1.06646	0.0928322	0.758921	1	up	no	4.98014	2.86965	3.62037	3.61094	2.86359	4.28081
chr1	133108477	133108657	181	ENSMUSG00000026447	ENSMUST00000077730	62465	Pik3c2b	GO:0001727(lipid kinase activity);GO:0005515(protein binding);GO:0005654(nucleoplasm);GO:0005737(cytoplasm);GO:0005829(cytosol);GO:0005886(plasma membrane);GO:0005942(phosphatidylinositol 3-kinase complex);GO:0009267(cellular response to starvation);GO:0014065(phosphatidylinositol 3-kinase signaling);GO:0016020(membrane);GO:0016236(macroautophagy);GO:0016301(kinase activity);GO:0016303(1-phosphat…	00562(Inositol phosphate metabolism);04070(Phosphatidylinositol signaling system);04070(Phosphatidylinositol signaling system)	K00923	EC:2.7.1.154	phosphatidylinositol-4-phosphate 3-kinase catalytic subunit type 2 beta [Source:MGI Symbol;Acc:MGI:2685045]	3' UTR	-1.77	0.00331131	0.751	up	1.06646	0.0928322	0.758921	1	up	no	4.98014	2.86965	3.62037	3.61094	2.86359	4.28081
chr1	134432245	134432334	90	ENSMUSG00000026457	ENSMUST00000027727	16867	Adipor1	GO:0005515(protein binding);GO:0005886(plasma membrane);GO:0006629(lipid metabolic process);GO:0006631(fatty acid metabolic process);GO:0009755(hormone-mediated signaling pathway);GO:0010633(negative regulation of epithelial cell migration);GO:0010719(negative regulation of epithelial to mesenchymal transition);GO:0010906(regulation of glucose metabolic process);GO:0016020(membrane);GO:0016021(in…	04152(AMPK signaling pathway);04211(Longevity regulating pathway);04920(Adipocytokine signaling pathway);04932(Non-alcoholic fatty liver disease (NAFLD));04932(Non-alcoholic fatty liver disease (NAFLD))	K07297	NA	adiponectin receptor 1 [Source:MGI Symbol;Acc:MGI:1919924]	3' UTR	-3.01	0.000112202	0.649	up	1.07384	0.102783	0.626197	1	up	no	15.5879	14.5031	13.8324	13.0997	13.5553	14.248
chr1	134489369	134489549	181	ENSMUSG00000026455	ENSMUST00000112232	33838	Klhl12	GO:0000139(Golgi membrane);GO:0005515(protein binding);GO:0005815(microtubule organizing center);GO:0006513(protein monoubiquitination);GO:0006888(endoplasmic reticulum to Golgi vesicle-mediated transport);GO:0014029(neural crest formation);GO:0014032(neural crest cell development);GO:0016055(Wnt signaling pathway);GO:0016192(vesicle-mediated transport);GO:0016567(protein ubiquitination);GO:00301…	NA	K10450	NA	kelch-like 12 [Source:MGI Symbol;Acc:MGI:2385619]	3' UTR	-2.18	0.00104713	0.408	up	0.956123	-0.0647321	0.73206	1	down	no	3.97018	4.27944	3.93334	4.07244	4.23953	4.43009
chr1	134490088	134490268	181	ENSMUSG00000026455	ENSMUST00000112232	34557	Klhl12	GO:0000139(Golgi membrane);GO:0005515(protein binding);GO:0005815(microtubule organizing center);GO:0006513(protein monoubiquitination);GO:0006888(endoplasmic reticulum to Golgi vesicle-mediated transport);GO:0014029(neural crest formation);GO:0014032(neural crest cell development);GO:0016055(Wnt signaling pathway);GO:0016192(vesicle-mediated transport);GO:0016567(protein ubiquitination);GO:00301…	NA	K10450	NA	kelch-like 12 [Source:MGI Symbol;Acc:MGI:2385619]	3' UTR	-2.9	0.000147911	0.419	up	0.956123	-0.0647321	0.73206	1	down	no	3.97018	4.27944	3.93334	4.07244	4.23953	4.43009
chr1	134507404	134507880	477	ENSMUSG00000042229	ENSMUST00000047978	12756	Rabif	GO:0005085(guanyl-nucleotide exchange factor activity);GO:0005829(cytosol);GO:0006892(post-Golgi vesicle-mediated transport);GO:0007264(small GTPase mediated signal transduction);GO:0008270(zinc ion binding);GO:0015031(protein transport);GO:0016020(membrane);GO:0046872(metal ion binding)	NA	K19952	NA	RAB interacting factor [Source:MGI Symbol;Acc:MGI:2138605]	3' UTR	-6.21	2.95121e-08	0.441	up	0.991455	-0.0123803	0.917723	1	down	no	12.8195	10.9704	11.4026	11.6307	12.0997	11.7653
chr1	135784867	135785047	181	ENSMUSG00000026418	ENSMUST00000187830	5433	Tnni1	GO:0003779(actin binding);GO:0005861(troponin complex);GO:0006936(muscle contraction);GO:0006937(regulation of muscle contraction);GO:0014883(transition between fast and slow fiber);GO:0046872(metal ion binding);GO:0055010(ventricular cardiac muscle tissue morphogenesis);GO:0055010(ventricular cardiac muscle tissue morphogenesis)	NA	K10371	NA	troponin I, skeletal, slow 1 [Source:MGI Symbol;Acc:MGI:105073]	Exon (ENSMUST00000187830/ENSMUSG00000026418, exon 5 of 5)	-0.634	0.1	1.54	up	1.08911	0.123144	0.807405	1	up	no	1.44899	0.868219	1.05116	1.00044	0.97819	1.11415
chr1	136034174	136034414	241	ENSMUSG00000026411	ENSMUST00000165125	26024	Tmem9	GO:0003674(molecular_function);GO:0005764(lysosome);GO:0005765(lysosomal membrane);GO:0005768(endosome);GO:0005770(late endosome);GO:0008150(biological_process);GO:0016020(membrane);GO:0016021(integral component of membrane);GO:0031902(late endosome membrane);GO:0031902(late endosome membrane)	NA	NA	NA	transmembrane protein 9 [Source:MGI Symbol;Acc:MGI:1913491]	3' UTR	-3.19	6.91831e-05	0.37	up	1.71001	0.774001	0.0111708	1	up	no	20.0802	18.066	16.8257	9.0448	15.9232	7.17922
chr1	136415360	136417622	2263	ENSMUSG00000097403	ENSMUST00000181746	0	9230116N13Rik	NA	NA	NA	NA	RIKEN cDNA 9230116N13 gene [Source:MGI Symbol;Acc:MGI:2443255]	5' UTR	-4.06	7.07946e-06	-0.551	down	0.758721	-0.398358	1	1	down	no	0.231341	0.047439	0.0598472	0.18771	0.131628	0.126974
chr1	139175721	139176050	330	ENSMUSG00000056268	ENSMUST00000168527	212012	Dennd1b	GO:0005085(guanyl-nucleotide exchange factor activity);GO:0005737(cytoplasm);GO:0005829(cytosol);GO:0006897(endocytosis);GO:0015031(protein transport);GO:0016607(nuclear speck);GO:0017112(Rab guanyl-nucleotide exchange factor activity);GO:0017137(Rab GTPase binding);GO:0030136(clathrin-coated vesicle);GO:0031410(cytoplasmic vesicle);GO:0032456(endocytic recycling);GO:0035745(T-helper 2 cell cytok…	NA	K20160	NA	DENN/MADD domain containing 1B [Source:MGI Symbol;Acc:MGI:2447812]	3' UTR	-0.873	0.0457088	0.561	up	0.852456	-0.230303	0.447418	1	down	no	0.79191	0.440112	0.972916	0.976426	0.687785	0.922362
chr1	139451625	139452015	391	ENSMUSG00000033964	ENSMUST00000039867	29243	Zbtb41	GO:0003676(nucleic acid binding);GO:0003677(DNA binding);GO:0005515(protein binding);GO:0005634(nucleus);GO:0008150(biological_process);GO:0046872(metal ion binding);GO:0046872(metal ion binding)	NA	K10513	NA	zinc finger and BTB domain containing 41 [Source:MGI Symbol;Acc:MGI:2444487]	3' UTR	-5.74	9.77237e-08	1.11	up	0.942291	-0.0857556	0.773533	1	down	no	1.98741	2.49291	2.65716	3.41837	2.66168	1.49455
chr1	143798477	143806989	8513	ENSMUSG00000018189	ENSMUST00000189936	21205	Uchl5	GO:0000502(proteasome complex);GO:0004843(thiol-dependent ubiquitin-specific protease activity);GO:0004866(endopeptidase inhibitor activity);GO:0005622(intracellular);GO:0005634(nucleus);GO:0005654(nucleoplasm);GO:0005737(cytoplasm);GO:0005739(mitochondrion);GO:0005829(cytosol);GO:0006281(DNA repair);GO:0006310(DNA recombination);GO:0006508(proteolysis);GO:0006511(ubiquitin-dependent protein cata…	NA	K05610	EC:3.4.19.12	ubiquitin carboxyl-terminal esterase L5 [Source:MGI Symbol;Acc:MGI:1914848]	3' UTR	-12.7	3.16228e-15	0.428	up	1.21289	0.278443	0.243286	1	up	no	14.0573	11.1076	11.1232	10.9012	9.02956	9.98807
chr1	151457921	151458161	241	ENSMUSG00000026484	ENSMUST00000190070	18001	Rnf2	GO:0000122(negative regulation of transcription by RNA polymerase II);GO:0000151(ubiquitin ligase complex);GO:0000278(mitotic cell cycle);GO:0000791(euchromatin);GO:0000792(heterochromatin);GO:0001702(gastrulation with mouth forming second);GO:0001739(sex chromatin);GO:0003682(chromatin binding);GO:0004842(ubiquitin-protein transferase activity);GO:0005515(protein binding);GO:0005634(nucleus);GO:…	NA	K10695	EC:2.3.2.27	ring finger protein 2 [Source:MGI Symbol;Acc:MGI:1101759]	3' UTR	-1.31	0.0120226	0.606	up	0.879888	-0.184609	0.484544	1	down	no	5.45888	8.33626	9.66755	9.69389	8.39664	8.57502
chr1	151447652	151447741	90	ENSMUSG00000053286	ENSMUST00000065625	19110	Trmt1l	GO:0000049(tRNA binding);GO:0003676(nucleic acid binding);GO:0003723(RNA binding);GO:0004809(tRNA (guanine-N2-)-methyltransferase activity);GO:0008033(tRNA processing);GO:0008168(methyltransferase activity);GO:0016740(transferase activity);GO:0030488(tRNA methylation);GO:0032259(methylation);GO:0032259(methylation)	NA	NA	NA	tRNA methyltransferase 1 like [Source:MGI Symbol;Acc:MGI:1916185]	Exon (ENSMUST00000192826/ENSMUSG00000103928, exon 1 of 1)	-0.765	0.0645654	-1.34	down	1.0779	0.108222	0.654763	1	up	no	4.02047	4.02138	4.70224	3.96512	3.80071	4.05724
chr1	151717320	151717950	631	ENSMUSG00000026483	ENSMUST00000148810	145947	Fam129a	GO:0001933(negative regulation of protein phosphorylation);GO:0001934(positive regulation of protein phosphorylation);GO:0003674(molecular_function);GO:0005737(cytoplasm);GO:0005829(cytosol);GO:0005886(plasma membrane);GO:0006417(regulation of translation);GO:0016020(membrane);GO:0034976(response to endoplasmic reticulum stress);GO:0045727(positive regulation of translation);GO:0045727(positive r…	NA	NA	NA	family with sequence similarity 129, member A [Source:MGI Symbol;Acc:MGI:2137237]	3' UTR	-1.01	0.0295121	0.844	up	0.774663	-0.36836	0.415631	1	down	no	0.355217	0.456548	0.545754	0.70107	0.388297	0.663034
chr1	153452305	153452395	91	ENSMUSG00000042708	ENSMUST00000042373	27143	Shcbp1l	GO:0005515(protein binding);GO:0005737(cytoplasm);GO:0005819(spindle);GO:0005856(cytoskeleton);GO:0007283(spermatogenesis);GO:0030154(cell differentiation);GO:0072687(meiotic spindle);GO:2001252(positive regulation of chromosome organization);GO:2001252(positive regulation of chromosome organization)	NA	NA	NA	Shc SH2-domain binding protein 1-like [Source:MGI Symbol;Acc:MGI:1919086]	Exon (ENSMUST00000042373/ENSMUSG00000042708, exon 10 of 10)	-0.523	0.147571	-0.799	down	1.11017	0.150776	0.788707	1	up	no	0.447519	0.371728	0.696974	0.527149	0.263663	0.574948
chr1	153700173	153700323	151	ENSMUSG00000042671	ENSMUST00000041776	47148	Rgs8	GO:0001965(G-protein alpha-subunit binding);GO:0005096(GTPase activator activity);GO:0005634(nucleus);GO:0005886(plasma membrane);GO:0007186(G protein-coupled receptor signaling pathway);GO:0007213(G protein-coupled acetylcholine receptor signaling pathway);GO:0009968(negative regulation of signal transduction);GO:0016020(membrane);GO:0030425(dendrite);GO:0031234(extrinsic component of cytoplasmi…	NA	K16449	NA	regulator of G-protein signaling 8 [Source:MGI Symbol;Acc:MGI:108408]	3' UTR	-0.568	0.125026	-1.98	down	1.0914	0.126181	0.576142	1	up	no	19.9493	14.7834	13.4642	14.913	13.487	15.7606
chr1	154205482	154205659	178	ENSMUSG00000066797	ENSMUST00000086195	4295	Zfp648	GO:0003676(nucleic acid binding);GO:0003677(DNA binding);GO:0005634(nucleus);GO:0008150(biological_process)	NA	NA	NA	zinc finger protein 648 [Source:MGI Symbol;Acc:MGI:2685049]	Exon (ENSMUST00000086195/ENSMUSG00000066797, exon 2 of 2)	-0.844	0.0501187	-2.64	down	0.813181	-0.298352	1	1	down	no	0.146778	0.223516	0.076961	0.171065	0.24804	0.130902
chr1	155686969	155687268	300	ENSMUSG00000033701	ENSMUST00000192730	0	Acbd6	GO:0000062(fatty-acyl-CoA binding);GO:0003674(molecular_function);GO:0005515(protein binding);GO:0005737(cytoplasm);GO:0008150(biological_process);GO:0008289(lipid binding);GO:0008289(lipid binding)	NA	NA	NA	acyl-Coenzyme A binding domain containing 6 [Source:MGI Symbol;Acc:MGI:1919732]	3' UTR	-2.33	0.000691831	0.389	up	1.03015	0.0428554	0.887801	1	up	no	5.94252	6.75433	4.72789	5.05299	6.50155	5.36021
chr1	156678545	156678944	400	ENSMUSG00000102961	ENSMUST00000194858	0	NA	NA	NA	NA	NA	NA	3' UTR	-8.24	1.8197e-10	0.507	up	1	0	1	1	no	no	NA	NA	NA	NA	NA	NA
chr1	159614898	159681690	66793	ENSMUSG00000073528	ENSMUST00000194909	0	Gm10530	NA	NA	NA	NA	predicted gene 10530 [Source:MGI Symbol;Acc:MGI:3641765]	Exon (ENSMUST00000097514/ENSMUSG00000073528, exon 1 of 2)	-1.07	0.0245471	3.17	up	0.265711	-1.91207	1	1	down	no	0.0318478	0	0	0	0.105873	0.013986
chr1	161142691	161155311	12621	ENSMUSG00000044835	ENSMUST00000125018	0	Ankrd45	GO:0003674(molecular_function);GO:0005515(protein binding);GO:0005575(cellular_component);GO:0008150(biological_process);GO:0008150(biological_process)	NA	NA	NA	ankyrin repeat domain 45 [Source:MGI Symbol;Acc:MGI:1921094]	5' UTR	-6.16	3.38844e-08	0.436	up	0.947333	-0.0780558	0.662624	1	down	no	15.8563	14.9921	17.8354	16.5199	17.48	17.3905
chr1	161170229	161170498	270	ENSMUSG00000044835	ENSMUST00000111608	27517	Ankrd45	GO:0003674(molecular_function);GO:0005515(protein binding);GO:0005575(cellular_component);GO:0008150(biological_process);GO:0008150(biological_process)	NA	NA	NA	ankyrin repeat domain 45 [Source:MGI Symbol;Acc:MGI:1921094]	3' UTR	-3.92	1.02329e-05	0.612	up	0.947333	-0.0780558	0.662624	1	down	no	15.8563	14.9921	17.8354	16.5199	17.48	17.3905
chr1	161972777	161972837	61	ENSMUSG00000026698	ENSMUST00000111594	3591	Pigc	GO:0000506(glycosylphosphatidylinositol-N-acetylglucosaminyltransferase (GPI-GnT) complex);GO:0005783(endoplasmic reticulum);GO:0005789(endoplasmic reticulum membrane);GO:0006506(GPI anchor biosynthetic process);GO:0016020(membrane);GO:0016021(integral component of membrane);GO:0016740(transferase activity);GO:0016757(transferase activity, transferring glycosyl groups);GO:0017176(phosphatidylinos…	00563(Glycosylphosphatidylinositol (GPI)-anchor biosynthesis);00563(Glycosylphosphatidylinositol (GPI)-anchor biosynthesis)	K03859	NA	phosphatidylinositol glycan anchor biosynthesis, class C [Source:MGI Symbol;Acc:MGI:1914542]	3' UTR	-0.621	0.104232	1.12	up	1.03218	0.0457002	0.888431	1	up	no	2.75906	2.65077	3.25027	3.02845	2.433	2.92862
chr1	164249406	164256846	7441	ENSMUSG00000040918	ENSMUST00000044021	360	Slc19a2	GO:0005886(plasma membrane);GO:0015234(thiamine transmembrane transporter activity);GO:0015888(thiamine transport);GO:0016020(membrane);GO:0016021(integral component of membrane);GO:0035461(vitamin transmembrane transport);GO:0051180(vitamin transport);GO:0055085(transmembrane transport);GO:0071934(thiamine transmembrane transport);GO:0090482(vitamin transmembrane transporter activity);GO:0090482…	04977(Vitamin digestion and absorption);04977(Vitamin digestion and absorption)	K14610	NA	solute carrier family 19 (thiamine transporter), member 2 [Source:MGI Symbol;Acc:MGI:1928761]	Exon (ENSMUST00000044021/ENSMUSG00000040918, exon 1 of 6)	-0.737	0.0707946	-0.754	down	1.07513	0.104512	0.817582	1	up	no	1.38308	3.3064	3.16073	1.16216	3.1029	3.03658
chr1	164870261	164871174	914	ENSMUSG00000103659	ENSMUST00000193955	28417	Gm32569	NA	NA	NA	NA	predicted gene, 32569 [Source:MGI Symbol;Acc:MGI:5591728]	Exon (ENSMUST00000191735/ENSMUSG00000104117, exon 4 of 5)	-1.42	0.00870964	0.88	up	1.27783	0.353695	1	1	up	no	0.158352	0.109753	0.095785	0	0.033863	0.250909
chr1	165861697	165862056	360	ENSMUSG00000005763	ENSMUST00000161971	73016	Cd247	GO:0002250(adaptive immune response);GO:0002376(immune system process);GO:0004888(transmembrane signaling receptor activity);GO:0005515(protein binding);GO:0005737(cytoplasm);GO:0005886(plasma membrane);GO:0007166(cell surface receptor signaling pathway);GO:0016020(membrane);GO:0016021(integral component of membrane);GO:0032623(interleukin-2 production);GO:0042101(T cell receptor complex);GO:0042…	04650(Natural killer cell mediated cytotoxicity);04658(Th1 and Th2 cell differentiation);04659(Th17 cell differentiation);04660(T cell receptor signaling pathway);05142(Chagas disease (American trypanosomiasis));05169(Epstein-Barr virus infection);05170(Human immunodeficiency virus 1 infection);05170(Human immunodeficiency virus 1 infection)	K06453	NA	CD247 antigen [Source:MGI Symbol;Acc:MGI:88334]	3' UTR	-2.11	0.00125893	1.68	up	0.574489	-0.79965	1	1	down	no	0.108601	0.0635711	0.0469797	0.0769217	0.106052	0.1985
chr1	167090613	167091272	660	ENSMUSG00000060568	ENSMUST00000165874	89196	Fam78b	GO:0003674(molecular_function);GO:0005575(cellular_component);GO:0008150(biological_process);GO:0008150(biological_process)	NA	NA	NA	family with sequence similarity 78, member B [Source:MGI Symbol;Acc:MGI:2443050]	3' UTR	-2.65	0.000288403	0.543	up	1.05028	0.0707704	0.809656	1	up	no	3.01234	3.71317	4.86091	3.26243	3.87653	3.89282
chr1	170284914	170285064	151	ENSMUSG00000102418	ENSMUST00000179976	7594	Sh2d1b1	NA	04650(Natural killer cell mediated cytotoxicity)	K07989	NA	SH2 domain containing 1B1 [Source:MGI Symbol;Acc:MGI:1349420]	3' UTR	-0.331	0.32434	-1.26	down	3.63829	1.86326	1	1	up	no	0.191419	0.014872	0.100832	0	0.021627	0.062787
chr1	170885502	170885881	380	ENSMUSG00000026659	ENSMUST00000027970	0	Dusp12	GO:0004721(phosphoprotein phosphatase activity);GO:0004725(protein tyrosine phosphatase activity);GO:0005634(nucleus);GO:0005737(cytoplasm);GO:0005829(cytosol);GO:0006470(protein dephosphorylation);GO:0008138(protein tyrosine/serine/threonine phosphatase activity);GO:0008270(zinc ion binding);GO:0016311(dephosphorylation);GO:0016787(hydrolase activity);GO:0016791(phosphatase activity);GO:0019900(…	NA	K14819	3.1.3.48;EC:3.1.3.16	dual specificity phosphatase 12 [Source:MGI Symbol;Acc:MGI:1890614]	5' UTR	-0.58	0.119674	1.12	up	1.15474	0.207569	0.528484	1	up	no	4.98988	3.23898	4.27272	3.48249	3.28304	4.06079
chr1	171409909	171410148	240	ENSMUSG00000048865	ENSMUST00000056449	20955	Arhgap30	GO:0007165(signal transduction);GO:0043231(intracellular membrane-bounded organelle);GO:0043231(intracellular membrane-bounded organelle)	NA	K20645	NA	Rho GTPase activating protein 30 [Source:MGI Symbol;Acc:MGI:2684948]	3' UTR	-1.77	0.00323594	2.3	up	0.911151	-0.134239	0.749741	1	down	no	0.579724	0.634103	0.414633	0.454377	0.48623	0.84665
chr1	171704872	171705139	268	ENSMUSG00000015355	ENSMUST00000015499	22863	Cd48	GO:0002819(regulation of adaptive immune response);GO:0003823(antigen binding);GO:0005515(protein binding);GO:0005886(plasma membrane);GO:0007165(signal transduction);GO:0009897(external side of plasma membrane);GO:0016020(membrane);GO:0031225(anchored component of membrane);GO:0032991(protein-containing complex);GO:0038023(signaling receptor activity);GO:0042110(T cell activation);GO:0045121(mem…	04650(Natural killer cell mediated cytotoxicity);04650(Natural killer cell mediated cytotoxicity)	K06479	NA	CD48 antigen [Source:MGI Symbol;Acc:MGI:88339]	3' UTR	-1.09	0.0234423	1.22	up	0.618064	-0.694171	0.268132	1	down	no	0.917711	0.40817	0.329146	1.1385	0.51295	1.02631
chr1	171799810	171799989	180	ENSMUSG00000015316	ENSMUST00000015460	32683	Slamf1	GO:0001779(natural killer cell differentiation);GO:0001787(natural killer cell proliferation);GO:0002232(leukocyte chemotaxis involved in inflammatory response);GO:0002250(adaptive immune response);GO:0002277(myeloid dendritic cell activation involved in immune response);GO:0002376(immune system process);GO:0002725(negative regulation of T cell cytokine production);GO:0005515(protein binding);GO:…	05162(Measles);05162(Measles)	K06536	NA	signaling lymphocytic activation molecule family member 1 [Source:MGI Symbol;Acc:MGI:1351314]	3' UTR	-0.625	0.102565	2	up	0.721858	-0.470213	1	1	down	no	0.0631291	0.00614607	0	0.0439263	0.00595867	0.0460828
chr1	172126755	172128656	1902	ENSMUSG00000003464	ENSMUST00000075895	0	Pex19	GO:0005515(protein binding);GO:0005634(nucleus);GO:0005654(nucleoplasm);GO:0005737(cytoplasm);GO:0005777(peroxisome);GO:0005778(peroxisomal membrane);GO:0005829(cytosol);GO:0006625(protein targeting to peroxisome);GO:0007031(peroxisome organization);GO:0016020(membrane);GO:0016021(integral component of membrane);GO:0016557(peroxisome membrane biogenesis);GO:0016559(peroxisome fission);GO:0031526(…	04146(Peroxisome);04146(Peroxisome)	K13337	NA	peroxisomal biogenesis factor 19 [Source:MGI Symbol;Acc:MGI:1334458]	5' UTR	-1.52	0.00660693	0.412	up	1.11037	0.15104	0.475247	1	up	no	20.972	17.8144	16.551	16.6561	15.5579	17.6229
chr1	172475477	172476160	684	ENSMUSG00000026548	ENSMUST00000027830	119	Slamf9	GO:0016020(membrane);GO:0016021(integral component of membrane)	NA	NA	NA	SLAM family member 9 [Source:MGI Symbol;Acc:MGI:1923692]	5' UTR	-0.508	0.156315	-1.53	down	0.803212	-0.316148	0.763078	1	down	no	0.531987	0.711762	0	0.868333	0.365642	0.314495
chr1	172545690	172545870	181	ENSMUSG00000026546	ENSMUST00000085894	24646	Cfap45	GO:0003674(molecular_function);GO:0005654(nucleoplasm);GO:0008150(biological_process);GO:0008150(biological_process)	NA	NA	NA	cilia and flagella associated protein 45 [Source:MGI Symbol;Acc:MGI:1919120]	3' UTR	-0.394	0.245471	0.447	up	0.778326	-0.361554	0.357125	1	down	no	0.732705	1.36476	1.04655	1.16354	1.66655	1.20936
chr1	176868218	176872176	3959	ENSMUSG00000026504	ENSMUST00000133305	53558	Sdccag8	GO:0001764(neuron migration);GO:0005515(protein binding);GO:0005737(cytoplasm);GO:0005813(centrosome);GO:0005814(centriole);GO:0005856(cytoskeleton);GO:0005911(cell-cell junction);GO:0007098(centrosome cycle);GO:0030010(establishment of cell polarity);GO:0030054(cell junction);GO:0031023(microtubule organizing center organization);GO:0034451(centriolar satellite);GO:0035148(tube formation);GO:190…	NA	K16488	NA	serologically defined colon cancer antigen 8 [Source:MGI Symbol;Acc:MGI:1924066]	3' UTR	-1.71	0.00389045	0.686	up	1.04243	0.059955	0.836355	1	up	no	7.42944	5.6809	8.01663	7.70034	6.01059	6.55606
chr1	178252424	178252604	181	ENSMUSG00000026502	ENSMUST00000027783	64892	Desi2	GO:0005737(cytoplasm);GO:0006508(proteolysis);GO:0008233(peptidase activity);GO:0016787(hydrolase activity);GO:0036459(thiol-dependent ubiquitinyl hydrolase activity);GO:0061578(Lys63-specific deubiquitinase activity);GO:0070536(protein K63-linked deubiquitination);GO:0071108(protein K48-linked deubiquitination);GO:1990380(Lys48-specific deubiquitinase activity);GO:1990380(Lys48-specific deubiqui…	NA	K22763	EC:3.4.19.12	desumoylating isopeptidase 2 [Source:MGI Symbol;Acc:MGI:1926075]	3' UTR	-6.1	3.89045e-08	2	up	0.899706	-0.152475	0.493666	1	down	no	2.62527	2.62791	2.93834	3.1428	2.90135	3.06052
chr1	178915694	178916114	421	ENSMUSG00000026494	ENSMUST00000161017	386569	Kif26b	GO:0000166(nucleotide binding);GO:0003774(motor activity);GO:0003777(microtubule motor activity);GO:0005515(protein binding);GO:0005524(ATP binding);GO:0005737(cytoplasm);GO:0005856(cytoskeleton);GO:0005871(kinesin complex);GO:0005874(microtubule);GO:0007018(microtubule-based movement);GO:0007275(multicellular organism development);GO:0008017(microtubule binding);GO:0022409(positive regulation of…	NA	K10404	NA	kinesin family member 26B [Source:MGI Symbol;Acc:MGI:2447076]	Exon (ENSMUST00000161017/ENSMUSG00000026494, exon 12 of 15)	-2.64	0.000295121	-1.05	down	0.899853	-0.152238	0.653131	1	down	no	1.01492	2.60695	2.44986	2.35048	2.36234	2.03466
chr1	178938990	178939080	91	ENSMUSG00000026494	ENSMUST00000161017	409865	Kif26b	GO:0000166(nucleotide binding);GO:0003774(motor activity);GO:0003777(microtubule motor activity);GO:0005515(protein binding);GO:0005524(ATP binding);GO:0005737(cytoplasm);GO:0005856(cytoskeleton);GO:0005871(kinesin complex);GO:0005874(microtubule);GO:0007018(microtubule-based movement);GO:0007275(multicellular organism development);GO:0008017(microtubule binding);GO:0022409(positive regulation of…	NA	K10404	NA	kinesin family member 26B [Source:MGI Symbol;Acc:MGI:2447076]	3' UTR	-0.976	0.0331131	0.955	up	0.899853	-0.152238	0.653131	1	down	no	1.01492	2.60695	2.44986	2.35048	2.36234	2.03466
chr1	180688857	180690065	1209	ENSMUSG00000058729	ENSMUST00000192561	47707	Lin9	GO:0005654(nucleoplasm);GO:0006351(transcription, DNA-templated);GO:0017053(transcriptional repressor complex);GO:0017053(transcriptional repressor complex)	04218(Cellular senescence);04218(Cellular senescence)	K21773	NA	lin-9 homolog (C. elegans) [Source:MGI Symbol;Acc:MGI:1919818]	3' UTR	-1.8	0.00295121	-0.54	down	0.931407	-0.102516	0.783958	1	down	no	0.724957	0.796034	0.671565	0.930533	0.762791	0.660702
chr1	180734459	180752764	18306	ENSMUSG00000026499	ENSMUST00000027780	8416	Acbd3	GO:0000062(fatty-acyl-CoA binding);GO:0000139(Golgi membrane);GO:0005794(Golgi apparatus);GO:0034237(protein kinase A regulatory subunit binding);GO:0034237(protein kinase A regulatory subunit binding)	NA	NA	NA	acyl-Coenzyme A binding domain containing 3 [Source:MGI Symbol;Acc:MGI:2181074]	3' UTR	-1.97	0.00186209	0.127	up	0.956594	-0.0640217	0.719609	1	down	no	7.15884	6.4798	6.45775	6.93059	7.10314	6.97455
chr1	181814636	181814786	151	ENSMUSG00000047369	ENSMUST00000208001	238077	Dnah14	GO:0003777(microtubule motor activity);GO:0005524(ATP binding);GO:0005858(axonemal dynein complex);GO:0007018(microtubule-based movement);GO:0008569(ATP-dependent microtubule motor activity, minus-end-directed);GO:0016887(ATPase activity);GO:0030286(dynein complex);GO:0045503(dynein light chain binding);GO:0045505(dynein intermediate chain binding);GO:0051959(dynein light intermediate chain bindi…	05016(Huntington disease);05016(Huntington disease)	K10408	NA	dynein, axonemal, heavy chain 14 [Source:MGI Symbol;Acc:MGI:2444525]	3' UTR	-0.544	0.136458	0.731	up	1.18938	0.250215	0.668219	1	up	no	0.151479	0.0990211	0.0796531	0.121665	0.0819883	0.07393
chr1	182976276	182976429	154	ENSMUSG00000104367	ENSMUST00000195603	0	Gm38079	NA	NA	NA	NA	predicted gene, 38079 [Source:MGI Symbol;Acc:MGI:5611307]	Exon (ENSMUST00000195603/ENSMUSG00000104367, exon 1 of 1)	-0.294	0.389045	1.22	up	0.523445	-0.933891	1	1	down	no	0	0.419923	0	0.105302	0	0.696928
chr1	183414466	183414848	383	ENSMUSG00000104212	ENSMUST00000193285	0	Gm37986	NA	NA	NA	NA	predicted gene, 37986 [Source:MGI Symbol;Acc:MGI:5611214]	Exon (ENSMUST00000193285/ENSMUSG00000104212, exon 1 of 1)	-0.805	0.0562341	0.933	up	1.05359	0.0753108	1	1	up	no	0.39687	0.562938	2.05898	1.68588	0.65806	0.521314
chr1	183436570	183436689	120	ENSMUSG00000053461	ENSMUST00000065900	18108	Hhipl2	GO:0003674(molecular_function);GO:0003824(catalytic activity);GO:0005575(cellular_component);GO:0005576(extracellular region);GO:0008150(biological_process)	NA	NA	NA	hedgehog interacting protein-like 2 [Source:MGI Symbol;Acc:MGI:1926022]	3' UTR	-0.235	0.542001	1.32	up	2.72514	1.44633	1	1	up	no	0.255393	0.0546654	0.335774	0.0755355	0.0526115	0.108843
chr1	185284029	185284119	91	ENSMUSG00000039318	ENSMUST00000194740	79912	Rab3gap2	GO:0005829(cytosol);GO:0005886(plasma membrane);GO:0017112(Rab guanyl-nucleotide exchange factor activity);GO:0017137(Rab GTPase binding);GO:0032991(protein-containing complex);GO:0043087(regulation of GTPase activity);GO:0097051(establishment of protein localization to endoplasmic reticulum membrane);GO:1903061(positive regulation of protein lipidation);GO:1903373(positive regulation of endoplas…	NA	K19937	NA	RAB3 GTPase activating protein subunit 2 [Source:MGI Symbol;Acc:MGI:1916043]	3' UTR	-1.74	0.00346737	0.939	up	0.950534	-0.0731901	0.669456	1	down	no	7.82397	6.33762	7.78512	7.87304	7.15212	8.06365
chr1	185401288	185401828	541	ENSMUSG00000026615	ENSMUST00000192284	38244	Eprs	GO:0000166(nucleotide binding);GO:0003723(RNA binding);GO:0003824(catalytic activity);GO:0004812(aminoacyl-tRNA ligase activity);GO:0004818(glutamate-tRNA ligase activity);GO:0004827(proline-tRNA ligase activity);GO:0005515(protein binding);GO:0005524(ATP binding);GO:0005737(cytoplasm);GO:0005829(cytosol);GO:0005886(plasma membrane);GO:0006412(translation);GO:0006417(regulation of translation);GO…	00860(Porphyrin and chlorophyll metabolism);00970(Aminoacyl-tRNA biosynthesis);00970(Aminoacyl-tRNA biosynthesis)	K14163	6.1.1.15;EC:6.1.1.17	glutamyl-prolyl-tRNA synthetase [Source:MGI Symbol;Acc:MGI:97838]	Exon (ENSMUST00000192284/ENSMUSG00000026615, exon 18 of 20)	-3.08	9.33254e-05	0.358	up	0.904784	-0.144354	0.427183	1	down	no	5.87853	5.7957	5.67444	6.59198	5.98849	6.59389
chr1	185428090	185428360	271	ENSMUSG00000026615	ENSMUST00000046514	65046	Eprs	GO:0000166(nucleotide binding);GO:0003723(RNA binding);GO:0003824(catalytic activity);GO:0004812(aminoacyl-tRNA ligase activity);GO:0004818(glutamate-tRNA ligase activity);GO:0004827(proline-tRNA ligase activity);GO:0005515(protein binding);GO:0005524(ATP binding);GO:0005737(cytoplasm);GO:0005829(cytosol);GO:0005886(plasma membrane);GO:0006412(translation);GO:0006417(regulation of translation);GO…	00860(Porphyrin and chlorophyll metabolism);00970(Aminoacyl-tRNA biosynthesis);00970(Aminoacyl-tRNA biosynthesis)	K14163	6.1.1.15;EC:6.1.1.17	glutamyl-prolyl-tRNA synthetase [Source:MGI Symbol;Acc:MGI:97838]	3' UTR	-2.85	0.000169824	0.386	up	0.904784	-0.144354	0.427183	1	down	no	5.87853	5.7957	5.67444	6.59198	5.98849	6.59389
chr1	186752417	186752921	505	ENSMUSG00000097784	ENSMUST00000180869	3021	A430105J06Rik	NA	NA	NA	NA	RIKEN cDNA A430105J06 gene [Source:MGI Symbol;Acc:MGI:1924439]	Exon (ENSMUST00000180869/ENSMUSG00000097784, exon 2 of 2)	-1.35	0.0107152	1.88	up	0.500548	-0.99842	1	1	down	no	0.045667	0.095196	0.248262	0.344921	0.183796	0.248681
chr1	187125980	187127764	1785	ENSMUSG00000026611	ENSMUST00000183819	87701	Spata17	GO:0003674(molecular_function);GO:0005515(protein binding);GO:0005516(calmodulin binding);GO:0005575(cellular_component);GO:0005737(cytoplasm);GO:0008150(biological_process);GO:0008150(biological_process)	NA	NA	NA	spermatogenesis associated 17 [Source:MGI Symbol;Acc:MGI:1921967]	Exon (ENSMUST00000160380/ENSMUSG00000089730, exon 2 of 3)	-0.296	0.384592	-1.28	down	0.767248	-0.382235	0.518484	1	down	no	0.248929	0.44327	0.314922	0.420341	0.430599	0.461702
chr1	187349791	187350448	658	ENSMUSG00000039210	ENSMUST00000065573	134280	Gpatch2	GO:0003674(molecular_function);GO:0003676(nucleic acid binding);GO:0005634(nucleus);GO:0005730(nucleolus);GO:0010923(negative regulation of phosphatase activity);GO:0016607(nuclear speck);GO:0016607(nuclear speck)	NA	K17569	NA	G patch domain containing 2 [Source:MGI Symbol;Acc:MGI:1915019]	3' UTR	-2.4	0.00057544	0.48	up	1.02125	0.0303431	0.930959	1	up	no	3.47513	2.88862	2.97659	3.18634	2.88172	3.07789
chr1	191108502	191108827	326	ENSMUSG00000026630	ENSMUST00000193771	10622	Batf3	GO:0000122(negative regulation of transcription by RNA polymerase II);GO:0000978(RNA polymerase II proximal promoter sequence-specific DNA binding);GO:0001227(DNA-binding transcription repressor activity, RNA polymerase II-specific);GO:0003677(DNA binding);GO:0003700(DNA-binding transcription factor activity);GO:0005634(nucleus);GO:0006355(regulation of transcription, DNA-templated);GO:0006357(re…	NA	K09034	NA	basic leucine zipper transcription factor, ATF-like 3 [Source:MGI Symbol;Acc:MGI:1925491]	3' UTR	-0.88	0.0446684	1.23	up	0.34883	-1.5194	1	1	down	no	0.0682635	0.213366	0.0492435	0.301679	0.243158	0.403684
chr1	191225477	191225567	91	ENSMUSG00000073478	ENSMUST00000139056	1023	D730003I15Rik	NA	NA	NA	NA	RIKEN cDNA D730003I15 gene [Source:MGI Symbol;Acc:MGI:1925971]	Exon (ENSMUST00000139056/ENSMUSG00000073478, exon 2 of 2)	-0.973	0.0331131	0.812	up	1.24437	0.315418	0.520111	1	up	no	1.89733	1.25545	1.67758	1.45888	1.1997	1.22319
chr1	191623538	191623658	121	ENSMUSG00000037461	ENSMUST00000045450	47902	Ints7	GO:0000077(DNA damage checkpoint);GO:0005634(nucleus);GO:0005694(chromosome);GO:0005737(cytoplasm);GO:0016180(snRNA processing);GO:0016604(nuclear body);GO:0032039(integrator complex);GO:0071479(cellular response to ionizing radiation);GO:0071479(cellular response to ionizing radiation)	NA	K13144	NA	integrator complex subunit 7 [Source:MGI Symbol;Acc:MGI:1924315]	3' UTR	-0.561	0.128529	1.49	up	1.20585	0.27005	0.295131	1	up	no	3.19964	2.85574	3.62095	2.66028	2.21978	3.14442
chr1	191778413	191778983	571	ENSMUSG00000026623	ENSMUST00000110855	60579	Lpgat1	GO:0003674(molecular_function);GO:0003841(1-acylglycerol-3-phosphate O-acyltransferase activity);GO:0005575(cellular_component);GO:0005737(cytoplasm);GO:0005783(endoplasmic reticulum);GO:0005789(endoplasmic reticulum membrane);GO:0006629(lipid metabolic process);GO:0006644(phospholipid metabolic process);GO:0008150(biological_process);GO:0008654(phospholipid biosynthetic process);GO:0016020(membr…	00564(Glycerophospholipid metabolism);00564(Glycerophospholipid metabolism)	K13514	EC:2.3.1.-	lysophosphatidylglycerol acyltransferase 1 [Source:MGI Symbol;Acc:MGI:2446186]	3' UTR	-7.13	2.88403e-09	0.343	up	0.915509	-0.127354	0.480517	1	down	no	33.049	29.5092	29.272	35.1442	30.725	34.4358
chr1	191907007	191907456	450	ENSMUSG00000037434	ENSMUST00000161756	0	Slc30a1	GO:0001701(in utero embryonic development);GO:0005385(zinc ion transmembrane transporter activity);GO:0005737(cytoplasm);GO:0005783(endoplasmic reticulum);GO:0005794(Golgi apparatus);GO:0005886(plasma membrane);GO:0006811(ion transport);GO:0006812(cation transport);GO:0006829(zinc ion transport);GO:0006874(cellular calcium ion homeostasis);GO:0006882(cellular zinc ion homeostasis);GO:0008324(cati…	04978(Mineral absorption)	K14688	NA	solute carrier family 30 (zinc transporter), member 1 [Source:MGI Symbol;Acc:MGI:1345281]	Exon (ENSMUST00000044954/ENSMUSG00000037434, exon 1 of 2)	-1.57	0.0057544	-1.72	down	0.940228	-0.0889169	0.676834	1	down	no	6.59579	6.92819	6.20377	6.55131	6.54846	7.8821
chr1	192150756	192150996	241	ENSMUSG00000097316	ENSMUST00000180598	13860	Gm10516	NA	NA	NA	NA	predicted gene 10516 [Source:MGI Symbol;Acc:MGI:3641979]	Exon (ENSMUST00000180598/ENSMUSG00000097316, exon 4 of 4)	-2.3	0.00074131	1.12	up	1.10734	0.147093	0.688853	1	up	no	3.21262	2.37284	3.02378	2.80985	2.43974	2.52515
chr1	192507137	192507526	390	ENSMUSG00000037375	ENSMUST00000128619	263687	Hhat	GO:0000166(nucleotide binding);GO:0005525(GTP binding);GO:0005783(endoplasmic reticulum);GO:0005789(endoplasmic reticulum membrane);GO:0007224(smoothened signaling pathway);GO:0007275(multicellular organism development);GO:0016020(membrane);GO:0016021(integral component of membrane);GO:0016409(palmitoyltransferase activity);GO:0016740(transferase activity);GO:0016746(transferase activity, transfe…	NA	NA	NA	hedgehog acyltransferase [Source:MGI Symbol;Acc:MGI:2444681]	3' UTR	-3.42	3.71535e-05	0.715	up	1.78802	0.838366	1	1	up	no	0.16441	0.0649342	0.0725673	0.0698884	0.035875	0.0630885
chr1	193343489	193343848	360	ENSMUSG00000026639	ENSMUST00000194677	135764	Lamb3	GO:0005201(extracellular matrix structural constituent);GO:0005576(extracellular region);GO:0005604(basement membrane);GO:0005610(laminin-5 complex);GO:0007155(cell adhesion);GO:0035987(endodermal cell differentiation);GO:0044877(protein-containing complex binding);GO:0050873(brown fat cell differentiation);GO:0062023(collagen-containing extracellular matrix);GO:0062023(collagen-containing extrac…	04151(PI3K-Akt signaling pathway);04510(Focal adhesion);04512(ECM-receptor interaction);05145(Toxoplasmosis);05146(Amoebiasis);05165(Human papillomavirus infection);05200(Pathways in cancer);05222(Small cell lung cancer);05222(Small cell lung cancer)	K06244	NA	laminin, beta 3 [Source:MGI Symbol;Acc:MGI:99915]	3' UTR	-0.547	0.135207	-0.533	down	1.18355	0.243116	0.647627	1	up	no	0.288554	0.262493	0.414364	0.2971	0.212295	0.306298
chr1	194618248	194618937	690	ENSMUSG00000026640	ENSMUST00000194398	30	Plxna2	GO:0001756(somitogenesis);GO:0002116(semaphorin receptor complex);GO:0005515(protein binding);GO:0005886(plasma membrane);GO:0005887(integral component of plasma membrane);GO:0007162(negative regulation of cell adhesion);GO:0007165(signal transduction);GO:0007166(cell surface receptor signaling pathway);GO:0008360(regulation of cell shape);GO:0016020(membrane);GO:0016021(integral component of mem…	04360(Axon guidance);04360(Axon guidance)	K06820	NA	plexin A2 [Source:MGI Symbol;Acc:MGI:107684]	Exon (ENSMUST00000194398/ENSMUSG00000026640, exon 1 of 1)	-0.933	0.0380189	1	up	0.899557	-0.152713	0.450451	1	down	no	5.65843	6.92747	8.16778	7.95471	7.92267	7.19362
chr1	194948248	194948458	211	ENSMUSG00000016494	ENSMUST00000016638	9429	Cd34	GO:0001894(tissue homeostasis);GO:0001935(endothelial cell proliferation);GO:0003094(glomerular filtration);GO:0003158(endothelium development);GO:0005576(extracellular region);GO:0005737(cytoplasm);GO:0005764(lysosome);GO:0005886(plasma membrane);GO:0007155(cell adhesion);GO:0007165(signal transduction);GO:0008134(transcription factor binding);GO:0008217(regulation of blood pressure);GO:0008283(…	04514(Cell adhesion molecules (CAMs));04640(Hematopoietic cell lineage);04640(Hematopoietic cell lineage)	K06474	NA	CD34 antigen [Source:MGI Symbol;Acc:MGI:88329]	Exon (ENSMUST00000194458/ENSMUSG00000016494, exon 2 of 2)	-0.233	0.545758	1.22	up	1.07402	0.103024	0.663724	1	up	no	4.38544	5.57121	5.20334	5.18419	4.38257	4.54838
chr1	194961069	194961279	211	ENSMUSG00000016494	ENSMUST00000016638	22250	Cd34	GO:0001894(tissue homeostasis);GO:0001935(endothelial cell proliferation);GO:0003094(glomerular filtration);GO:0003158(endothelium development);GO:0005576(extracellular region);GO:0005737(cytoplasm);GO:0005764(lysosome);GO:0005886(plasma membrane);GO:0007155(cell adhesion);GO:0007165(signal transduction);GO:0008134(transcription factor binding);GO:0008217(regulation of blood pressure);GO:0008283(…	04514(Cell adhesion molecules (CAMs));04640(Hematopoietic cell lineage);04640(Hematopoietic cell lineage)	K06474	NA	CD34 antigen [Source:MGI Symbol;Acc:MGI:88329]	3' UTR	-1.15	0.0190546	0.482	up	1.07402	0.103024	0.663724	1	up	no	4.38544	5.57121	5.20334	5.18419	4.38257	4.54838
chr1	4496996	4497145	150	ENSMUSG00000025902	ENSMUST00000192650	209	Sox17	GO:0000122(negative regulation of transcription by RNA polymerase II);GO:0000981(DNA-binding transcription factor activity, RNA polymerase II-specific);GO:0001228(DNA-binding transcription activator activity, RNA polymerase II-specific);GO:0001525(angiogenesis);GO:0001570(vasculogenesis);GO:0001706(endoderm formation);GO:0001828(inner cell mass cellular morphogenesis);GO:0001947(heart looping);GO…	04310(Wnt signaling pathway);04310(Wnt signaling pathway)	K04495	NA	SRY (sex determining region Y)-box 17 [Source:MGI Symbol;Acc:MGI:107543]	5' UTR	-0.275	0.43451	1.42	up	1.41249	0.498245	0.30402	1	up	no	0.679966	0.74053	0.794879	0.62406	0.612066	0.332288
chr1	4776235	4777527	1293	ENSMUSG00000033845	ENSMUST00000130201	8183	Mrpl15	GO:0000002(mitochondrial genome maintenance);GO:0003735(structural constituent of ribosome);GO:0005739(mitochondrion);GO:0005762(mitochondrial large ribosomal subunit);GO:0005840(ribosome);GO:0006412(translation);GO:0015934(large ribosomal subunit);GO:1990830(cellular response to leukemia inhibitory factor);GO:1990830(cellular response to leukemia inhibitory factor)	03010(Ribosome);03010(Ribosome)	K02876	NA	mitochondrial ribosomal protein L15 [Source:MGI Symbol;Acc:MGI:1351639]	3' UTR	-3.58	2.51189e-05	0.321	up	1.09591	0.132126	0.659318	1	up	no	3.55376	3.05909	2.50331	2.91643	3.26718	2.13475
chr1	4910233	4910591	359	ENSMUSG00000002459	ENSMUST00000002533	108948	Rgs20	GO:0005096(GTPase activator activity);GO:0005634(nucleus);GO:0005737(cytoplasm);GO:0005794(Golgi apparatus);GO:0005802(trans-Golgi network);GO:0007186(G protein-coupled receptor signaling pathway);GO:0009968(negative regulation of signal transduction);GO:0016020(membrane);GO:0043547(positive regulation of GTPase activity);GO:0043547(positive regulation of GTPase activity)	NA	K16449	NA	regulator of G-protein signaling 20 [Source:MGI Symbol;Acc:MGI:1929866]	3' UTR	-3.3	5.12861e-05	0.42	up	0.847533	-0.238658	0.340598	1	down	no	3.45217	3.39372	4.16328	4.22292	4.31066	4.45609
chr1	5915880	5916505	626	ENSMUSG00000033774	ENSMUST00000044180	893	Npbwr1	GO:0004930(G protein-coupled receptor activity);GO:0005886(plasma membrane);GO:0005887(integral component of plasma membrane);GO:0007165(signal transduction);GO:0007186(G protein-coupled receptor signaling pathway);GO:0007218(neuropeptide signaling pathway);GO:0008188(neuropeptide receptor activity);GO:0016020(membrane);GO:0016021(integral component of membrane);GO:0019222(regulation of metabolic…	04080(Neuroactive ligand-receptor interaction)	K05268	NA	neuropeptides B/W receptor 1 [Source:MGI Symbol;Acc:MGI:891989]	3' UTR	-1.2	0.0165959	1.34	up	0.645044	-0.63253	0.283834	1	down	no	0.181035	0.234791	0.172104	0.361052	0.269053	0.281352
chr1	6429655	6430015	361	ENSMUSG00000103845	ENSMUST00000194240	11281	Gm19026	NA	NA	NA	NA	predicted gene, 19026 [Source:MGI Symbol;Acc:MGI:5011211]	Exon (ENSMUST00000194240/ENSMUSG00000103845, exon 2 of 2)	-0.919	0.0389045	2.15	up	0.674739	-0.567599	0.28616	1	down	no	0.234278	0.37069	0.321242	0.411252	0.5278	0.433642
chr1	14753346	14753584	239	ENSMUSG00000025930	ENSMUST00000027062	2406	Msc	GO:0000122(negative regulation of transcription by RNA polymerase II);GO:0000980(RNA polymerase II distal enhancer sequence-specific DNA binding);GO:0001227(DNA-binding transcription repressor activity, RNA polymerase II-specific);GO:0003677(DNA binding);GO:0005634(nucleus);GO:0005654(nucleoplasm);GO:0014707(branchiomeric skeletal muscle development);GO:0046983(protein dimerization activity);GO:0…	NA	K09072	NA	musculin [Source:MGI Symbol;Acc:MGI:1333884]	3' UTR	-0.471	0.179473	-1.37	down	1.00314	0.00452273	0.99162	1	up	no	0.20693	0.38269	0.276142	0.315539	0.185051	0.362463
chr1	16345663	16345783	121	ENSMUSG00000025920	ENSMUST00000162751	173523	Stau2	GO:0003723(RNA binding);GO:0003725(double-stranded RNA binding);GO:0005634(nucleus);GO:0005730(nucleolus);GO:0005737(cytoplasm);GO:0005783(endoplasmic reticulum);GO:0005874(microtubule);GO:0010468(regulation of gene expression);GO:0010494(cytoplasmic stress granule);GO:0019894(kinesin binding);GO:0030424(axon);GO:0030425(dendrite);GO:0030544(Hsp70 protein binding);GO:0031965(nuclear membrane);GO:…	NA	K17597	NA	staufen double-stranded RNA binding protein 2 [Source:MGI Symbol;Acc:MGI:1352508]	3' UTR	-2.23	0.000891251	0.386	up	0.980314	-0.0286848	0.851767	1	down	no	20.357	20.6148	21.02	21.667	20.4171	21.1526
chr1	17742065	17751837	9773	ENSMUSG00000025776	ENSMUST00000159958	15020	Crispld1	GO:0003674(molecular_function);GO:0005576(extracellular region);GO:0005615(extracellular space);GO:0060325(face morphogenesis);GO:0060325(face morphogenesis)	NA	NA	NA	cysteine-rich secretory protein LCCL domain containing 1 [Source:MGI Symbol;Acc:MGI:1934666]	Exon (ENSMUST00000159958/ENSMUSG00000025776, exon 3 of 15)	-1.19	0.0169824	3.49	up	0.77707	-0.363884	0.418861	1	down	no	0.545481	1.05027	1.58295	1.40384	1.29648	1.39031
chr1	18058757	18058937	181	ENSMUSG00000109887	ENSMUST00000191057	0	Gm28756	NA	NA	NA	NA	predicted gene 28756 [Source:MGI Symbol;Acc:MGI:5579462]	Exon (ENSMUST00000209405/ENSMUSG00000109887, exon 1 of 4)	-0.391	0.248886	-2.32	down	1.20742	0.271927	0.580266	1	up	no	1.09526	1.1839	1.09967	1.11975	1.05154	0.627108
chr1	21001167	21001436	270	ENSMUSG00000041779	ENSMUST00000037998	77793	Tram2	GO:0005515(protein binding);GO:0005791(rough endoplasmic reticulum);GO:0006616(SRP-dependent cotranslational protein targeting to membrane, translocation);GO:0015031(protein transport);GO:0016020(membrane);GO:0016021(integral component of membrane);GO:0032964(collagen biosynthetic process);GO:0045048(protein insertion into ER membrane)	NA	NA	NA	translocating chain-associating membrane protein 2 [Source:MGI Symbol;Acc:MGI:1924817]	3' UTR	-0.564	0.127057	-0.868	down	1.11104	0.151916	0.765223	1	up	no	0.429561	0.353108	0.427209	0.43536	0.338111	0.315484
chr1	24030287	24030406	120	ENSMUSG00000026153	ENSMUST00000188712	56120	Fam135a	GO:0005575(cellular_component);GO:0044255(cellular lipid metabolic process);GO:0044255(cellular lipid metabolic process)	NA	NA	NA	family with sequence similarity 135, member A [Source:MGI Symbol;Acc:MGI:1915437]	Exon (ENSMUST00000027337/ENSMUSG00000026153, exon 14 of 21)	-0.604	0.110154	0.527	up	0.876801	-0.189679	0.454039	1	down	no	2.88352	2.37478	3.49159	4.13559	3.18092	2.66283
chr1	30718709	30718887	179	ENSMUSG00000053185	ENSMUST00000065469	1075	Gm9898	NA	NA	NA	NA	predicted gene 9898 [Source:MGI Symbol;Acc:MGI:3642391]	Exon (ENSMUST00000065469/ENSMUSG00000053185, exon 2 of 2)	-0.252	0.500035	1.17	up	0.22184	-2.17241	1	1	down	no	0	0	0.027151	0	0	0.12239
chr1	30802369	30802789	421	ENSMUSG00000048874	ENSMUST00000186733	70792	Phf3	GO:0003674(molecular_function);GO:0005575(cellular_component);GO:0006351(transcription, DNA-templated);GO:0008150(biological_process);GO:0046872(metal ion binding);GO:0046872(metal ion binding)	NA	NA	NA	PHD finger protein 3 [Source:MGI Symbol;Acc:MGI:2446126]	3' UTR	-3.47	3.23594e-05	0.674	up	1.36607	0.450037	0.126254	1	up	no	6.55915	7.50413	8.19573	8.77067	3.53256	3.99091
chr1	30946024	30949159	3136	ENSMUSG00000026064	ENSMUST00000153681	0	Ptp4a1	GO:0004721(phosphoprotein phosphatase activity);GO:0004725(protein tyrosine phosphatase activity);GO:0004727(prenylated protein tyrosine phosphatase activity);GO:0005634(nucleus);GO:0005737(cytoplasm);GO:0005768(endosome);GO:0005769(early endosome);GO:0005783(endoplasmic reticulum);GO:0005819(spindle);GO:0005856(cytoskeleton);GO:0005886(plasma membrane);GO:0006470(protein dephosphorylation);GO:00…	NA	K18041	EC:3.1.3.48	protein tyrosine phosphatase 4a1 [Source:MGI Symbol;Acc:MGI:1277096]	5' UTR	-6.93	4.7863e-09	0.59	up	0.48341	-1.04868	0.0724176	1	down	no	1.89055	0.751605	0.683336	4.85092	0.714489	1.31382
chr1	30942926	30943253	328	ENSMUSG00000026064	ENSMUST00000232841	6056	Ptp4a1	GO:0004721(phosphoprotein phosphatase activity);GO:0004725(protein tyrosine phosphatase activity);GO:0004727(prenylated protein tyrosine phosphatase activity);GO:0005634(nucleus);GO:0005737(cytoplasm);GO:0005768(endosome);GO:0005769(early endosome);GO:0005783(endoplasmic reticulum);GO:0005819(spindle);GO:0005856(cytoskeleton);GO:0005886(plasma membrane);GO:0006470(protein dephosphorylation);GO:00…	NA	K18041	EC:3.1.3.48	protein tyrosine phosphatase 4a1 [Source:MGI Symbol;Acc:MGI:1277096]	3' UTR	-2.88	0.000154882	0.79	up	0.48341	-1.04868	0.0724176	1	down	no	1.89055	0.751605	0.683336	4.85092	0.714489	1.31382
chr1	34969712	34969826	115	ENSMUSG00000103548	ENSMUST00000193622	29	Gm37670	NA	NA	NA	NA	predicted gene, 37670 [Source:MGI Symbol;Acc:MGI:5610898]	Exon (ENSMUST00000193622/ENSMUSG00000103548, exon 1 of 1)	-0.499	0.161065	-1.12	down	5.60626	2.48704	1	1	up	no	0.13584	0.517332	2.01041	0.061963	0.297627	0.115519
chr1	36140027	36140416	390	ENSMUSG00000037470	ENSMUST00000046875	103889	Uggt1	GO:0003980(UDP-glucose:glycoprotein glucosyltransferase activity);GO:0005515(protein binding);GO:0005783(endoplasmic reticulum);GO:0005788(endoplasmic reticulum lumen);GO:0005793(endoplasmic reticulum-Golgi intermediate compartment);GO:0006486(protein glycosylation);GO:0016740(transferase activity);GO:0016757(transferase activity, transferring glycosyl groups);GO:0018279(protein N-linked glycosyl…	04141(Protein processing in endoplasmic reticulum);04141(Protein processing in endoplasmic reticulum)	K11718	EC:2.4.1.-	UDP-glucose glycoprotein glucosyltransferase 1 [Source:MGI Symbol;Acc:MGI:2443162]	3' UTR	-4.29	3.89045e-06	0.956	up	1.00283	0.00407973	0.976974	1	up	no	5.62464	4.86902	5.29224	5.1393	5.06787	5.53416
chr1	36558110	36558289	180	ENSMUSG00000026121	ENSMUST00000195339	0	Sema4c	GO:0001755(neural crest cell migration);GO:0001843(neural tube closure);GO:0005515(protein binding);GO:0005615(extracellular space);GO:0005886(plasma membrane);GO:0005887(integral component of plasma membrane);GO:0007275(multicellular organism development);GO:0007399(nervous system development);GO:0014069(postsynaptic density);GO:0016020(membrane);GO:0016021(integral component of membrane);GO:002…	04360(Axon guidance);04360(Axon guidance)	K06521	NA	sema domain, immunoglobulin domain (Ig), transmembrane domain (TM) and short cytoplasmic domain, (semaphorin) 4C [Source:MGI Symbol;Acc:MGI:109252]	5' UTR	-0.728	0.0724436	2.68	up	1.07013	0.0977838	0.780718	1	up	no	2.73434	2.1868	1.76953	2.02936	2.11447	2.10839
chr1	42693689	42694752	1064	ENSMUSG00000060424	ENSMUST00000181660	56	Pantr1	NA	NA	NA	NA	POU domain, class 3, transcription factor 3 adjacent noncoding transcript 1 [Source:MGI Symbol;Acc:MGI:1913547]	Exon (ENSMUST00000181660/ENSMUSG00000060424, exon 1 of 4)	-0.865	0.0467735	0.505	up	0.986629	-0.0194198	0.93974	1	down	no	4.17509	7.27207	8.52915	6.85177	7.56503	5.83023
chr1	43750084	43753797	3714	ENSMUSG00000057363	ENSMUST00000126008	74003	Uxs1	GO:0005737(cytoplasm);GO:0005739(mitochondrion);GO:0005794(Golgi apparatus);GO:0016020(membrane);GO:0016021(integral component of membrane);GO:0016829(lyase activity);GO:0016831(carboxy-lyase activity);GO:0032580(Golgi cisterna membrane);GO:0033320(UDP-D-xylose biosynthetic process);GO:0042803(protein homodimerization activity);GO:0048040(UDP-glucuronate decarboxylase activity);GO:0051262(protein…	00520(Amino sugar and nucleotide sugar metabolism);00520(Amino sugar and nucleotide sugar metabolism)	K08678	EC:4.1.1.35	UDP-glucuronate decarboxylase 1 [Source:MGI Symbol;Acc:MGI:1915133]	3' UTR	-2.63	0.00030903	0.263	up	0.947261	-0.078166	0.799224	1	down	no	4.39549	8.88192	8.26084	7.97477	6.69879	8.06383
chr1	44106964	44107084	121	ENSMUSG00000026047	ENSMUST00000065767	11724	Kdelc1	GO:0005515(protein binding);GO:0005783(endoplasmic reticulum);GO:0005788(endoplasmic reticulum lumen);GO:0006486(protein glycosylation);GO:0016740(transferase activity);GO:0016757(transferase activity, transferring glycosyl groups);GO:0018242(protein O-linked glycosylation via serine);GO:0030158(protein xylosyltransferase activity);GO:0035251(UDP-glucosyltransferase activity);GO:0035252(UDP-xylos…	NA	NA	NA	KDEL (Lys-Asp-Glu-Leu) containing 1 [Source:MGI Symbol;Acc:MGI:1919300]	3' UTR	-1.05	0.025704	0.879	up	1.03472	0.0492413	0.91368	1	up	no	3.73569	2.19774	3.40443	3.618	2.63355	2.77297
chr1	45911005	45912338	1334	ENSMUSG00000025993	ENSMUST00000027137	13244	Slc40a1	GO:0002260(lymphocyte homeostasis);GO:0003158(endothelium development);GO:0005381(iron ion transmembrane transporter activity);GO:0005515(protein binding);GO:0005654(nucleoplasm);GO:0005829(cytosol);GO:0005886(plasma membrane);GO:0006811(ion transport);GO:0006826(iron ion transport);GO:0006879(cellular iron ion homeostasis);GO:0008021(synaptic vesicle);GO:0015093(ferrous iron transmembrane transp…	04216(Ferroptosis);04978(Mineral absorption);04978(Mineral absorption)	K14685	NA	solute carrier family 40 (iron-regulated transporter), member 1 [Source:MGI Symbol;Acc:MGI:1315204]	Exon (ENSMUST00000027137/ENSMUSG00000025993, exon 6 of 8)	-1.5	0.00691831	0.376	up	0.994975	-0.00726727	0.96502	1	down	no	1.47788	1.20225	1.01653	1.10466	1.06821	1.54245
chr1	52232217	52232277	61	ENSMUSG00000026103	ENSMUST00000114513	946	Gls	GO:0001967(suckling behavior);GO:0002087(regulation of respiratory gaseous exchange by neurological system process);GO:0004359(glutaminase activity);GO:0005515(protein binding);GO:0005737(cytoplasm);GO:0005739(mitochondrion);GO:0005829(cytosol);GO:0006537(glutamate biosynthetic process);GO:0006541(glutamine metabolic process);GO:0006543(glutamine catabolic process);GO:0007268(chemical synaptic tr…	00220(Arginine biosynthesis);00250(Alanine, aspartate and glutamate metabolism);00471(D-Glutamine and D-glutamate metabolism);04724(Glutamatergic synapse);04727(GABAergic synapse);04964(Proximal tubule bicarbonate reclamation);05206(MicroRNAs in cancer);05230(Central carbon metabolism in cancer);05230(Central carbon metabolism in cancer)	K01425	EC:3.5.1.2	glutaminase [Source:MGI Symbol;Acc:MGI:95752]	5' UTR	-0.484	0.170608	-1.65	down	1.16703	0.222848	0.261837	1	up	no	21.2324	19.0011	22.9539	19.2488	16.5891	18.3057
chr1	52232932	52233232	301	ENSMUSG00000026103	ENSMUST00000114513	0	Gls	GO:0001967(suckling behavior);GO:0002087(regulation of respiratory gaseous exchange by neurological system process);GO:0004359(glutaminase activity);GO:0005515(protein binding);GO:0005737(cytoplasm);GO:0005739(mitochondrion);GO:0005829(cytosol);GO:0006537(glutamate biosynthetic process);GO:0006541(glutamine metabolic process);GO:0006543(glutamine catabolic process);GO:0007268(chemical synaptic tr…	00220(Arginine biosynthesis);00250(Alanine, aspartate and glutamate metabolism);00471(D-Glutamine and D-glutamate metabolism);04724(Glutamatergic synapse);04727(GABAergic synapse);04964(Proximal tubule bicarbonate reclamation);05206(MicroRNAs in cancer);05230(Central carbon metabolism in cancer);05230(Central carbon metabolism in cancer)	K01425	EC:3.5.1.2	glutaminase [Source:MGI Symbol;Acc:MGI:95752]	5' UTR	-1.19	0.0169824	-1.83	down	1.16703	0.222848	0.261837	1	up	no	21.2324	19.0011	22.9539	19.2488	16.5891	18.3057
chr1	52657872	52658381	510	ENSMUSG00000041439	ENSMUST00000156876	69081	Mfsd6	GO:0002250(adaptive immune response);GO:0002376(immune system process);GO:0005886(plasma membrane);GO:0016020(membrane);GO:0016021(integral component of membrane);GO:0032393(MHC class I receptor activity);GO:0042288(MHC class I protein binding);GO:0042590(antigen processing and presentation of exogenous peptide antigen via MHC class I);GO:0042590(antigen processing and presentation of exogenous p…	NA	NA	NA	major facilitator superfamily domain containing 6 [Source:MGI Symbol;Acc:MGI:1922925]	3' UTR	-4.16	5.49541e-06	0.223	up	0.966381	-0.0493367	0.766191	1	down	no	16.5971	16.7126	17.0065	17.5566	16.6888	17.8213
chr1	52789404	52794528	5125	ENSMUSG00000026102	ENSMUST00000027271	23160	Inpp1	GO:0004441(inositol-1,4-bisphosphate 1-phosphatase activity);GO:0016787(hydrolase activity);GO:0046854(phosphatidylinositol phosphorylation);GO:0046855(inositol phosphate dephosphorylation);GO:0046872(metal ion binding);GO:0046872(metal ion binding)	00562(Inositol phosphate metabolism);04070(Phosphatidylinositol signaling system);04070(Phosphatidylinositol signaling system)	K01107	EC:3.1.3.57	inositol polyphosphate-1-phosphatase [Source:MGI Symbol;Acc:MGI:104848]	3' UTR	-1.74	0.00354813	-0.146	down	1.04629	0.0652838	0.810091	1	up	no	6.57909	5.47567	4.94629	5.35539	5.38558	5.50791
chr1	54397645	54397914	270	ENSMUSG00000041303	ENSMUST00000041638	41057	Gtf3c3	GO:0000127(transcription factor TFIIIC complex);GO:0000995(RNA polymerase III general transcription initiation factor activity);GO:0001004(RNA polymerase III transcription regulator recruiting activity);GO:0005515(protein binding);GO:0005634(nucleus);GO:0005730(nucleolus);GO:0006383(transcription by RNA polymerase III);GO:0031965(nuclear membrane);GO:0070898(RNA polymerase III preinitiation compl…	NA	K15201	NA	general transcription factor IIIC, polypeptide 3 [Source:MGI Symbol;Acc:MGI:2138383]	3' UTR	-2.01	0.00165959	0.634	up	0.953251	-0.0690712	0.722508	1	down	no	8.00762	7.04995	6.976	8.07204	7.21852	7.82355
chr1	54645340	54645610	271	ENSMUSG00000052331	ENSMUST00000189563	3003	Ankrd44	GO:0003674(molecular_function);GO:0005515(protein binding);GO:0005575(cellular_component);GO:0008150(biological_process);GO:0008150(biological_process)	NA	K15503	NA	ankyrin repeat domain 44 [Source:MGI Symbol;Acc:MGI:3045243]	3' UTR	-0.807	0.0562341	0.503	up	0.856291	-0.223827	0.386119	1	down	no	1.03999	1.0031	1.05835	1.17501	1.08234	1.36459
chr1	55078161	55078546	386	ENSMUSG00000025980	ENSMUST00000027123	9478	Hspd1	GO:0000166(nucleotide binding);GO:0001530(lipopolysaccharide binding);GO:0001666(response to hypoxia);GO:0002020(protease binding);GO:0002039(p53 binding);GO:0002368(B cell cytokine production);GO:0002755(MyD88-dependent toll-like receptor signaling pathway);GO:0002842(positive regulation of T cell mediated immune response to tumor cell);GO:0002931(response to ischemia);GO:0003725(double-stranded…	03018(RNA degradation);04940(Type I diabetes mellitus);05134(Legionellosis);05152(Tuberculosis);05152(Tuberculosis)	K04077	NA	heat shock protein 1 (chaperonin) [Source:MGI Symbol;Acc:MGI:96242]	3' UTR	-10.8	3.16228e-13	0.352	up	0.866495	-0.206737	0.292288	1	down	no	73.5323	87.4758	71.2726	90.1328	93.1475	84.7891
chr1	55170159	55170399	241	ENSMUSG00000025978	ENSMUST00000027121	56383	Rftn2	GO:0003674(molecular_function);GO:0005886(plasma membrane);GO:0016020(membrane);GO:0033227(dsRNA transport);GO:0043330(response to exogenous dsRNA);GO:0043330(response to exogenous dsRNA)	NA	NA	NA	raftlin family member 2 [Source:MGI Symbol;Acc:MGI:1921263]	3' UTR	-2.41	0.000562341	0.655	up	0.955426	-0.0657835	0.738364	1	down	no	7.92977	8.63326	6.66945	7.19626	9.28077	7.83932
chr1	57388237	57388685	449	ENSMUSG00000048495	ENSMUST00000162686	18416	Tyw5	GO:0000049(tRNA binding);GO:0005506(iron ion binding);GO:0005575(cellular_component);GO:0008033(tRNA processing);GO:0016491(oxidoreductase activity);GO:0016706(2-oxoglutarate-dependent dioxygenase activity);GO:0031591(wybutosine biosynthetic process);GO:0042803(protein homodimerization activity);GO:0046872(metal ion binding);GO:0051213(dioxygenase activity);GO:0055114(oxidation-reduction process)…	NA	K18066	EC:1.14.11.42	tRNA-yW synthesizing protein 5 [Source:MGI Symbol;Acc:MGI:1915986]	3' UTR	-6.36	1.99526e-08	0.801	up	0.923933	-0.11414	0.716885	1	down	no	2.996	2.30859	3.08452	3.67456	2.6139	2.79132
chr1	59619596	59640191	20596	ENSMUSG00000047361	ENSMUST00000190490	0	Gm973	GO:0003674(molecular_function);GO:0005575(cellular_component);GO:0008150(biological_process);GO:0008150(biological_process)	NA	NA	NA	predicted gene 973 [Source:MGI Symbol;Acc:MGI:2685819]	3' UTR	-45.1	1.99526e-48	0.465	up	0.940024	-0.0892303	0.715702	1	down	no	2.92317	2.7867	2.57364	3.16559	2.88699	2.75943
chr1	60483191	60483521	331	ENSMUSG00000026014	ENSMUST00000140485	83258	Raph1	GO:0005515(protein binding);GO:0005829(cytosol);GO:0005886(plasma membrane);GO:0007165(signal transduction);GO:0016604(nuclear body);GO:0031252(cell leading edge);GO:0048675(axon extension);GO:0048675(axon extension)	NA	NA	NA	Ras association (RalGDS/AF-6) and pleckstrin homology domains 1 [Source:MGI Symbol;Acc:MGI:1924550]	3' UTR	-2.44	0.000512861	0.489	up	0.958581	-0.0610273	0.744091	1	down	no	2.60708	1.84001	2.66033	2.63376	2.11579	2.66497
chr1	60487686	60487806	121	ENSMUSG00000026014	ENSMUST00000140485	78973	Raph1	GO:0005515(protein binding);GO:0005829(cytosol);GO:0005886(plasma membrane);GO:0007165(signal transduction);GO:0016604(nuclear body);GO:0031252(cell leading edge);GO:0048675(axon extension);GO:0048675(axon extension)	NA	NA	NA	Ras association (RalGDS/AF-6) and pleckstrin homology domains 1 [Source:MGI Symbol;Acc:MGI:1924550]	3' UTR	-1.49	0.00707946	0.852	up	0.958581	-0.0610273	0.744091	1	down	no	2.60708	1.84001	2.66033	2.63376	2.11579	2.66497
chr1	63057790	63060218	2429	ENSMUSG00000040865	ENSMUST00000133236	31711	Ino80d	NA	NA	K11668	NA	INO80 complex subunit D [Source:MGI Symbol;Acc:MGI:3027003]	3' UTR	-2.91	0.000144544	-0.5	down	1.33648	0.418441	0.296034	1	up	no	1.13477	2.09782	2.1939	2.34535	1.06918	0.64574
chr1	63085732	63091843	6112	ENSMUSG00000040865	ENSMUST00000133236	86	Ino80d	NA	NA	K11668	NA	INO80 complex subunit D [Source:MGI Symbol;Acc:MGI:3027003]	5' UTR	-9.35	1.25893e-11	-1.18	down	1.33648	0.418441	0.296034	1	up	no	1.13477	2.09782	2.1939	2.34535	1.06918	0.64574
chr1	63156954	63157074	121	ENSMUSG00000025968	ENSMUST00000027111	19748	Ndufs1	GO:0003954(NADH dehydrogenase activity);GO:0005739(mitochondrion);GO:0005743(mitochondrial inner membrane);GO:0005747(mitochondrial respiratory chain complex I);GO:0005758(mitochondrial intermembrane space);GO:0008137(NADH dehydrogenase (ubiquinone) activity);GO:0008637(apoptotic mitochondrial changes);GO:0009055(electron transfer activity);GO:0016020(membrane);GO:0016491(oxidoreductase activity)…	00190(Oxidative phosphorylation);04714(Thermogenesis);04723(Retrograde endocannabinoid signaling);04932(Non-alcoholic fatty liver disease (NAFLD));05010(Alzheimer disease);05012(Parkinson disease);05016(Huntington disease);05016(Huntington disease)	K03934	1.6.99.3;EC:7.1.1.2	NADH:ubiquinone oxidoreductase core subunit S1 [Source:MGI Symbol;Acc:MGI:2443241]	Exon (ENSMUST00000138611/ENSMUSG00000084799, exon 4 of 4)	-0.479	0.17378	-0.425	down	0.895428	-0.159351	0.386245	1	down	no	21.2006	20.6477	18.2398	22.3281	21.2771	23.5003
chr1	64679901	64680256	356	ENSMUSG00000087213	ENSMUST00000150749	10403	2810408I11Rik	NA	NA	NA	NA	RIKEN cDNA 2810408I11 gene [Source:MGI Symbol;Acc:MGI:1917191]	Exon (ENSMUST00000150749/ENSMUSG00000087213, exon 2 of 2)	-0.922	0.0389045	1.36	up	0.369148	-1.43773	1	1	down	no	0	0.063317	0	0	0.0691741	0.102348
chr1	64736095	64736245	151	ENSMUSG00000102140	ENSMUST00000194323	0	Gm38058	NA	NA	NA	NA	predicted gene, 38058 [Source:MGI Symbol;Acc:MGI:5611286]	Exon (ENSMUST00000194323/ENSMUSG00000102140, exon 1 of 1)	-0.485	0.169824	1.81	up	1.08779	0.121402	1	1	up	no	0.100156	0.05535	0.027119	0	0.045798	0.122088
chr1	64736634	64737272	639	ENSMUSG00000045005	ENSMUST00000063982	479	Fzd5	GO:0000139(Golgi membrane);GO:0000578(embryonic axis specification);GO:0001525(angiogenesis);GO:0001540(amyloid-beta binding);GO:0001944(vasculature development);GO:0002726(positive regulation of T cell cytokine production);GO:0004888(transmembrane signaling receptor activity);GO:0004930(G protein-coupled receptor activity);GO:0005515(protein binding);GO:0005769(early endosome);GO:0005794(Golgi a…	04150(mTOR signaling pathway);04310(Wnt signaling pathway);04390(Hippo signaling pathway);04550(Signaling pathways regulating pluripotency of stem cells);04916(Melanogenesis);04934(Cushing syndrome);05165(Human papillomavirus infection);05200(Pathways in cancer);05205(Proteoglycans in cancer);05217(Basal cell carcinoma);05224(Breast cancer);05225(Hepatocellular carcinoma);05226(Gastric cancer)	K02375	NA	frizzled class receptor 5 [Source:MGI Symbol;Acc:MGI:108571]	5' UTR	-1.99	0.0017378	4.19	up	1.27192	0.347011	0.49614	1	up	no	1.16939	0.682493	0.333638	0.652337	0.39636	0.669584
chr1	64789144	64789294	151	ENSMUSG00000051344	ENSMUST00000139649	167530	Plekhm3	GO:0005515(protein binding);GO:0005737(cytoplasm);GO:0005794(Golgi apparatus);GO:0005886(plasma membrane);GO:0016020(membrane);GO:0045445(myoblast differentiation);GO:0046872(metal ion binding);GO:0046872(metal ion binding)	NA	NA	NA	pleckstrin homology domain containing, family M, member 3 [Source:MGI Symbol;Acc:MGI:2443627]	3' UTR	-1.05	0.025704	0.714	up	0.66311	-0.592679	0.101946	1	down	no	4.35231	4.59632	1.23692	5.17252	4.81661	5.37112
chr1	64793901	64819969	26069	ENSMUSG00000051344	ENSMUST00000139649	136855	Plekhm3	GO:0005515(protein binding);GO:0005737(cytoplasm);GO:0005794(Golgi apparatus);GO:0005886(plasma membrane);GO:0016020(membrane);GO:0045445(myoblast differentiation);GO:0046872(metal ion binding);GO:0046872(metal ion binding)	NA	NA	NA	pleckstrin homology domain containing, family M, member 3 [Source:MGI Symbol;Acc:MGI:2443627]	3' UTR	-1.41	0.00891251	0.184	up	0.66311	-0.592679	0.101946	1	down	no	4.35231	4.59632	1.23692	5.17252	4.81661	5.37112
chr1	66830869	66830929	61	ENSMUSG00000026003	ENSMUST00000027153	32348	Acadl	GO:0000062(fatty-acyl-CoA binding);GO:0003995(acyl-CoA dehydrogenase activity);GO:0004466(long-chain-acyl-CoA dehydrogenase activity);GO:0005739(mitochondrion);GO:0005759(mitochondrial matrix);GO:0016491(oxidoreductase activity);GO:0016627(oxidoreductase activity, acting on the CH-CH group of donors);GO:0031966(mitochondrial membrane);GO:0033539(fatty acid beta-oxidation using acyl-CoA dehydrogen…	00071(Fatty acid degradation);03320(PPAR signaling pathway);03320(PPAR signaling pathway)	K00255	EC:1.3.8.8	acyl-Coenzyme A dehydrogenase, long-chain [Source:MGI Symbol;Acc:MGI:87866]	3' UTR	-2.09	0.00131826	0.942	up	0.965726	-0.0503136	0.783193	1	down	no	23.9191	23.7132	21.0407	23.2614	22.6527	25.1961
chr1	67003424	67003514	91	ENSMUSG00000026000	ENSMUST00000027149	35351	Lancl1	GO:0003824(catalytic activity);GO:0004364(glutathione transferase activity);GO:0005737(cytoplasm);GO:0005886(plasma membrane);GO:0008270(zinc ion binding);GO:0016020(membrane);GO:0016740(transferase activity);GO:0017124(SH3 domain binding);GO:0043295(glutathione binding);GO:0043523(regulation of neuron apoptotic process);GO:0046872(metal ion binding);GO:0050750(low-density lipoprotein particle re…	NA	NA	NA	LanC (bacterial lantibiotic synthetase component C)-like 1 [Source:MGI Symbol;Acc:MGI:1336997]	3' UTR	-2.19	0.001	0.461	up	1.06725	0.0939043	0.655794	1	up	no	18.0201	20.1174	18.9089	17.2457	18.8597	17.346
chr1	68039982	68042446	2465	ENSMUSG00000062209	ENSMUST00000119142	1065310	Erbb4	GO:0000166(nucleotide binding);GO:0001755(neural crest cell migration);GO:0004672(protein kinase activity);GO:0004713(protein tyrosine kinase activity);GO:0004714(transmembrane receptor protein tyrosine kinase activity);GO:0005154(epidermal growth factor receptor binding);GO:0005515(protein binding);GO:0005524(ATP binding);GO:0005634(nucleus);GO:0005737(cytoplasm);GO:0005739(mitochondrion);GO:000…	04010(MAPK signaling pathway);04012(ErbB signaling pathway);04020(Calcium signaling pathway);04151(PI3K-Akt signaling pathway);05205(Proteoglycans in cancer);05205(Proteoglycans in cancer)	K05085	EC:2.7.10.1	erb-b2 receptor tyrosine kinase 4 [Source:MGI Symbol;Acc:MGI:104771]	3' UTR	-4.4	2.95121e-06	-0.82	down	0.751535	-0.412087	0.0566617	1	down	no	3.10865	4.10971	4.00748	5.3309	4.54153	5.06477
chr1	71243085	71243235	151	ENSMUSG00000050296	ENSMUST00000087268	171675	Abca12	GO:0000166(nucleotide binding);GO:0005102(signaling receptor binding);GO:0005215(transporter activity);GO:0005319(lipid transporter activity);GO:0005515(protein binding);GO:0005524(ATP binding);GO:0005737(cytoplasm);GO:0005743(mitochondrial inner membrane);GO:0005829(cytosol);GO:0005886(plasma membrane);GO:0006869(lipid transport);GO:0010875(positive regulation of cholesterol efflux);GO:0016020(m…	02010(ABC transporters)	K05646	NA	ATP-binding cassette, sub-family A (ABC1), member 12 [Source:MGI Symbol;Acc:MGI:2676312]	3' UTR	-0.398	0.241546	2.58	up	0.183017	-2.44995	1	1	down	no	0.0105037	0	0	0.0213548	0.00726678	0.0287703
chr1	72427172	72427411	240	ENSMUSG00000039372	ENSMUST00000047786	109519	March4	GO:0000139(Golgi membrane);GO:0004842(ubiquitin-protein transferase activity);GO:0005794(Golgi apparatus);GO:0005795(Golgi stack);GO:0005802(trans-Golgi network);GO:0008270(zinc ion binding);GO:0016020(membrane);GO:0016021(integral component of membrane);GO:0016567(protein ubiquitination);GO:0016740(transferase activity);GO:0046872(metal ion binding)	NA	K10659	EC:2.3.2.27	membrane-associated ring finger (C3HC4) 4 [Source:MGI Symbol;Acc:MGI:2683550]	3' UTR	-1.79	0.0030903	1.24	up	0.834401	-0.261188	0.289364	1	down	no	4.95668	7.21988	6.61701	7.37656	7.81439	7.33249
chr1	72858022	72858081	60	ENSMUSG00000026185	ENSMUST00000027377	16803	Igfbp5	GO:0001558(regulation of cell growth);GO:0001649(osteoblast differentiation);GO:0001968(fibronectin binding);GO:0005520(insulin-like growth factor binding);GO:0005576(extracellular region);GO:0005615(extracellular space);GO:0006006(glucose metabolic process);GO:0007565(female pregnancy);GO:0007568(aging);GO:0010906(regulation of glucose metabolic process);GO:0014912(negative regulation of smooth …	NA	NA	NA	insulin-like growth factor binding protein 5 [Source:MGI Symbol;Acc:MGI:96440]	3' UTR	-0.896	0.042658	0.603	up	0.983603	-0.0238519	0.876548	1	down	no	46.4565	49.8533	42.5175	44.7683	47.6021	48.7713
chr1	74587797	74588006	210	ENSMUSG00000026135	ENSMUST00000130112	0	Zfp142	GO:0000979(RNA polymerase II core promoter sequence-specific DNA binding);GO:0003674(molecular_function);GO:0003676(nucleic acid binding);GO:0005575(cellular_component);GO:0005634(nucleus);GO:0008150(biological_process);GO:0010468(regulation of gene expression);GO:0035097(histone methyltransferase complex);GO:0035097(histone methyltransferase complex)	NA	NA	NA	zinc finger protein 142 [Source:MGI Symbol;Acc:MGI:1924514]	5' UTR	-0.537	0.139959	0.507	up	0.973708	-0.0384394	0.825672	1	down	no	3.72041	3.06912	3.88918	3.60312	3.41476	3.94918
chr1	75317493	75317613	121	ENSMUSG00000026209	ENSMUST00000066668	24	Dnpep	GO:0004177(aminopeptidase activity);GO:0005576(extracellular region);GO:0005737(cytoplasm);GO:0005829(cytosol);GO:0006508(proteolysis);GO:0008233(peptidase activity);GO:0008237(metallopeptidase activity);GO:0008270(zinc ion binding);GO:0016787(hydrolase activity);GO:0042802(identical protein binding);GO:0046872(metal ion binding);GO:0070006(metalloaminopeptidase activity);GO:0070006(metalloaminop…	NA	K01267	EC:3.4.11.21	aspartyl aminopeptidase [Source:MGI Symbol;Acc:MGI:1278328]	5' UTR	-0.183	0.64121	0.807	up	1.10239	0.140629	0.61213	1	up	no	4.52177	3.8041	3.76762	3.87069	3.22056	3.87904
chr1	75479340	75487281	7942	ENSMUSG00000026211	ENSMUST00000156499	0	Obsl1	GO:0000226(microtubule cytoskeleton organization);GO:0005515(protein binding);GO:0005737(cytoplasm);GO:0005794(Golgi apparatus);GO:0005813(centrosome);GO:0005865(striated muscle thin filament);GO:0006936(muscle contraction);GO:0007030(Golgi organization);GO:0007088(regulation of mitotic nuclear division);GO:0008307(structural constituent of muscle);GO:0030017(sarcomere);GO:0030018(Z disc);GO:0030…	NA	K19574	NA	obscurin-like 1 [Source:MGI Symbol;Acc:MGI:2138628]	5' UTR	-1.77	0.00316228	0.622	up	1.00454	0.00653544	0.998082	1	up	no	1.32982	1.18291	1.58639	1.49173	1.15906	1.4298
chr1	75505584	75506452	869	ENSMUSG00000026211	ENSMUST00000113567	0	Obsl1	GO:0000226(microtubule cytoskeleton organization);GO:0005515(protein binding);GO:0005737(cytoplasm);GO:0005794(Golgi apparatus);GO:0005813(centrosome);GO:0005865(striated muscle thin filament);GO:0006936(muscle contraction);GO:0007030(Golgi organization);GO:0007088(regulation of mitotic nuclear division);GO:0008307(structural constituent of muscle);GO:0030017(sarcomere);GO:0030018(Z disc);GO:0030…	NA	K19574	NA	obscurin-like 1 [Source:MGI Symbol;Acc:MGI:2138628]	5' UTR	-2.25	0.000851138	-1.01	down	1.00454	0.00653544	0.998082	1	up	no	1.32982	1.18291	1.58639	1.49173	1.15906	1.4298
chr1	78596017	78596674	658	ENSMUSG00000099364	ENSMUST00000190504	12834	5730419F03Rik	NA	NA	NA	NA	RIKEN cDNA 5730419F03 gene [Source:MGI Symbol;Acc:MGI:1917787]	Exon (ENSMUST00000190504/ENSMUSG00000099364, exon 2 of 2)	-0.252	0.500035	1.05	up	8.59945	3.10424	1	1	up	no	0.161335	0.084131	0.056624	0	0.035129	0
chr1	82237028	82287759	50732	ENSMUSG00000055980	ENSMUST00000069799	3657	Irs1	GO:0001784(phosphotyrosine residue binding);GO:0005070(SH3/SH2 adaptor activity);GO:0005158(insulin receptor binding);GO:0005159(insulin-like growth factor receptor binding);GO:0005634(nucleus);GO:0005829(cytosol);GO:0005886(plasma membrane);GO:0005901(caveola);GO:0008286(insulin receptor signaling pathway);GO:0010907(positive regulation of glucose metabolic process);GO:0014065(phosphatidylinosit…	04022(cGMP-PKG signaling pathway);04068(FoxO signaling pathway);04140(Autophagy - animal);04150(mTOR signaling pathway);04151(PI3K-Akt signaling pathway);04152(AMPK signaling pathway);04211(Longevity regulating pathway);04213(Longevity regulating pathway - multiple species);04722(Neurotrophin signaling pathway);04910(Insulin signaling pathway);04920(Adipocytokine signaling pathway);04923(Regulati…	K16172	NA	insulin receptor substrate 1 [Source:MGI Symbol;Acc:MGI:99454]	3' UTR	-3.01	0.000109648	-0.415	down	1.1524	0.204646	0.395452	1	up	no	3.52247	3.12428	3.39064	2.77305	2.86474	3.07217
chr1	83012553	83013832	1280	ENSMUSG00000038496	ENSMUST00000045560	24616	Slc19a3	GO:0005886(plasma membrane);GO:0015234(thiamine transmembrane transporter activity);GO:0015884(folic acid transport);GO:0015888(thiamine transport);GO:0016020(membrane);GO:0016021(integral component of membrane);GO:0051180(vitamin transport);GO:0055085(transmembrane transport);GO:0071934(thiamine transmembrane transport);GO:0090482(vitamin transmembrane transporter activity);GO:0090482(vitamin tr…	04977(Vitamin digestion and absorption);04977(Vitamin digestion and absorption)	K14610	NA	solute carrier family 19, member 3 [Source:MGI Symbol;Acc:MGI:1931307]	3' UTR	-3.43	3.71535e-05	0.614	up	1.26248	0.336263	0.404577	1	up	no	1.96447	1.8641	1.49997	1.29472	1.48135	1.44461
chr1	84695982	84696042	61	ENSMUSG00000036766	ENSMUST00000191306	0	Dner	GO:0005112(Notch binding);GO:0005509(calcium ion binding);GO:0005769(early endosome);GO:0005886(plasma membrane);GO:0007219(Notch signaling pathway);GO:0007220(Notch receptor processing);GO:0007275(multicellular organism development);GO:0007417(central nervous system development);GO:0010001(glial cell differentiation);GO:0016020(membrane);GO:0016021(integral component of membrane);GO:0030154(cell…	NA	NA	NA	delta/notch-like EGF repeat containing [Source:MGI Symbol;Acc:MGI:2152889]	5' UTR	-0.503	0.158489	-0.874	down	1.00008	0.000109196	0.95206	1	up	no	37.2614	26.9254	25.9075	28.3252	28.74	33.0222
chr1	85940342	85961007	20666	ENSMUSG00000049608	ENSMUST00000086975	0	Gpr55	GO:0004930(G protein-coupled receptor activity);GO:0004949(cannabinoid receptor activity);GO:0005886(plasma membrane);GO:0005887(integral component of plasma membrane);GO:0007165(signal transduction);GO:0007186(G protein-coupled receptor signaling pathway);GO:0007202(activation of phospholipase C activity);GO:0016020(membrane);GO:0016021(integral component of membrane);GO:0035025(positive regulat…	NA	K08413	NA	G protein-coupled receptor 55 [Source:MGI Symbol;Acc:MGI:2685064]	5' UTR	-1.95	0.00199526	0.621	up	0.570306	-0.810192	0.133022	1	down	no	0.238746	0.285022	0.40727	0.537031	0.516579	0.578914
chr1	86346996	86347176	181	ENSMUSG00000026234	ENSMUST00000027438	12224	Ncl	GO:0001525(angiogenesis);GO:0001650(fibrillar center);GO:0001651(dense fibrillar component);GO:0003676(nucleic acid binding);GO:0003677(DNA binding);GO:0003697(single-stranded DNA binding);GO:0003723(RNA binding);GO:0005102(signaling receptor binding);GO:0005509(calcium ion binding);GO:0005515(protein binding);GO:0005634(nucleus);GO:0005654(nucleoplasm);GO:0005730(nucleolus);GO:0005737(cytoplasm)…	NA	K11294	NA	nucleolin [Source:MGI Symbol;Acc:MGI:97286]	3' UTR	-2.09	0.00131826	0.607	up	0.811436	-0.301451	0.124747	1	down	no	25.3024	30.8383	25.5995	34.0814	33.1599	33.494
chr1	86564553	86582599	18047	ENSMUSG00000026239	ENSMUST00000027444	0	Pde6d	GO:0004114(3',5'-cyclic-nucleotide phosphodiesterase activity);GO:0005095(GTPase inhibitor activity);GO:0005515(protein binding);GO:0005737(cytoplasm);GO:0005829(cytosol);GO:0005856(cytoskeleton);GO:0007601(visual perception);GO:0007602(phototransduction);GO:0016020(membrane);GO:0017137(Rab GTPase binding);GO:0030659(cytoplasmic vesicle membrane);GO:0031410(cytoplasmic vesicle);GO:0034260(negativ…	00230(Purine metabolism);00230(Purine metabolism)	K13758	NA	phosphodiesterase 6D, cGMP-specific, rod, delta [Source:MGI Symbol;Acc:MGI:1270843]	5' UTR	-2.21	0.000954993	0.521	up	0.84763	-0.238493	0.514628	1	down	no	16.0345	6.0778	6.15161	5.38338	13.6688	14.2924
chr1	91412905	91414008	1104	ENSMUSG00000067071	ENSMUST00000132188	0	Hes6	GO:0000122(negative regulation of transcription by RNA polymerase II);GO:0000977(RNA polymerase II regulatory region sequence-specific DNA binding);GO:0001227(DNA-binding transcription repressor activity, RNA polymerase II-specific);GO:0001756(somitogenesis);GO:0003677(DNA binding);GO:0003700(DNA-binding transcription factor activity);GO:0003712(transcription coregulator activity);GO:0003714(tran…	05165(Human papillomavirus infection);05165(Human papillomavirus infection)	K09087	NA	hairy and enhancer of split 6 [Source:MGI Symbol;Acc:MGI:1859852]	5' UTR	-4.49	2.34423e-06	-1.45	down	1.22501	0.292797	0.412866	1	up	no	5.74956	3.99082	4.3522	3.67146	3.53373	4.29884
chr1	91800328	91801167	840	ENSMUSG00000100980	ENSMUST00000187564	1770	Gm29100	NA	NA	NA	NA	predicted gene 29100 [Source:MGI Symbol;Acc:MGI:5579806]	Exon (ENSMUST00000187564/ENSMUSG00000100980, exon 1 of 1)	-2.04	0.00151356	-1.66	down	0.736607	-0.441033	0.554329	1	down	no	0.0631	0.278373	0.25067	0.146629	0.245489	0.411761
chr1	91801737	91801947	211	ENSMUSG00000007805	ENSMUST00000007949	276	Twist2	GO:0005634(nucleus);GO:0005730(nucleolus);GO:0005737(cytoplasm);GO:0030335(positive regulation of cell migration);GO:0043066(negative regulation of apoptotic process);GO:0045668(negative regulation of osteoblast differentiation);GO:0046983(protein dimerization activity);GO:0046983(protein dimerization activity)	05205(Proteoglycans in cancer);05205(Proteoglycans in cancer)	K09069	NA	twist basic helix-loop-helix transcription factor 2 [Source:MGI Symbol;Acc:MGI:104685]	Exon (ENSMUST00000007949/ENSMUSG00000007805, exon 1 of 2)	-0.734	0.0707946	1.9	up	0.750111	-0.414824	1	1	down	no	0.113064	0.095362	0.0487907	0.0692299	0.0514596	0.222215
chr1	91932373	91933301	929	ENSMUSG00000026313	ENSMUST00000097644	247040	Hdac4	GO:0000118(histone deacetylase complex);GO:0000122(negative regulation of transcription by RNA polymerase II);GO:0000978(RNA polymerase II proximal promoter sequence-specific DNA binding);GO:0001085(RNA polymerase II transcription factor binding);GO:0001501(skeletal system development);GO:0002076(osteoblast development);GO:0003677(DNA binding);GO:0003682(chromatin binding);GO:0003714(transcriptio…	04371(Apelin signaling pathway);05034(Alcoholism);05203(Viral carcinogenesis);05203(Viral carcinogenesis)	K11406	EC:3.5.1.98	histone deacetylase 4 [Source:MGI Symbol;Acc:MGI:3036234]	3' UTR	-6.12	3.71535e-08	0.493	up	1.0093	0.0133499	0.972903	1	up	no	2.50386	2.73723	2.8013	2.64362	2.64584	2.67886
chr1	93151768	93151978	211	ENSMUSG00000034159	ENSMUST00000043718	8970	2310007B03Rik	GO:0003674(molecular_function);GO:0005575(cellular_component);GO:0008150(biological_process)	NA	NA	NA	RIKEN cDNA 2310007B03 gene [Source:MGI Symbol;Acc:MGI:1919124]	3' UTR	-0.411	0.22856	1.95	up	0.124757	-3.00281	1	1	down	no	0	0.0316316	0	0.0957036	0.0605313	0.0973114
chr1	93308890	93308950	61	ENSMUSG00000026274	ENSMUST00000128655	8463	Pask	GO:0000166(nucleotide binding);GO:0004672(protein kinase activity);GO:0004674(protein serine/threonine kinase activity);GO:0005524(ATP binding);GO:0005634(nucleus);GO:0005737(cytoplasm);GO:0005829(cytosol);GO:0006468(protein phosphorylation);GO:0008289(lipid binding);GO:0016301(kinase activity);GO:0016310(phosphorylation);GO:0016740(transferase activity);GO:0035091(phosphatidylinositol binding);G…	NA	K08801	EC:2.7.11.1	PAS domain containing serine/threonine kinase [Source:MGI Symbol;Acc:MGI:2155936]	3' UTR	-0.981	0.0323594	3.32	up	1.20204	0.265488	0.589343	1	up	no	0.65203	0.303145	0.388933	0.414571	0.325028	0.378588
chr1	93792576	93792785	210	ENSMUSG00000026281	ENSMUST00000027503	9149	Dtymk	GO:0000166(nucleotide binding);GO:0004550(nucleoside diphosphate kinase activity);GO:0004798(thymidylate kinase activity);GO:0005524(ATP binding);GO:0005634(nucleus);GO:0005737(cytoplasm);GO:0005739(mitochondrion);GO:0005758(mitochondrial intermembrane space);GO:0005759(mitochondrial matrix);GO:0005829(cytosol);GO:0006165(nucleoside diphosphate phosphorylation);GO:0006227(dUDP biosynthetic proces…	00240(Pyrimidine metabolism);00240(Pyrimidine metabolism)	K00943	EC:2.7.4.9	deoxythymidylate kinase [Source:MGI Symbol;Acc:MGI:108396]	3' UTR	-3.6	2.39883e-05	1.08	up	1.0726	0.101108	0.725494	1	up	no	8.15277	5.91049	7.72492	7.09468	5.89571	7.3231
chr1	95667181	95667271	91	ENSMUSG00000040710	ENSMUST00000043336	300	St8sia4	GO:0000139(Golgi membrane);GO:0001574(ganglioside biosynthetic process);GO:0003828(alpha-N-acetylneuraminate alpha-2,8-sialyltransferase activity);GO:0005794(Golgi apparatus);GO:0006486(protein glycosylation);GO:0006491(N-glycan processing);GO:0008373(sialyltransferase activity);GO:0009311(oligosaccharide metabolic process);GO:0016020(membrane);GO:0016021(integral component of membrane);GO:001674…	NA	K06614	EC:2.4.99.-	ST8 alpha-N-acetyl-neuraminide alpha-2,8-sialyltransferase 4 [Source:MGI Symbol;Acc:MGI:106018]	5' UTR	-0.49	0.166725	0.874	up	0.828732	-0.271022	0.292525	1	down	no	1.04237	0.739821	0.760676	1.07913	0.830341	1.15891
chr1	97706198	97706348	151	ENSMUSG00000040648	ENSMUST00000137758	8801	Ppip5k2	GO:0000166(nucleotide binding);GO:0000827(inositol-1,3,4,5,6-pentakisphosphate kinase activity);GO:0000828(inositol hexakisphosphate kinase activity);GO:0000829(inositol heptakisphosphate kinase activity);GO:0000832(inositol hexakisphosphate 5-kinase activity);GO:0005524(ATP binding);GO:0005737(cytoplasm);GO:0005829(cytosol);GO:0006020(inositol metabolic process);GO:0016301(kinase activity);GO:00…	04070(Phosphatidylinositol signaling system);04070(Phosphatidylinositol signaling system)	K13024	EC:2.7.4.24	diphosphoinositol pentakisphosphate kinase 2 [Source:MGI Symbol;Acc:MGI:2142810]	3' UTR	-2.43	0.000524807	-0.889	down	1.01599	0.022889	0.958212	1	up	no	2.27022	1.45687	1.42767	1.87741	1.05041	2.14581
chr1	97770171	97770411	241	ENSMUSG00000026333	ENSMUST00000112844	0	Gin1	GO:0003676(nucleic acid binding);GO:0015074(DNA integration);GO:0015074(DNA integration)	NA	NA	NA	gypsy retrotransposon integrase 1 [Source:MGI Symbol;Acc:MGI:2182036]	5' UTR	-1.51	0.00660693	0.705	up	1.02648	0.0376989	0.931033	1	up	no	1.28524	1.1326	1.7721	1.49115	1.2578	1.33292
chr1	101893017	101893373	357	ENSMUSG00000099375	ENSMUST00000186885	1718	Gm28187	NA	NA	NA	NA	predicted gene 28187 [Source:MGI Symbol;Acc:MGI:5578893]	Exon (ENSMUST00000186885/ENSMUSG00000099375, exon 1 of 1)	-0.531	0.143549	2.39	up	0.423314	-1.2402	1	1	down	no	0.03737	0.070918	0.030445	0.106451	0.154694	0.066586
chr1	105566662	105567919	1258	ENSMUSG00000056536	ENSMUST00000070699	91089	Pign	GO:0003824(catalytic activity);GO:0005789(endoplasmic reticulum membrane);GO:0005829(cytosol);GO:0005886(plasma membrane);GO:0006506(GPI anchor biosynthetic process);GO:0016020(membrane);GO:0016021(integral component of membrane);GO:0016740(transferase activity);GO:0051377(mannose-ethanolamine phosphotransferase activity);GO:0051377(mannose-ethanolamine phosphotransferase activity)	00563(Glycosylphosphatidylinositol (GPI)-anchor biosynthesis);00563(Glycosylphosphatidylinositol (GPI)-anchor biosynthesis)	K05285	EC:2.7.-.-	phosphatidylinositol glycan anchor biosynthesis, class N [Source:MGI Symbol;Acc:MGI:1351629]	Exon (ENSMUST00000190945/ENSMUSG00000056536, exon 1 of 10)	-1.49	0.00707946	-0.566	down	0.773619	-0.370305	0.289175	1	down	no	1.35052	1.13848	0.602088	0.815587	1.38486	1.79517
chr1	106766170	106766619	450	ENSMUSG00000009907	ENSMUST00000112736	30048	Vps4b	GO:0000166(nucleotide binding);GO:0000922(spindle pole);GO:0005515(protein binding);GO:0005524(ATP binding);GO:0005634(nucleus);GO:0005737(cytoplasm);GO:0005768(endosome);GO:0005813(centrosome);GO:0005829(cytosol);GO:0006813(potassium ion transport);GO:0006997(nucleus organization);GO:0007032(endosome organization);GO:0007033(vacuole organization);GO:0007049(cell cycle);GO:0007080(mitotic metapha…	04144(Endocytosis);04217(Necroptosis);04217(Necroptosis)	K12196	NA	vacuolar protein sorting 4B [Source:MGI Symbol;Acc:MGI:1100499]	3' UTR	-0.899	0.0416869	0.633	up	1.04125	0.0583138	0.842705	1	up	no	3.74671	4.1087	4.6984	4.43217	4.52932	3.09501
chr1	110977255	110977584	330	ENSMUSG00000047216	ENSMUST00000094626	0	Cdh19	GO:0000902(cell morphogenesis);GO:0005509(calcium ion binding);GO:0005886(plasma membrane);GO:0005913(cell-cell adherens junction);GO:0007043(cell-cell junction assembly);GO:0007155(cell adhesion);GO:0007156(homophilic cell adhesion via plasma membrane adhesion molecules);GO:0008092(cytoskeletal protein binding);GO:0009986(cell surface);GO:0016020(membrane);GO:0016021(integral component of membra…	NA	K06806	NA	cadherin 19, type 2 [Source:MGI Symbol;Acc:MGI:3588198]	5' UTR	-0.407	0.231739	0.357	up	0.927017	-0.109332	0.676958	1	down	no	3.06795	2.72469	3.41647	3.48262	2.92238	3.52914
chr1	115669048	115669885	838	ENSMUSG00000100515	ENSMUST00000186137	14734	Gm17916	NA	NA	NA	NA	predicted gene, 17916 [Source:MGI Symbol;Acc:MGI:5010101]	Exon (ENSMUST00000186137/ENSMUSG00000100515, exon 5 of 5)	-1.1	0.0223872	-0.932	down	1.26898	0.343672	1	1	up	no	0.324553	0.0570211	0.172359	0.218006	0.113785	0.104726
chr1	119837104	119837553	450	ENSMUSG00000026384	ENSMUST00000163435	0	Ptpn4	GO:0004721(phosphoprotein phosphatase activity);GO:0004725(protein tyrosine phosphatase activity);GO:0004726(non-membrane spanning protein tyrosine phosphatase activity);GO:0005515(protein binding);GO:0005737(cytoplasm);GO:0005856(cytoskeleton);GO:0005886(plasma membrane);GO:0006470(protein dephosphorylation);GO:0008092(cytoskeletal protein binding);GO:0009898(cytoplasmic side of plasma membrane)…	NA	K18037	EC:3.1.3.48	protein tyrosine phosphatase, non-receptor type 4 [Source:MGI Symbol;Acc:MGI:1099792]	5' UTR	-0.382	0.257632	1.68	up	1.14812	0.199269	0.46915	1	up	no	17.8846	9.69891	9.3349	12.46	8.0932	11.6024
chr1	120067526	120073806	6281	ENSMUSG00000050777	ENSMUST00000056089	268	Tmem37	GO:0005244(voltage-gated ion channel activity);GO:0005262(calcium channel activity);GO:0006811(ion transport);GO:0006816(calcium ion transport);GO:0016020(membrane);GO:0016021(integral component of membrane);GO:0034765(regulation of ion transmembrane transport);GO:0070588(calcium ion transmembrane transport)	NA	NA	NA	transmembrane protein 37 [Source:MGI Symbol;Acc:MGI:2157899]	5' UTR	-1.25	0.0141254	0.588	up	0.844155	-0.244421	0.675368	1	down	no	0.637202	0.533391	0.541388	0.82794	0.475534	0.724568
chr1	120226708	120226948	241	ENSMUSG00000026389	ENSMUST00000140490	38307	Steap3	GO:0005737(cytoplasm);GO:0005771(multivesicular body);GO:0009306(protein secretion);GO:0016020(membrane);GO:0016021(integral component of membrane)	04115(p53 signaling pathway);04216(Ferroptosis)	K10142	EC:1.16.1.-	STEAP family member 3 [Source:MGI Symbol;Acc:MGI:1915678]	3' UTR	-0.936	0.0371535	-0.668	down	0.853019	-0.229351	0.550878	1	down	no	0.775233	1.00443	0.818802	1.12686	0.948178	0.971161
chr1	120244098	120265271	21174	ENSMUSG00000026389	ENSMUST00000140490	0	Steap3	GO:0005737(cytoplasm);GO:0005771(multivesicular body);GO:0009306(protein secretion);GO:0016020(membrane);GO:0016021(integral component of membrane)	04115(p53 signaling pathway);04216(Ferroptosis)	K10142	EC:1.16.1.-	STEAP family member 3 [Source:MGI Symbol;Acc:MGI:1915678]	5' UTR	-0.574	0.122462	1.12	up	0.853019	-0.229351	0.550878	1	down	no	0.775233	1.00443	0.818802	1.12686	0.948178	0.971161
chr1	121319727	121327703	7977	ENSMUSG00000003721	ENSMUST00000159085	0	Insig2	GO:0005783(endoplasmic reticulum);GO:0005789(endoplasmic reticulum membrane);GO:0006629(lipid metabolic process);GO:0006641(triglyceride metabolic process);GO:0006695(cholesterol biosynthetic process);GO:0006991(response to sterol depletion);GO:0008134(transcription factor binding);GO:0008202(steroid metabolic process);GO:0008203(cholesterol metabolic process);GO:0010894(negative regulation of st…	NA	NA	NA	insulin induced gene 2 [Source:MGI Symbol;Acc:MGI:1920249]	5' UTR	-7.63	8.31764e-10	0.574	up	0.976984	-0.0335928	0.841136	1	down	no	12.5654	12.9669	12.0027	12.4607	13.4503	12.5083
chr1	121327793	121332589	4797	ENSMUSG00000003721	ENSMUST00000003818	0	Insig2	GO:0005783(endoplasmic reticulum);GO:0005789(endoplasmic reticulum membrane);GO:0006629(lipid metabolic process);GO:0006641(triglyceride metabolic process);GO:0006695(cholesterol biosynthetic process);GO:0006991(response to sterol depletion);GO:0008134(transcription factor binding);GO:0008202(steroid metabolic process);GO:0008203(cholesterol metabolic process);GO:0010894(negative regulation of st…	NA	NA	NA	insulin induced gene 2 [Source:MGI Symbol;Acc:MGI:1920249]	5' UTR	-2.11	0.00125893	2.54	up	0.976984	-0.0335928	0.841136	1	down	no	12.5654	12.9669	12.0027	12.4607	13.4503	12.5083
chr1	121509842	121510705	864	ENSMUSG00000050534	ENSMUST00000055884	17760	Htr5b	GO:0004930(G protein-coupled receptor activity);GO:0004993(G protein-coupled serotonin receptor activity);GO:0005886(plasma membrane);GO:0005887(integral component of plasma membrane);GO:0007165(signal transduction);GO:0007186(G protein-coupled receptor signaling pathway);GO:0007210(serotonin receptor signaling pathway);GO:0008144(drug binding);GO:0016020(membrane);GO:0016021(integral component o…	04020(Calcium signaling pathway);04080(Neuroactive ligand-receptor interaction);04726(Serotonergic synapse)	K04161	NA	5-hydroxytryptamine (serotonin) receptor 5B [Source:MGI Symbol;Acc:MGI:96284]	3' UTR	-1.96	0.00190546	0.351	up	1.03796	0.0537559	0.908646	1	up	no	3.21157	2.96137	3.36735	2.76282	3.33974	3.08879
chr1	121553835	121555261	1427	ENSMUSG00000001674	ENSMUST00000001724	12728	Ddx18	GO:0000166(nucleotide binding);GO:0003676(nucleic acid binding);GO:0003723(RNA binding);GO:0004386(helicase activity);GO:0005524(ATP binding);GO:0005634(nucleus);GO:0005694(chromosome);GO:0005730(nucleolus);GO:0016787(hydrolase activity);GO:0071392(cellular response to estradiol stimulus);GO:0071392(cellular response to estradiol stimulus)	NA	K13179	EC:3.6.4.13	DEAD (Asp-Glu-Ala-Asp) box polypeptide 18 [Source:MGI Symbol;Acc:MGI:1914192]	3' UTR	-1.11	0.0218776	0.287	up	0.968915	-0.0455586	0.829484	1	down	no	9.08996	8.74646	8.75803	9.63178	8.3874	9.42849
chr1	127753616	127753911	296	ENSMUSG00000026348	ENSMUST00000038006	24203	Acmsd	GO:0001760(aminocarboxymuconate-semialdehyde decarboxylase activity);GO:0005737(cytoplasm);GO:0005829(cytosol);GO:0006569(tryptophan catabolic process);GO:0007568(aging);GO:0008270(zinc ion binding);GO:0016787(hydrolase activity);GO:0016829(lyase activity);GO:0016831(carboxy-lyase activity);GO:0019748(secondary metabolic process);GO:0046872(metal ion binding);GO:0046874(quinolinate metabolic proc…	00380(Tryptophan metabolism);00380(Tryptophan metabolism)	K03392	EC:4.1.1.45	amino carboxymuconate semialdehyde decarboxylase [Source:MGI Symbol;Acc:MGI:2386323]	Exon (ENSMUST00000038006/ENSMUSG00000026348, exon 6 of 10)	-1.09	0.0229087	0.921	up	0.828237	-0.271884	1	1	down	no	0	0.0241699	0.0393519	0.030506	0.0145083	0.0316808
chr1	128588525	128592293	3769	ENSMUSG00000045382	ENSMUST00000052172	0	Cxcr4	GO:0001666(response to hypoxia);GO:0001764(neuron migration);GO:0002064(epithelial cell development);GO:0003779(actin binding);GO:0004930(G protein-coupled receptor activity);GO:0004950(chemokine receptor activity);GO:0005634(nucleus);GO:0005737(cytoplasm);GO:0005764(lysosome);GO:0005768(endosome);GO:0005769(early endosome);GO:0005770(late endosome);GO:0005886(plasma membrane);GO:0006935(chemotax…	04020(Calcium signaling pathway);04060(Cytokine-cytokine receptor interaction);04062(Chemokine signaling pathway);04144(Endocytosis);04360(Axon guidance);04670(Leukocyte transendothelial migration);04672(Intestinal immune network for IgA production);04810(Regulation of actin cytoskeleton);05163(Human cytomegalovirus infection);05170(Human immunodeficiency virus 1 infection);05200(Pathways in canc…	K04189	NA	chemokine (C-X-C motif) receptor 4 [Source:MGI Symbol;Acc:MGI:109563]	5' UTR	-4.02	7.76247e-06	-0.615	down	1.24219	0.312888	0.515497	1	up	no	2.40249	2.07075	1.57832	1.13836	1.84752	1.8858
chr1	131053730	131053879	150	ENSMUSG00000016528	ENSMUST00000016672	43947	Mapkapk2	GO:0000166(nucleotide binding);GO:0002224(toll-like receptor signaling pathway);GO:0004672(protein kinase activity);GO:0004674(protein serine/threonine kinase activity);GO:0004683(calmodulin-dependent protein kinase activity);GO:0005515(protein binding);GO:0005516(calmodulin binding);GO:0005524(ATP binding);GO:0005634(nucleus);GO:0005654(nucleoplasm);GO:0005737(cytoplasm);GO:0005813(centrosome);G…	04010(MAPK signaling pathway);04218(Cellular senescence);04370(VEGF signaling pathway);04625(C-type lectin receptor signaling pathway);04722(Neurotrophin signaling pathway);05167(Kaposi sarcoma-associated herpesvirus infection);05203(Viral carcinogenesis)	K04443	EC:2.7.11.1	MAP kinase-activated protein kinase 2 [Source:MGI Symbol;Acc:MGI:109298]	3' UTR	-1.04	0.0269153	1.07	up	1.05178	0.0728398	0.774481	1	up	no	10.7257	10.4408	10.4202	9.78561	9.93362	10.3123
chr1	131178259	131180581	2323	ENSMUSG00000026427	ENSMUST00000151874	25078	Eif2d	GO:0001731(formation of translation preinitiation complex);GO:0003723(RNA binding);GO:0003743(translation initiation factor activity);GO:0005737(cytoplasm);GO:0005829(cytosol);GO:0006412(translation);GO:0006413(translational initiation);GO:0016604(nuclear body);GO:0022627(cytosolic small ribosomal subunit);GO:0032790(ribosome disassembly);GO:0075522(IRES-dependent viral translational initiation);…	NA	K15027	NA	eukaryotic translation initiation factor 2D [Source:MGI Symbol;Acc:MGI:109342]	3' UTR	-2.08	0.00138038	-0.421	down	1.10822	0.148247	0.585119	1	up	no	4.69466	3.06864	4.39516	4.08235	3.13371	3.75507
chr1	131525503	131527352	1850	ENSMUSG00000026425	ENSMUST00000097588	0	Srgap2	GO:0003363(lamellipodium assembly involved in ameboidal cell migration);GO:0005096(GTPase activator activity);GO:0005515(protein binding);GO:0005634(nucleus);GO:0005654(nucleoplasm);GO:0005737(cytoplasm);GO:0005743(mitochondrial inner membrane);GO:0005829(cytosol);GO:0005886(plasma membrane);GO:0007165(signal transduction);GO:0007399(nervous system development);GO:0014069(postsynaptic density);GO…	04360(Axon guidance);04360(Axon guidance)	K07526	NA	SLIT-ROBO Rho GTPase activating protein 2 [Source:MGI Symbol;Acc:MGI:109605]	5' UTR	-4.25	4.36516e-06	-1.05	down	0.998605	-0.00201426	0.953255	1	down	no	8.10335	7.3576	8.21814	8.39849	7.85105	7.46263
chr1	132026628	132026748	121	ENSMUSG00000026436	ENSMUST00000147218	8820	Elk4	GO:0000122(negative regulation of transcription by RNA polymerase II);GO:0000978(RNA polymerase II proximal promoter sequence-specific DNA binding);GO:0000981(DNA-binding transcription factor activity, RNA polymerase II-specific);GO:0003677(DNA binding);GO:0003682(chromatin binding);GO:0003700(DNA-binding transcription factor activity);GO:0005634(nucleus);GO:0005654(nucleoplasm);GO:0005829(cytoso…	04010(MAPK signaling pathway);05166(Human T-cell leukemia virus 1 infection);05202(Transcriptional misregulation in cancer);05202(Transcriptional misregulation in cancer)	K04376	NA	ELK4, member of ETS oncogene family [Source:MGI Symbol;Acc:MGI:102853]	3' UTR	-4.75	1.23027e-06	-1.38	down	1.21518	0.281173	0.394974	1	up	no	5.55601	5.57846	5.41202	2.32229	5.58076	5.71341
chr1	132113615	132113944	330	ENSMUSG00000026437	ENSMUST00000027697	25740	Cdk18	GO:0000166(nucleotide binding);GO:0004672(protein kinase activity);GO:0004674(protein serine/threonine kinase activity);GO:0004693(cyclin-dependent protein serine/threonine kinase activity);GO:0005524(ATP binding);GO:0005634(nucleus);GO:0005737(cytoplasm);GO:0006468(protein phosphorylation);GO:0016301(kinase activity);GO:0016310(phosphorylation);GO:0016740(transferase activity);GO:0051726(regulat…	NA	K15596	EC:2.7.11.22	cyclin-dependent kinase 18 [Source:MGI Symbol;Acc:MGI:97518]	3' UTR	-4.13	5.88844e-06	-0.604	down	1.20203	0.265467	0.368999	1	up	no	10.4942	6.49949	5.23829	5.4619	5.69789	7.33568
chr1	132359587	132364870	5284	ENSMUSG00000042066	ENSMUST00000045473	26411	Tmcc2	GO:0003674(molecular_function);GO:0005783(endoplasmic reticulum);GO:0005789(endoplasmic reticulum membrane);GO:0016020(membrane);GO:0016021(integral component of membrane);GO:0042982(amyloid precursor protein metabolic process);GO:0042982(amyloid precursor protein metabolic process)	NA	NA	NA	transmembrane and coiled-coil domains 2 [Source:MGI Symbol;Acc:MGI:1916125]	Exon (ENSMUST00000045473/ENSMUSG00000042066, exon 3 of 5)	-28.7	1e-31	-0.261	down	1.00046	0.000665257	0.979466	1	up	no	39.7044	42.726	29.3108	36.7494	37.6409	37.2994
chr1	132380675	132380855	181	ENSMUSG00000042066	ENSMUST00000045473	10426	Tmcc2	GO:0003674(molecular_function);GO:0005783(endoplasmic reticulum);GO:0005789(endoplasmic reticulum membrane);GO:0016020(membrane);GO:0016021(integral component of membrane);GO:0042982(amyloid precursor protein metabolic process);GO:0042982(amyloid precursor protein metabolic process)	NA	NA	NA	transmembrane and coiled-coil domains 2 [Source:MGI Symbol;Acc:MGI:1916125]	Exon (ENSMUST00000045473/ENSMUSG00000042066, exon 2 of 5)	-1.76	0.00331131	-0.405	down	1.00046	0.000665257	0.979466	1	up	no	39.7044	42.726	29.3108	36.7494	37.6409	37.2994
chr1	134076958	134079120	2163	ENSMUSG00000020423	ENSMUST00000020692	0	Btg2	GO:0000122(negative regulation of transcription by RNA polymerase II);GO:0001227(DNA-binding transcription repressor activity, RNA polymerase II-specific);GO:0005515(protein binding);GO:0005634(nucleus);GO:0005737(cytoplasm);GO:0006479(protein methylation);GO:0006974(cellular response to DNA damage stimulus);GO:0008285(negative regulation of cell population proliferation);GO:0008306(associative l…	03018(RNA degradation)	K14443	NA	B cell translocation gene 2, anti-proliferative [Source:MGI Symbol;Acc:MGI:108384]	5' UTR	-8.51	1e-10	-0.618	down	0.939674	-0.0897673	0.739713	1	down	no	4.51737	5.35008	5.02938	4.67682	5.19682	5.97954
chr1	135301521	135301999	479	ENSMUSG00000062580	ENSMUST00000081104	11779	Timm17a	GO:0005654(nucleoplasm);GO:0005739(mitochondrion);GO:0005743(mitochondrial inner membrane);GO:0005744(TIM23 mitochondrial import inner membrane translocase complex);GO:0006886(intracellular protein transport);GO:0008320(protein transmembrane transporter activity);GO:0010954(positive regulation of protein processing);GO:0015031(protein transport);GO:0015450(P-P-bond-hydrolysis-driven protein trans…	NA	NA	NA	translocase of inner mitochondrial membrane 17a [Source:MGI Symbol;Acc:MGI:1343131]	3' UTR	-4.22	4.7863e-06	0.225	up	1.00289	0.0041652	0.974991	1	up	no	11.3104	10.2638	10.0557	9.86589	10.9518	10.7209
chr1	135374939	135375237	299	ENSMUSG00000041889	ENSMUST00000041240	0	Shisa4	GO:0016020(membrane);GO:0016021(integral component of membrane);GO:0016021(integral component of membrane)	NA	NA	NA	shisa family member 4 [Source:MGI Symbol;Acc:MGI:1924802]	5' UTR	-2.18	0.00104713	1.26	up	1.20469	0.268666	0.192641	1	up	no	29.9517	28.85	24.8365	23.198	21.6705	24.5585
chr1	135470061	135470804	744	ENSMUSG00000009418	ENSMUST00000040599	114551	Nav1	GO:0001578(microtubule bundle formation);GO:0001764(neuron migration);GO:0005737(cytoplasm);GO:0005856(cytoskeleton);GO:0005874(microtubule);GO:0007275(multicellular organism development);GO:0007399(nervous system development);GO:0015630(microtubule cytoskeleton);GO:0022008(neurogenesis);GO:0030154(cell differentiation);GO:0043194(axon initial segment);GO:0043194(axon initial segment)	NA	K16776	NA	neuron navigator 1 [Source:MGI Symbol;Acc:MGI:2183683]	Exon (ENSMUST00000040599/ENSMUSG00000009418, exon 6 of 30)	-5.14	4.57088e-07	-0.662	down	1.02596	0.036976	0.91988	1	up	no	5.2751	4.23777	6.04491	4.82936	5.88172	4.45302
chr1	136413217	136413605	389	ENSMUSG00000097403	ENSMUST00000181746	1914	9230116N13Rik	NA	NA	NA	NA	RIKEN cDNA 9230116N13 gene [Source:MGI Symbol;Acc:MGI:2443255]	Exon (ENSMUST00000181746/ENSMUSG00000097403, exon 2 of 3)	-0.958	0.0346737	1.01	up	0.758721	-0.398358	1	1	down	no	0.231341	0.047439	0.0598472	0.18771	0.131628	0.126974
chr1	146423026	146427701	4676	ENSMUSG00000099964	ENSMUST00000186665	67250	Gm29514	NA	NA	NA	NA	predicted gene 29514 [Source:MGI Symbol;Acc:MGI:5580220]	Exon (ENSMUST00000186665/ENSMUSG00000099964, exon 5 of 7)	-0.753	0.0676083	0.534	up	0.880337	-0.183872	0.692609	1	down	no	0.787403	0.785578	0.926352	1.08354	0.835211	0.920312
chr1	150361305	150362023	719	ENSMUSG00000006010	ENSMUST00000111913	31057	Odr4	GO:0003674(molecular_function);GO:0005575(cellular_component);GO:0008104(protein localization);GO:0016020(membrane);GO:0016021(integral component of membrane);GO:0016021(integral component of membrane)	NA	NA	NA	odr4 GPCR localization factor homolog [Source:MGI Symbol;Acc:MGI:2385108]	3' UTR	-5.62	1.31826e-07	0.262	up	1.0287	0.0408176	0.926718	1	up	no	6.14469	5.25587	17.6281	8.1141	5.414	14.6908
chr1	150563513	150563663	151	ENSMUSG00000066842	ENSMUST00000074783	429388	Hmcn1	GO:0005201(extracellular matrix structural constituent);GO:0005509(calcium ion binding);GO:0005576(extracellular region);GO:0005604(basement membrane);GO:0005737(cytoplasm);GO:0005913(cell-cell adherens junction);GO:0005938(cell cortex);GO:0007049(cell cycle);GO:0007156(homophilic cell adhesion via plasma membrane adhesion molecules);GO:0007157(heterophilic cell-cell adhesion via plasma membrane …	NA	K17341	NA	hemicentin 1 [Source:MGI Symbol;Acc:MGI:2685047]	3' UTR	-0.969	0.0331131	1.46	up	0.69809	-0.518516	0.20014	1	down	no	0.212098	0.210557	0.133494	0.288893	0.24601	0.26177
chr1	151748949	151749066	118	ENSMUSG00000100594	ENSMUST00000186444	5952	2810414N06Rik	NA	NA	NA	NA	RIKEN cDNA 2810414N06 gene [Source:MGI Symbol;Acc:MGI:1919065]	Exon (ENSMUST00000186444/ENSMUSG00000100594, exon 2 of 2)	-0.363	0.279254	0.604	up	1.09447	0.130229	0.822576	1	up	no	1.93368	1.25335	1.44451	1.18488	1.24263	1.80427
chr1	152729189	152729308	120	ENSMUSG00000026482	ENSMUST00000111859	36997	Rgl1	GO:0005085(guanyl-nucleotide exchange factor activity);GO:0005622(intracellular);GO:0007165(signal transduction);GO:0007264(small GTPase mediated signal transduction);GO:0008321(Ral guanyl-nucleotide exchange factor activity);GO:0008321(Ral guanyl-nucleotide exchange factor activity)	04014(Ras signaling pathway);04014(Ras signaling pathway)	K17635	NA	ral guanine nucleotide dissociation stimulator,-like 1 [Source:MGI Symbol;Acc:MGI:107484]	Exon (ENSMUST00000119836/ENSMUSG00000080950, exon 1 of 1)	-0.418	0.221309	2.19	up	0.848092	-0.237707	0.295107	1	down	no	11.0864	16.6876	18.4322	17.259	19.8897	17.3338
chr1	153220780	153227531	6752	ENSMUSG00000026478	ENSMUST00000161744	1613	Lamc1	GO:0005201(extracellular matrix structural constituent);GO:0005604(basement membrane);GO:0005606(laminin-1 complex);GO:0007155(cell adhesion);GO:0016477(cell migration);GO:0022617(extracellular matrix disassembly);GO:0031012(extracellular matrix);GO:0031581(hemidesmosome assembly);GO:0034446(substrate adhesion-dependent cell spreading);GO:0062023(collagen-containing extracellular matrix);GO:00650…	04151(PI3K-Akt signaling pathway);04510(Focal adhesion);04512(ECM-receptor interaction);05020(Prion diseases);05145(Toxoplasmosis);05146(Amoebiasis);05165(Human papillomavirus infection);05200(Pathways in cancer);05222(Small cell lung cancer);05222(Small cell lung cancer)	K05635	NA	laminin, gamma 1 [Source:MGI Symbol;Acc:MGI:99914]	3' UTR	-3.26	5.7544e-05	-0.28	down	0.89881	-0.153913	0.451794	1	down	no	4.6481	4.0697	4.64628	4.85966	4.98804	5.02094
chr1	153455788	153458053	2266	ENSMUSG00000042699	ENSMUST00000186380	29555	Dhx9	GO:0000166(nucleotide binding);GO:0000380(alternative mRNA splicing, via spliceosome);GO:0000978(RNA polymerase II proximal promoter sequence-specific DNA binding);GO:0000993(RNA polymerase II complex binding);GO:0001069(regulatory region RNA binding);GO:0001085(RNA polymerase II transcription factor binding);GO:0003676(nucleic acid binding);GO:0003688(DNA replication origin binding);GO:0003690(d…	NA	K13184	EC:3.6.4.13	DEAH (Asp-Glu-Ala-His) box polypeptide 9 [Source:MGI Symbol;Acc:MGI:108177]	3' UTR	-50.4	7.94328e-54	0.503	up	0.875767	-0.191381	0.301058	1	down	no	15.5188	16.4647	16.7818	19.0449	18.9008	17.7373
chr1	153825729	153826029	301	ENSMUSG00000042641	ENSMUST00000124558	18113	Rgsl1	GO:0016020(membrane);GO:0016021(integral component of membrane);GO:0016021(integral component of membrane)	NA	NA	NA	regulator of G-protein signaling like 1 [Source:MGI Symbol;Acc:MGI:2685048]	Exon (ENSMUST00000124558/ENSMUSG00000042641, exon 6 of 21)	-0.573	0.122744	1.03	up	0.911086	-0.13434	0.837716	1	down	no	0.217828	0.156767	0.361514	0.46973	0.175838	0.162378
chr1	153850437	153850586	150	ENSMUSG00000045968	ENSMUST00000059607	609	Teddm2	GO:0003674(molecular_function);GO:0005575(cellular_component);GO:0008150(biological_process);GO:0016020(membrane);GO:0016021(integral component of membrane);GO:0016021(integral component of membrane)	NA	NA	NA	transmembrane epididymal family member 2 [Source:MGI Symbol;Acc:MGI:1923273]	Exon (ENSMUST00000059607/ENSMUSG00000045968, exon 1 of 1)	-0.653	0.0933254	1.33	up	0.844846	-0.243239	0.658154	1	down	no	0.261246	0.353141	0.249751	0.271973	0.347371	0.403489
chr1	154003512	154005553	2042	ENSMUSG00000101903	ENSMUST00000188927	664	Gm29291	NA	NA	NA	NA	predicted gene 29291 [Source:MGI Symbol;Acc:MGI:5579997]	Exon (ENSMUST00000188927/ENSMUSG00000101903, exon 2 of 2)	-0.856	0.047863	1.4	up	-inf	-inf	1	1	down	no	0	0	0	0	0	0.0798909
chr1	155384392	155417415	33024	ENSMUSG00000026469	ENSMUST00000027741	0	Xpr1	GO:0000822(inositol hexakisphosphate binding);GO:0001618(virus receptor activity);GO:0005794(Golgi apparatus);GO:0005886(plasma membrane);GO:0009615(response to virus);GO:0015114(phosphate ion transmembrane transporter activity);GO:0015562(efflux transmembrane transporter activity);GO:0016020(membrane);GO:0016021(integral component of membrane);GO:0030643(cellular phosphate ion homeostasis);GO:00…	NA	NA	NA	xenotropic and polytropic retrovirus receptor 1 [Source:MGI Symbol;Acc:MGI:97932]	5' UTR	-1.27	0.0134896	-0.418	down	0.863577	-0.211603	0.255251	1	down	no	8.59032	8.76879	10.009	10.905	10.1575	10.6291
chr1	155861877	155862057	181	ENSMUSG00000033671	ENSMUST00000138762	111198	Cep350	GO:0005515(protein binding);GO:0005634(nucleus);GO:0005737(cytoplasm);GO:0005813(centrosome);GO:0005814(centriole);GO:0005815(microtubule organizing center);GO:0005819(spindle);GO:0005856(cytoskeleton);GO:0008017(microtubule binding);GO:0008150(biological_process);GO:0034453(microtubule anchoring);GO:0042995(cell projection);GO:0042995(cell projection)	NA	K16768	NA	centrosomal protein 350 [Source:MGI Symbol;Acc:MGI:1921331]	Exon (ENSMUST00000138762/ENSMUSG00000033671, exon 34 of 38)	-1.1	0.0223872	0.456	up	0.86101	-0.215899	0.266394	1	down	no	4.22947	3.85718	4.66348	5.34607	4.2204	5.24187
chr1	155935956	155953759	17804	ENSMUSG00000033671	ENSMUST00000138762	19496	Cep350	GO:0005515(protein binding);GO:0005634(nucleus);GO:0005737(cytoplasm);GO:0005813(centrosome);GO:0005814(centriole);GO:0005815(microtubule organizing center);GO:0005819(spindle);GO:0005856(cytoskeleton);GO:0008017(microtubule binding);GO:0008150(biological_process);GO:0034453(microtubule anchoring);GO:0042995(cell projection);GO:0042995(cell projection)	NA	K16768	NA	centrosomal protein 350 [Source:MGI Symbol;Acc:MGI:1921331]	Exon (ENSMUST00000138762/ENSMUSG00000033671, exon 6 of 38)	-1.32	0.011749	-0.305	down	0.86101	-0.215899	0.266394	1	down	no	4.22947	3.85718	4.66348	5.34607	4.2204	5.24187
chr1	156678562	156678891	330	ENSMUSG00000033557	ENSMUST00000122424	40181	Fam20b	GO:0000139(Golgi membrane);GO:0000166(nucleotide binding);GO:0005524(ATP binding);GO:0005615(extracellular space);GO:0005654(nucleoplasm);GO:0005794(Golgi apparatus);GO:0016020(membrane);GO:0016021(integral component of membrane);GO:0016301(kinase activity);GO:0016310(phosphorylation);GO:0016740(transferase activity);GO:0016773(phosphotransferase activity, alcohol group as acceptor);GO:0030166(pr…	NA	K20825	EC:2.7.1.-	family with sequence similarity 20, member B [Source:MGI Symbol;Acc:MGI:2443990]	3' UTR	-6.42	1.7378e-08	0.478	up	1.01984	0.0283378	0.917216	1	up	no	17.3957	17.717	15.0066	15.9357	17.0246	16.1842
chr1	156686198	156687483	1286	ENSMUSG00000033557	ENSMUST00000122424	31589	Fam20b	GO:0000139(Golgi membrane);GO:0000166(nucleotide binding);GO:0005524(ATP binding);GO:0005615(extracellular space);GO:0005654(nucleoplasm);GO:0005794(Golgi apparatus);GO:0016020(membrane);GO:0016021(integral component of membrane);GO:0016301(kinase activity);GO:0016310(phosphorylation);GO:0016740(transferase activity);GO:0016773(phosphotransferase activity, alcohol group as acceptor);GO:0030166(pr…	NA	K20825	EC:2.7.1.-	family with sequence similarity 20, member B [Source:MGI Symbol;Acc:MGI:2443990]	Exon (ENSMUST00000122424/ENSMUSG00000033557, exon 7 of 9)	-3.63	2.13796e-05	-0.648	down	1.01984	0.0283378	0.917216	1	up	no	17.3957	17.717	15.0066	15.9357	17.0246	16.1842
chr1	156705645	156718966	13322	ENSMUSG00000033557	ENSMUST00000147931	0	Fam20b	GO:0000139(Golgi membrane);GO:0000166(nucleotide binding);GO:0005524(ATP binding);GO:0005615(extracellular space);GO:0005654(nucleoplasm);GO:0005794(Golgi apparatus);GO:0016020(membrane);GO:0016021(integral component of membrane);GO:0016301(kinase activity);GO:0016310(phosphorylation);GO:0016740(transferase activity);GO:0016773(phosphotransferase activity, alcohol group as acceptor);GO:0030166(pr…	NA	K20825	EC:2.7.1.-	family with sequence similarity 20, member B [Source:MGI Symbol;Acc:MGI:2443990]	5' UTR	-1.25	0.0144544	0.147	up	1.01984	0.0283378	0.917216	1	up	no	17.3957	17.717	15.0066	15.9357	17.0246	16.1842
chr1	156805875	156806205	331	ENSMUSG00000026594	ENSMUST00000172057	133397	Ralgps2	GO:0003674(molecular_function);GO:0005085(guanyl-nucleotide exchange factor activity);GO:0005575(cellular_component);GO:0005622(intracellular);GO:0005737(cytoplasm);GO:0005886(plasma membrane);GO:0007264(small GTPase mediated signal transduction);GO:0008150(biological_process);GO:0016020(membrane);GO:0032485(regulation of Ral protein signal transduction);GO:0032485(regulation of Ral protein signa…	NA	NA	NA	Ral GEF with PH domain and SH3 binding motif 2 [Source:MGI Symbol;Acc:MGI:1925505]	3' UTR	-2.32	0.000724436	0.576	up	1.04962	0.0698621	0.758736	1	up	no	4.38079	4.73574	5.79206	5.32588	4.35078	4.52719
chr1	157244263	157256600	12338	ENSMUSG00000070565	ENSMUST00000129880	0	Rasal2	GO:0005096(GTPase activator activity);GO:0007165(signal transduction);GO:0043087(regulation of GTPase activity);GO:0043547(positive regulation of GTPase activity);GO:0043547(positive regulation of GTPase activity)	04014(Ras signaling pathway);04014(Ras signaling pathway)	K17633	NA	RAS protein activator like 2 [Source:MGI Symbol;Acc:MGI:2443881]	5' UTR	-1.19	0.0169824	1.95	up	0.83601	-0.258408	0.245838	1	down	no	6.50698	7.94879	11.2821	10.5787	9.8404	10.3674
chr1	162544355	162544475	121	ENSMUSG00000026694	ENSMUST00000176220	0	Mettl13	GO:0003674(molecular_function);GO:0003824(catalytic activity);GO:0005575(cellular_component);GO:0008150(biological_process);GO:0008152(metabolic process);GO:0008168(methyltransferase activity);GO:0016740(transferase activity);GO:0032259(methylation);GO:0032259(methylation)	NA	NA	NA	methyltransferase like 13 [Source:MGI Symbol;Acc:MGI:1918699]	Exon (ENSMUST00000028017/ENSMUSG00000026694, exon 3 of 8)	-0.493	0.164437	-0.799	down	1.16543	0.220858	0.440859	1	up	no	1.73229	1.41971	1.58761	1.37788	1.3047	1.38427
chr1	162545794	162546843	1050	ENSMUSG00000026694	ENSMUST00000159316	0	Mettl13	GO:0003674(molecular_function);GO:0003824(catalytic activity);GO:0005575(cellular_component);GO:0008150(biological_process);GO:0008152(metabolic process);GO:0008168(methyltransferase activity);GO:0016740(transferase activity);GO:0032259(methylation);GO:0032259(methylation)	NA	NA	NA	methyltransferase like 13 [Source:MGI Symbol;Acc:MGI:1918699]	Exon (ENSMUST00000028017/ENSMUSG00000026694, exon 2 of 8)	-2.22	0.000933254	-0.597	down	1.16543	0.220858	0.440859	1	up	no	1.73229	1.41971	1.58761	1.37788	1.3047	1.38427
chr1	162548371	162548521	151	ENSMUSG00000026694	ENSMUST00000028017	30	Mettl13	GO:0003674(molecular_function);GO:0003824(catalytic activity);GO:0005575(cellular_component);GO:0008150(biological_process);GO:0008152(metabolic process);GO:0008168(methyltransferase activity);GO:0016740(transferase activity);GO:0032259(methylation);GO:0032259(methylation)	NA	NA	NA	methyltransferase like 13 [Source:MGI Symbol;Acc:MGI:1918699]	5' UTR	-0.683	0.0851138	-2.11	down	1.16543	0.220858	0.440859	1	up	no	1.73229	1.41971	1.58761	1.37788	1.3047	1.38427
chr1	162697644	162697854	211	ENSMUSG00000040225	ENSMUST00000182149	42671	Prrc2c	GO:0002244(hematopoietic progenitor cell differentiation);GO:0005829(cytosol);GO:0008022(protein C-terminus binding);GO:0008022(protein C-terminus binding)	NA	NA	NA	proline-rich coiled-coil 2C [Source:MGI Symbol;Acc:MGI:1913754]	Exon (ENSMUST00000182149/ENSMUSG00000040225, exon 19 of 35)	-3.89	1.09648e-05	-0.518	down	0.796213	-0.328773	0.115183	1	down	no	7.91728	9.65059	11.5991	13.4409	11.3237	11.8675
chr1	162876716	162878069	1354	ENSMUSG00000040170	ENSMUST00000045902	20643	Fmo2	GO:0004497(monooxygenase activity);GO:0004499(N,N-dimethylaniline monooxygenase activity);GO:0005783(endoplasmic reticulum);GO:0005789(endoplasmic reticulum membrane);GO:0006082(organic acid metabolic process);GO:0006739(NADP metabolic process);GO:0006805(xenobiotic metabolic process);GO:0009404(toxin metabolic process);GO:0016020(membrane);GO:0016021(integral component of membrane);GO:0016491(ox…	00982(Drug metabolism - cytochrome P450);00982(Drug metabolism - cytochrome P450)	K00485	EC:1.14.13.8	flavin containing monooxygenase 2 [Source:MGI Symbol;Acc:MGI:1916776]	3' UTR	-1.04	0.0275423	-0.73	down	0.894369	-0.161058	0.674074	1	down	no	0.98132	0.637089	0.770809	0.812092	0.75587	1.10344
chr1	165213811	165214349	539	ENSMUSG00000040843	ENSMUST00000043235	22594	Tiprl	GO:0000077(DNA damage checkpoint);GO:0003674(molecular_function);GO:0005737(cytoplasm);GO:0005829(cytosol);GO:0007165(signal transduction);GO:0031929(TOR signaling);GO:0032515(negative regulation of phosphoprotein phosphatase activity);GO:0032515(negative regulation of phosphoprotein phosphatase activity)	NA	K17607	NA	TIP41, TOR signalling pathway regulator-like (S. cerevisiae) [Source:MGI Symbol;Acc:MGI:1915087]	3' UTR	-1.25	0.0144544	-0.765	down	1.00153	0.0022057	0.985334	1	up	no	6.51211	7.61404	7.10587	6.34904	7.54081	7.30974
chr1	165214947	165215157	211	ENSMUSG00000040843	ENSMUST00000043235	21786	Tiprl	GO:0000077(DNA damage checkpoint);GO:0003674(molecular_function);GO:0005737(cytoplasm);GO:0005829(cytosol);GO:0007165(signal transduction);GO:0031929(TOR signaling);GO:0032515(negative regulation of phosphoprotein phosphatase activity);GO:0032515(negative regulation of phosphoprotein phosphatase activity)	NA	K17607	NA	TIP41, TOR signalling pathway regulator-like (S. cerevisiae) [Source:MGI Symbol;Acc:MGI:1915087]	3' UTR	-5.39	2.39883e-07	1.04	up	1.00153	0.0022057	0.985334	1	up	no	6.51211	7.61404	7.10587	6.34904	7.54081	7.30974
chr1	165592359	165592836	478	ENSMUSG00000026566	ENSMUST00000068705	41685	Mpzl1	GO:0005887(integral component of plasma membrane);GO:0007165(signal transduction);GO:0016020(membrane);GO:0016021(integral component of membrane);GO:0016021(integral component of membrane)	04514(Cell adhesion molecules (CAMs));04514(Cell adhesion molecules (CAMs))	K06770	NA	myelin protein zero-like 1 [Source:MGI Symbol;Acc:MGI:1915731]	3' UTR	-2.69	0.00025704	0.404	up	1.063	0.0881459	0.738168	1	up	no	7.36033	6.29447	6.41966	6.47014	5.78431	6.63021
chr1	165593403	165593672	270	ENSMUSG00000026566	ENSMUST00000068705	40849	Mpzl1	GO:0005887(integral component of plasma membrane);GO:0007165(signal transduction);GO:0016020(membrane);GO:0016021(integral component of membrane);GO:0016021(integral component of membrane)	04514(Cell adhesion molecules (CAMs));04514(Cell adhesion molecules (CAMs))	K06770	NA	myelin protein zero-like 1 [Source:MGI Symbol;Acc:MGI:1915731]	3' UTR	-3.29	5.37032e-05	0.39	up	1.063	0.0881459	0.738168	1	up	no	7.36033	6.29447	6.41966	6.47014	5.78431	6.63021
chr1	166309405	166309585	181	ENSMUSG00000091393	ENSMUST00000168347	0	5330438I03Rik	NA	NA	NA	NA	RIKEN cDNA 5330438I03 gene [Source:MGI Symbol;Acc:MGI:2685831]	Exon (ENSMUST00000111416/ENSMUSG00000040612, exon 9 of 10)	-1.32	0.011749	-0.71	down	1.25472	0.327365	0.598174	1	up	no	0.536667	0.299404	0.727182	0.533701	0.38205	0.330147
chr1	166431733	166431875	143	ENSMUSG00000084093	ENSMUST00000118577	0	Gm16418	NA	NA	NA	NA	predicted pseudogene 16418 [Source:MGI Symbol;Acc:MGI:3644548]	Exon (ENSMUST00000118577/ENSMUSG00000084093, exon 1 of 1)	-4.46	2.51189e-06	-0.605	down	1.23089	0.299704	0.372199	1	up	no	56.7811	59.9128	61.5481	47.164	57.9602	39.6829
chr1	166998295	166998532	238	ENSMUSG00000097823	ENSMUST00000181309	2309	Gm16701	NA	NA	NA	NA	predicted gene, 16701 [Source:MGI Symbol;Acc:MGI:4439625]	Exon (ENSMUST00000181309/ENSMUSG00000097823, exon 2 of 2)	-2.72	0.000234423	1.04	up	0.761576	-0.39294	0.361084	1	down	no	5.00331	1.43394	5.96205	5.17983	6.4315	4.66977
chr1	169933052	169934248	1197	ENSMUSG00000089990	ENSMUST00000159701	0	Gm15852	NA	NA	NA	NA	predicted gene 15852 [Source:MGI Symbol;Acc:MGI:3801733]	3' UTR	-13.9	1.99526e-16	-0.502	down	0.391372	-1.35339	1	1	down	no	0	0.172541	0	0.207029	0.120261	0.113572
chr1	169977583	169977943	361	ENSMUSG00000026674	ENSMUST00000194690	132618	Ddr2	GO:0000166(nucleotide binding);GO:0001503(ossification);GO:0001952(regulation of cell-matrix adhesion);GO:0003416(endochondral bone growth);GO:0004672(protein kinase activity);GO:0004713(protein tyrosine kinase activity);GO:0004714(transmembrane receptor protein tyrosine kinase activity);GO:0005518(collagen binding);GO:0005524(ATP binding);GO:0005886(plasma membrane);GO:0005887(integral component…	NA	K05125	EC:2.7.10.1	discoidin domain receptor family, member 2 [Source:MGI Symbol;Acc:MGI:1345277]	3' UTR	-1.66	0.00446684	-0.915	down	0.574653	-0.799237	0.0345859	1	down	no	0.511328	1.3096	1.34349	2.15354	1.75139	1.60173
chr1	170141968	170142537	570	ENSMUSG00000026670	ENSMUST00000111350	32420	Uap1	GO:0003977(UDP-N-acetylglucosamine diphosphorylase activity);GO:0005654(nucleoplasm);GO:0005829(cytosol);GO:0005886(plasma membrane);GO:0006047(UDP-N-acetylglucosamine metabolic process);GO:0030246(carbohydrate binding);GO:0042802(identical protein binding);GO:0070569(uridylyltransferase activity);GO:0070569(uridylyltransferase activity)	00520(Amino sugar and nucleotide sugar metabolism);00520(Amino sugar and nucleotide sugar metabolism)	K00972	2.7.7.83;EC:2.7.7.23	UDP-N-acetylglucosamine pyrophosphorylase 1 [Source:MGI Symbol;Acc:MGI:1334459]	3' UTR	-3.52	2.88403e-05	0.421	up	1.10566	0.144906	0.555274	1	up	no	11.8035	9.68735	9.49247	10.0727	9.75175	8.19797
chr1	170301039	170302595	1557	ENSMUSG00000102752	ENSMUST00000179801	3737	Gm7694	GO:0003674(molecular_function);GO:0005575(cellular_component);GO:0008150(biological_process)	NA	NA	NA	predicted gene 7694 [Source:MGI Symbol;Acc:MGI:3649135]	3' UTR	-2.01	0.00165959	-0.663	down	1.2029	0.266511	0.503769	1	up	no	1.54886	1.42328	2.03715	1.22703	1.28531	1.65201
chr1	170704674	170704854	181	ENSMUSG00000026663	ENSMUST00000027974	162917	Atf6	GO:0000976(transcription regulatory region sequence-specific DNA binding);GO:0000977(RNA polymerase II regulatory region sequence-specific DNA binding);GO:0000978(RNA polymerase II proximal promoter sequence-specific DNA binding);GO:0001654(eye development);GO:0003677(DNA binding);GO:0003700(DNA-binding transcription factor activity);GO:0005515(protein binding);GO:0005634(nucleus);GO:0005783(endo…	04141(Protein processing in endoplasmic reticulum);05010(Alzheimer disease);05010(Alzheimer disease)	K09054	NA	activating transcription factor 6 [Source:MGI Symbol;Acc:MGI:1926157]	3' UTR	-2.41	0.000549541	0.923	up	0.872262	-0.197166	0.389307	1	down	no	7.79946	11.994	13.1965	12.6643	13.3465	11.8104
chr1	170874154	170879690	5537	ENSMUSG00000026659	ENSMUST00000170420	5767	Dusp12	GO:0004721(phosphoprotein phosphatase activity);GO:0004725(protein tyrosine phosphatase activity);GO:0005634(nucleus);GO:0005737(cytoplasm);GO:0005829(cytosol);GO:0006470(protein dephosphorylation);GO:0008138(protein tyrosine/serine/threonine phosphatase activity);GO:0008270(zinc ion binding);GO:0016311(dephosphorylation);GO:0016787(hydrolase activity);GO:0016791(phosphatase activity);GO:0019900(…	NA	K14819	3.1.3.48;EC:3.1.3.16	dual specificity phosphatase 12 [Source:MGI Symbol;Acc:MGI:1890614]	3' UTR	-3.31	5.01187e-05	0.505	up	1.15474	0.207569	0.528484	1	up	no	4.98988	3.23898	4.27272	3.48249	3.28304	4.06079
chr1	170925476	170925644	169	ENSMUSG00000089838	ENSMUST00000159266	0	Gm2962	NA	NA	NA	NA	predicted pseudogene 2962 [Source:MGI Symbol;Acc:MGI:3781140]	Exon (ENSMUST00000159266/ENSMUSG00000089838, exon 1 of 1)	-3.63	2.18776e-05	0.983	up	0.652946	-0.614965	0.265099	1	down	no	4.05506	4.1959	3.15128	3.89528	5.48248	8.08499
chr1	171051174	171051593	420	ENSMUSG00000059498	ENSMUST00000168817	6461	Fcgr3	GO:0016020(membrane);GO:0016021(integral component of membrane);GO:0016021(integral component of membrane)	04145(Phagosome);04380(Osteoclast differentiation);05140(Leishmaniasis);05150(Staphylococcus aureus infection);05152(Tuberculosis);05152(Tuberculosis)	K16824	NA	Fc receptor, IgG, low affinity III [Source:MGI Symbol;Acc:MGI:95500]	3' UTR	-1.8	0.00301995	0.358	up	1.06376	0.089174	0.788356	1	up	no	7.01835	8.72045	7.84408	5.98651	8.85056	7.33227
chr1	171276319	171276648	330	ENSMUSG00000052423	ENSMUST00000064272	5991	B4galt3	GO:0003831(beta-N-acetylglucosaminylglycopeptide beta-1,4-galactosyltransferase activity);GO:0003945(N-acetyllactosamine synthase activity);GO:0005794(Golgi apparatus);GO:0005829(cytosol);GO:0005975(carbohydrate metabolic process);GO:0006486(protein glycosylation);GO:0006682(galactosylceramide biosynthetic process);GO:0008378(galactosyltransferase activity);GO:0016020(membrane);GO:0016021(integra…	00510(N-Glycan biosynthesis);00514(Other types of O-glycan biosynthesis);00515(Mannose type O-glycan biosynthesis);00533(Glycosaminoglycan biosynthesis - keratan sulfate);00601(Glycosphingolipid biosynthesis - lacto and neolacto series);00601(Glycosphingolipid biosynthesis - lacto and neolacto series)	K07968	2.4.1.-;2.4.1.38;EC:2.4.1.90	UDP-Gal:betaGlcNAc beta 1,4-galactosyltransferase, polypeptide 3 [Source:MGI Symbol;Acc:MGI:1928767]	3' UTR	-0.982	0.0323594	-0.22	down	1.13507	0.182776	0.447401	1	up	no	6.43237	7.26121	6.37563	5.79845	6.38408	5.49857
chr1	172053449	172053746	298	ENSMUSG00000051251	ENSMUST00000059794	3827	Nhlh1	GO:0000977(RNA polymerase II regulatory region sequence-specific DNA binding);GO:0000981(DNA-binding transcription factor activity, RNA polymerase II-specific);GO:0001228(DNA-binding transcription activator activity, RNA polymerase II-specific);GO:0003677(DNA binding);GO:0005634(nucleus);GO:0006357(regulation of transcription by RNA polymerase II);GO:0007275(multicellular organism development);GO…	NA	K09075	NA	nescient helix loop helix 1 [Source:MGI Symbol;Acc:MGI:98481]	3' UTR	-0.654	0.0933254	-1.42	down	0.482005	-1.05288	0.0615356	1	down	no	0.26443	0.269204	0.307657	0.613771	0.552797	0.578831
chr1	172328042	172329318	1277	ENSMUSG00000038026	ENSMUST00000062387	0	Kcnj9	GO:0005242(inward rectifier potassium channel activity);GO:0005244(voltage-gated ion channel activity);GO:0005886(plasma membrane);GO:0006811(ion transport);GO:0006813(potassium ion transport);GO:0015467(G-protein activated inward rectifier potassium channel activity);GO:0016020(membrane);GO:0016021(integral component of membrane);GO:0030165(PDZ domain binding);GO:0034220(ion transmembrane transp…	04713(Circadian entrainment);04723(Retrograde endocannabinoid signaling);04726(Serotonergic synapse);04728(Dopaminergic synapse);04915(Estrogen signaling pathway);04921(Oxytocin signaling pathway);05032(Morphine addiction);05032(Morphine addiction)	K05002	NA	potassium inwardly-rectifying channel, subfamily J, member 9 [Source:MGI Symbol;Acc:MGI:108007]	5' UTR	-3.3	5.12861e-05	-0.439	down	1.22239	0.28971	0.249893	1	up	no	46.3032	28.8876	23.6058	27.7476	22.9387	30.1359
chr1	172631364	172632692	1329	ENSMUSG00000026544	ENSMUST00000027826	270	Dusp23	GO:0004721(phosphoprotein phosphatase activity);GO:0004722(protein serine/threonine phosphatase activity);GO:0004725(protein tyrosine phosphatase activity);GO:0005634(nucleus);GO:0005654(nucleoplasm);GO:0005737(cytoplasm);GO:0005829(cytosol);GO:0006470(protein dephosphorylation);GO:0008138(protein tyrosine/serine/threonine phosphatase activity);GO:0016311(dephosphorylation);GO:0016787(hydrolase a…	NA	K14165	3.1.3.48;EC:3.1.3.16	dual specificity phosphatase 23 [Source:MGI Symbol;Acc:MGI:1915690]	3' UTR	-1.85	0.0025704	-0.51	down	1.12672	0.17213	0.682882	1	up	no	4.01597	3.37167	3.22611	2.88678	3.17869	3.35457
chr1	173334845	173335145	301	ENSMUSG00000005338	ENSMUST00000111220	32550	Cadm3	GO:0005515(protein binding);GO:0005886(plasma membrane);GO:0005911(cell-cell junction);GO:0007155(cell adhesion);GO:0007156(homophilic cell adhesion via plasma membrane adhesion molecules);GO:0007157(heterophilic cell-cell adhesion via plasma membrane cell adhesion molecules);GO:0008104(protein localization);GO:0016020(membrane);GO:0016021(integral component of membrane);GO:0030054(cell junction)…	04514(Cell adhesion molecules (CAMs));04514(Cell adhesion molecules (CAMs))	K06780	NA	cell adhesion molecule 3 [Source:MGI Symbol;Acc:MGI:2137858]	3' UTR	-12.1	1.25893e-14	0.49	up	1.17732	0.235505	0.251142	1	up	no	44.5061	51.3166	46.9465	40.9383	33.4384	46.8897
chr1	173336552	173336762	211	ENSMUSG00000005338	ENSMUST00000111220	30933	Cadm3	GO:0005515(protein binding);GO:0005886(plasma membrane);GO:0005911(cell-cell junction);GO:0007155(cell adhesion);GO:0007156(homophilic cell adhesion via plasma membrane adhesion molecules);GO:0007157(heterophilic cell-cell adhesion via plasma membrane cell adhesion molecules);GO:0008104(protein localization);GO:0016020(membrane);GO:0016021(integral component of membrane);GO:0030054(cell junction)…	04514(Cell adhesion molecules (CAMs));04514(Cell adhesion molecules (CAMs))	K06780	NA	cell adhesion molecule 3 [Source:MGI Symbol;Acc:MGI:2137858]	3' UTR	-9.19	1.99526e-11	0.285	up	1.17732	0.235505	0.251142	1	up	no	44.5061	51.3166	46.9465	40.9383	33.4384	46.8897
chr1	173336822	173337091	270	ENSMUSG00000005338	ENSMUST00000111220	30604	Cadm3	GO:0005515(protein binding);GO:0005886(plasma membrane);GO:0005911(cell-cell junction);GO:0007155(cell adhesion);GO:0007156(homophilic cell adhesion via plasma membrane adhesion molecules);GO:0007157(heterophilic cell-cell adhesion via plasma membrane cell adhesion molecules);GO:0008104(protein localization);GO:0016020(membrane);GO:0016021(integral component of membrane);GO:0030054(cell junction)…	04514(Cell adhesion molecules (CAMs));04514(Cell adhesion molecules (CAMs))	K06780	NA	cell adhesion molecule 3 [Source:MGI Symbol;Acc:MGI:2137858]	3' UTR	-11.3	1e-13	0.344	up	1.17732	0.235505	0.251142	1	up	no	44.5061	51.3166	46.9465	40.9383	33.4384	46.8897
chr1	175962576	175962635	60	ENSMUSG00000055214	ENSMUST00000065967	312663	Pld5	GO:0003674(molecular_function);GO:0003824(catalytic activity);GO:0005575(cellular_component);GO:0008150(biological_process);GO:0016020(membrane);GO:0016021(integral component of membrane);GO:0016021(integral component of membrane)	NA	K16861	NA	phospholipase D family, member 5 [Source:MGI Symbol;Acc:MGI:2442056]	3' UTR	-0.473	0.178238	0.961	up	0.75577	-0.40398	0.147503	1	down	no	1.25186	1.04108	1.27284	1.29366	1.82924	1.59517
chr1	178314816	178318192	3377	ENSMUSG00000086350	ENSMUST00000141846	357	B230369F24Rik	NA	NA	NA	NA	RIKEN cDNA B230369F24 gene [Source:MGI Symbol;Acc:MGI:2443392]	Exon (ENSMUST00000141846/ENSMUSG00000086350, exon 1 of 2)	-0.914	0.0398107	0.361	up	0.852278	-0.230604	0.590202	1	down	no	1.78806	1.02878	1.00513	1.54607	1.22555	1.71281
chr1	178329195	178330605	1411	ENSMUSG00000039630	ENSMUST00000189450	0	Hnrnpu	GO:0000122(negative regulation of transcription by RNA polymerase II);GO:0000166(nucleotide binding);GO:0000228(nuclear chromosome);GO:0000381(regulation of alternative mRNA splicing, via spliceosome);GO:0000775(chromosome, centromeric region);GO:0000776(kinetochore);GO:0000777(condensed chromosome kinetochore);GO:0000922(spindle pole);GO:0000978(RNA polymerase II proximal promoter sequence-speci…	03040(Spliceosome);03040(Spliceosome)	K12888	NA	heterogeneous nuclear ribonucleoprotein U [Source:MGI Symbol;Acc:MGI:1858195]	3' UTR	-38.1	2.51189e-41	0.321	up	0.900858	-0.150628	0.43274	1	down	no	27.1302	30.516	35.1074	36.253	34.2978	32.4106
chr1	178916780	178916839	60	ENSMUSG00000026494	ENSMUST00000161017	387655	Kif26b	GO:0000166(nucleotide binding);GO:0003774(motor activity);GO:0003777(microtubule motor activity);GO:0005515(protein binding);GO:0005524(ATP binding);GO:0005737(cytoplasm);GO:0005856(cytoskeleton);GO:0005871(kinesin complex);GO:0005874(microtubule);GO:0007018(microtubule-based movement);GO:0007275(multicellular organism development);GO:0008017(microtubule binding);GO:0022409(positive regulation of…	NA	K10404	NA	kinesin family member 26B [Source:MGI Symbol;Acc:MGI:2447076]	Exon (ENSMUST00000161017/ENSMUSG00000026494, exon 12 of 15)	-0.39	0.249459	0.534	up	0.899853	-0.152238	0.653131	1	down	no	1.01492	2.60695	2.44986	2.35048	2.36234	2.03466
chr1	179695387	179695774	388	ENSMUSG00000087236	ENSMUST00000131716	49497	Kif28	GO:0000166(nucleotide binding);GO:0003774(motor activity);GO:0003777(microtubule motor activity);GO:0005515(protein binding);GO:0005524(ATP binding);GO:0005874(microtubule);GO:0007005(mitochondrion organization);GO:0007018(microtubule-based movement);GO:0008017(microtubule binding);GO:0031966(mitochondrial membrane);GO:0072384(organelle transport along microtubule);GO:0072384(organelle transport …	NA	NA	NA	kinesin family member 28 [Source:MGI Symbol;Acc:MGI:2686151]	3' UTR	-0.446	0.198153	2.17	up	2.88499	1.52857	0.318238	1	up	no	0.373219	0	0.446149	0.0214192	0	0.262592
chr1	180227362	180228984	1623	ENSMUSG00000010609	ENSMUST00000130711	1081	Psen2	GO:0000139(Golgi membrane);GO:0000776(kinetochore);GO:0001666(response to hypoxia);GO:0004190(aspartic-type endopeptidase activity);GO:0005637(nuclear inner membrane);GO:0005769(early endosome);GO:0005783(endoplasmic reticulum);GO:0005789(endoplasmic reticulum membrane);GO:0005794(Golgi apparatus);GO:0005813(centrosome);GO:0005886(plasma membrane);GO:0005887(integral component of plasma membrane)…	04330(Notch signaling pathway);04722(Neurotrophin signaling pathway);05010(Alzheimer disease);05010(Alzheimer disease)	K04522	EC:3.4.23.-	presenilin 2 [Source:MGI Symbol;Acc:MGI:109284]	3' UTR	-3.26	5.7544e-05	0.527	up	0.956886	-0.0635812	0.79661	1	down	no	3.82992	2.358	2.49516	3.02852	2.85093	3.19486
chr1	180327174	180327590	417	ENSMUSG00000055676	ENSMUST00000050581	2960	Gm5069	NA	NA	NA	NA	predicted pseudogene 5069 [Source:MGI Symbol;Acc:MGI:3644516]	Exon (ENSMUST00000050581/ENSMUSG00000055676, exon 2 of 2)	-1.3	0.0123027	-0.48	down	1.24346	0.314358	0.437423	1	up	no	4.87616	4.26739	4.78861	3.06116	4.43225	3.71095
chr1	180432387	180432627	241	ENSMUSG00000053963	ENSMUST00000136521	50840	Stum	GO:0003674(molecular_function);GO:0005575(cellular_component);GO:0008150(biological_process);GO:0016020(membrane);GO:0016021(integral component of membrane);GO:0016021(integral component of membrane)	NA	NA	NA	mechanosensory transduction mediator [Source:MGI Symbol;Acc:MGI:2138735]	3' UTR	-12.7	3.16228e-15	0.491	up	0.943804	-0.0834406	0.720751	1	down	no	52.295	87.0477	90.3011	75.3391	90.5749	77.4032
chr1	180694353	180694472	120	ENSMUSG00000026497	ENSMUST00000027778	2562	Mixl1	GO:0000790(nuclear chromatin);GO:0000978(RNA polymerase II proximal promoter sequence-specific DNA binding);GO:0000980(RNA polymerase II distal enhancer sequence-specific DNA binding);GO:0000987(proximal promoter sequence-specific DNA binding);GO:0001085(RNA polymerase II transcription factor binding);GO:0001103(RNA polymerase II repressing transcription factor binding);GO:0001228(DNA-binding tra…	NA	NA	NA	Mix1 homeobox-like 1 (Xenopus laevis) [Source:MGI Symbol;Acc:MGI:1351322]	3' UTR	-0.183	0.64121	0.807	up	2.9545	1.56292	1	1	up	no	0.135849	0.032986	0.017151	0	0.031979	0.030971
chr1	180800832	180801042	211	ENSMUSG00000060743	ENSMUST00000161308	12590	H3f3a	GO:0000228(nuclear chromosome);GO:0000784(nuclear chromosome, telomeric region);GO:0000786(nucleosome);GO:0000788(nuclear nucleosome);GO:0000979(RNA polymerase II core promoter sequence-specific DNA binding);GO:0000980(RNA polymerase II distal enhancer sequence-specific DNA binding);GO:0001649(osteoblast differentiation);GO:0001740(Barr body);GO:0003677(DNA binding);GO:0005634(nucleus);GO:0005654…	05034(Alcoholism);05202(Transcriptional misregulation in cancer);05322(Systemic lupus erythematosus);05322(Systemic lupus erythematosus)	K11253	NA	H3 histone, family 3A [Source:MGI Symbol;Acc:MGI:1097686]	3' UTR	-0.852	0.0489779	0.531	up	1.08829	0.122062	0.561847	1	up	no	30.0089	27.5494	35.5573	28.4545	27.4168	29.6902
chr1	181908338	181910821	2484	ENSMUSG00000022995	ENSMUST00000195703	0	Enah	GO:0001725(stress fiber);GO:0001843(neural tube closure);GO:0003779(actin binding);GO:0005515(protein binding);GO:0005522(profilin binding);GO:0005737(cytoplasm);GO:0005829(cytosol);GO:0005856(cytoskeleton);GO:0005886(plasma membrane);GO:0005925(focal adhesion);GO:0007015(actin filament organization);GO:0007275(multicellular organism development);GO:0007399(nervous system development);GO:0007411(…	04360(Axon guidance);04810(Regulation of actin cytoskeleton);04810(Regulation of actin cytoskeleton)	K05746	NA	ENAH actin regulator [Source:MGI Symbol;Acc:MGI:108360]	Exon (ENSMUST00000193703/ENSMUSG00000022995, exon 12 of 14)	-8.24	1.8197e-10	0.842	up	1.09192	0.126868	0.5489	1	up	no	12.0521	9.31863	10.6617	10.1986	9.32512	9.81211
chr1	181919572	181923317	3746	ENSMUSG00000022995	ENSMUST00000193703	96344	Enah	GO:0001725(stress fiber);GO:0001843(neural tube closure);GO:0003779(actin binding);GO:0005515(protein binding);GO:0005522(profilin binding);GO:0005737(cytoplasm);GO:0005829(cytosol);GO:0005856(cytoskeleton);GO:0005886(plasma membrane);GO:0005925(focal adhesion);GO:0007015(actin filament organization);GO:0007275(multicellular organism development);GO:0007399(nervous system development);GO:0007411(…	04360(Axon guidance);04810(Regulation of actin cytoskeleton);04810(Regulation of actin cytoskeleton)	K05746	NA	ENAH actin regulator [Source:MGI Symbol;Acc:MGI:108360]	Exon (ENSMUST00000193703/ENSMUSG00000022995, exon 6 of 14)	-20.8	1.25893e-23	-0.63	down	1.09192	0.126868	0.5489	1	up	no	12.0521	9.31863	10.6617	10.1986	9.32512	9.81211
chr1	181923526	181923826	301	ENSMUSG00000022995	ENSMUST00000192967	0	Enah	GO:0001725(stress fiber);GO:0001843(neural tube closure);GO:0003779(actin binding);GO:0005515(protein binding);GO:0005522(profilin binding);GO:0005737(cytoplasm);GO:0005829(cytosol);GO:0005856(cytoskeleton);GO:0005886(plasma membrane);GO:0005925(focal adhesion);GO:0007015(actin filament organization);GO:0007275(multicellular organism development);GO:0007399(nervous system development);GO:0007411(…	04360(Axon guidance);04810(Regulation of actin cytoskeleton);04810(Regulation of actin cytoskeleton)	K05746	NA	ENAH actin regulator [Source:MGI Symbol;Acc:MGI:108360]	Exon (ENSMUST00000193703/ENSMUSG00000022995, exon 5 of 14)	-3.46	3.38844e-05	-0.274	down	1.09192	0.126868	0.5489	1	up	no	12.0521	9.31863	10.6617	10.1986	9.32512	9.81211
chr1	183089489	183089668	180	ENSMUSG00000030768	ENSMUST00000171366	57793	Disp1	GO:0007225(patched ligand maturation);GO:0007275(multicellular organism development);GO:0007368(determination of left/right symmetry);GO:0009880(embryonic pattern specification);GO:0009953(dorsal/ventral pattern formation);GO:0015833(peptide transport);GO:0016020(membrane);GO:0016021(integral component of membrane);GO:0060539(diaphragm development);GO:1904680(peptide transmembrane transporter act…	NA	NA	NA	dispatched RND transporter family member 1 [Source:MGI Symbol;Acc:MGI:1916147]	Exon (ENSMUST00000171366/ENSMUSG00000030768, exon 8 of 8)	-0.899	0.0416869	-1.02	down	1.13294	0.180074	0.650194	1	up	no	1.64551	1.24609	1.0136	1.19911	1.0637	1.18414
chr1	183326844	183327350	507	ENSMUSG00000056050	ENSMUST00000109158	17946	Mia3	GO:0005515(protein binding);GO:0016020(membrane);GO:0016021(integral component of membrane);GO:0016021(integral component of membrane)	NA	NA	NA	melanoma inhibitory activity 3 [Source:MGI Symbol;Acc:MGI:2443183]	3' UTR	-7.09	3.23594e-09	0.546	up	0.966472	-0.0492007	0.765743	1	down	no	18.7043	17.4863	19.815	20.2604	18.597	19.091
chr1	184727140	184729967	2828	ENSMUSG00000039377	ENSMUST00000048572	2652	Hlx	GO:0001889(liver development);GO:0003677(DNA binding);GO:0005634(nucleus);GO:0006355(regulation of transcription, DNA-templated);GO:0007519(skeletal muscle tissue development);GO:0008284(positive regulation of cell population proliferation);GO:0030154(cell differentiation);GO:0043565(sequence-specific DNA binding);GO:0045627(positive regulation of T-helper 1 cell differentiation);GO:0045629(negat…	NA	K09339	NA	H2.0-like homeobox [Source:MGI Symbol;Acc:MGI:96109]	3' UTR	-0.993	0.030903	-0.691	down	1.21293	0.278497	1	1	up	no	0.30012	0.213147	0.253425	0.180461	0.25201	0.199628
chr1	185429954	185430791	838	ENSMUSG00000051295	ENSMUST00000143787	11028	9630028B13Rik	NA	NA	NA	NA	RIKEN cDNA 9630028B13 gene [Source:MGI Symbol;Acc:MGI:2442281]	Exon (ENSMUST00000143787/ENSMUSG00000051295, exon 2 of 2)	-0.865	0.0467735	-0.946	down	0.869784	-0.201271	1	1	down	no	0.157047	0.198965	0.159629	0.26492	0.111815	0.216103
chr1	187189196	187192988	3793	ENSMUSG00000026611	ENSMUST00000183819	22477	Spata17	GO:0003674(molecular_function);GO:0005515(protein binding);GO:0005516(calmodulin binding);GO:0005575(cellular_component);GO:0005737(cytoplasm);GO:0008150(biological_process);GO:0008150(biological_process)	NA	NA	NA	spermatogenesis associated 17 [Source:MGI Symbol;Acc:MGI:1921967]	Exon (ENSMUST00000183819/ENSMUSG00000026611, exon 3 of 11)	-0.378	0.263027	1.32	up	0.767248	-0.382235	0.518484	1	down	no	0.248929	0.44327	0.314922	0.420341	0.430599	0.461702
chr1	189208559	189209098	540	ENSMUSG00000037624	ENSMUST00000079451	135094	Kcnk2	GO:0003231(cardiac ventricle development);GO:0005249(voltage-gated potassium channel activity);GO:0005267(potassium channel activity);GO:0005515(protein binding);GO:0005634(nucleus);GO:0005783(endoplasmic reticulum);GO:0005886(plasma membrane);GO:0005887(integral component of plasma membrane);GO:0006811(ion transport);GO:0006813(potassium ion transport);GO:0007186(G protein-coupled receptor signa…	04927(Cortisol synthesis and secretion);04934(Cushing syndrome);04971(Gastric acid secretion);04971(Gastric acid secretion)	K04913	NA	potassium channel, subfamily K, member 2 [Source:MGI Symbol;Acc:MGI:109366]	3' UTR	-3.39	4.0738e-05	0.366	up	0.894887	-0.160222	0.496562	1	down	no	5.53193	7.29969	7.18516	6.60512	7.81855	7.94425
chr1	191894422	191895737	1316	ENSMUSG00000055833	ENSMUST00000190327	5149	1700034H15Rik	NA	NA	NA	NA	RIKEN cDNA 1700034H15 gene [Source:MGI Symbol;Acc:MGI:1921515]	Exon (ENSMUST00000139827/ENSMUSG00000055833, exon 5 of 5)	-1.38	0.00977237	-0.703	down	1.47739	0.563047	0.332264	1	up	no	0.410675	0.256434	0.260748	0.304068	0.186105	0.137867
chr1	191907168	191907437	270	ENSMUSG00000037434	ENSMUST00000161756	0	Slc30a1	GO:0001701(in utero embryonic development);GO:0005385(zinc ion transmembrane transporter activity);GO:0005737(cytoplasm);GO:0005783(endoplasmic reticulum);GO:0005794(Golgi apparatus);GO:0005886(plasma membrane);GO:0006811(ion transport);GO:0006812(cation transport);GO:0006829(zinc ion transport);GO:0006874(cellular calcium ion homeostasis);GO:0006882(cellular zinc ion homeostasis);GO:0008324(cati…	04978(Mineral absorption)	K14688	NA	solute carrier family 30 (zinc transporter), member 1 [Source:MGI Symbol;Acc:MGI:1345281]	Exon (ENSMUST00000044954/ENSMUSG00000037434, exon 1 of 2)	-0.959	0.0346737	-1.4	down	0.940228	-0.0889169	0.676834	1	down	no	6.59579	6.92819	6.20377	6.55131	6.54846	7.8821
chr1	193120479	193120598	120	ENSMUSG00000016181	ENSMUST00000085555	9674	Diexf	GO:0005634(nucleus);GO:0005730(nucleolus);GO:0030163(protein catabolic process);GO:0031648(protein destabilization);GO:0031648(protein destabilization)	NA	K14774	NA	digestive organ expansion factor homolog (zebrafish) [Source:MGI Symbol;Acc:MGI:2138080]	Exon (ENSMUST00000085555/ENSMUSG00000016181, exon 6 of 12)	-0.871	0.0457088	0.507	up	1.04911	0.0691709	0.806384	1	up	no	2.78232	2.63474	2.88377	2.54507	2.55344	2.81372
chr1	193179339	193179459	121	ENSMUSG00000037318	ENSMUST00000192020	21875	Traf3ip3	GO:0016020(membrane);GO:0016021(integral component of membrane);GO:0016021(integral component of membrane)	NA	NA	NA	TRAF3 interacting protein 3 [Source:MGI Symbol;Acc:MGI:2441706]	3' UTR	-0.323	0.338065	0.907	up	0.837198	-0.256359	0.677053	1	down	no	0.152757	0.195961	0.138998	0.248371	0.164284	0.169901
chr1	193362047	193370268	8222	ENSMUSG00000016179	ENSMUST00000169907	0	Camk1g	GO:0000139(Golgi membrane);GO:0000166(nucleotide binding);GO:0003824(catalytic activity);GO:0004672(protein kinase activity);GO:0004674(protein serine/threonine kinase activity);GO:0004683(calmodulin-dependent protein kinase activity);GO:0005516(calmodulin binding);GO:0005524(ATP binding);GO:0005737(cytoplasm);GO:0005794(Golgi apparatus);GO:0005886(plasma membrane);GO:0005954(calcium- and calmodu…	04020(Calcium signaling pathway);04921(Oxytocin signaling pathway);04925(Aldosterone synthesis and secretion);05214(Glioma);05214(Glioma)	K08794	EC:2.7.11.17	calcium/calmodulin-dependent protein kinase I gamma [Source:MGI Symbol;Acc:MGI:2388073]	5' UTR	-0.911	0.040738	0.511	up	0.935869	-0.0956213	0.679147	1	down	no	6.78102	7.15388	6.84831	7.29793	7.37821	7.53125
chr2	4169091	4169691	601	ENSMUSG00000026657	ENSMUST00000177457	151347	Frmd4a	GO:0005737(cytoplasm);GO:0005856(cytoskeleton);GO:0005912(adherens junction);GO:0005923(bicellular tight junction);GO:0030054(cell junction);GO:0030674(protein binding, bridging);GO:0050709(negative regulation of protein secretion);GO:0050714(positive regulation of protein secretion);GO:0090162(establishment of epithelial cell polarity);GO:0090162(establishment of epithelial cell polarity)	NA	NA	NA	FERM domain containing 4A [Source:MGI Symbol;Acc:MGI:1919850]	Exon (ENSMUST00000132710/ENSMUSG00000026657, exon 2 of 2)	-3.16	7.4131e-05	1.42	up	0.914078	-0.12961	0.567051	1	down	no	2.46598	3.02803	2.26302	2.12699	3.0003	3.35889
chr2	4800285	4800525	241	ENSMUSG00000048186	ENSMUST00000184139	82454	Bend7	GO:0003674(molecular_function);GO:0008150(biological_process);GO:0008150(biological_process)	NA	NA	NA	BEN domain containing 7 [Source:MGI Symbol;Acc:MGI:2443100]	3' UTR	-0.675	0.0870964	0.746	up	1.17956	0.238252	0.71959	1	up	no	1.41342	0.511052	0.359972	0.35848	0.715427	0.862778
chr2	6051900	6051960	61	ENSMUSG00000043241	ENSMUST00000060092	100431	Upf2	GO:0000184(nuclear-transcribed mRNA catabolic process, nonsense-mediated decay);GO:0001889(liver development);GO:0003723(RNA binding);GO:0005515(protein binding);GO:0005634(nucleus);GO:0005737(cytoplasm);GO:0005829(cytosol);GO:0005844(polysome);GO:0006986(response to unfolded protein);GO:0031100(animal organ regeneration);GO:0035145(exon-exon junction complex);GO:0036464(cytoplasmic ribonucleopro…	03013(RNA transport);03015(mRNA surveillance pathway);03015(mRNA surveillance pathway)	K14327	NA	UPF2 regulator of nonsense transcripts homolog (yeast) [Source:MGI Symbol;Acc:MGI:2449307]	Exon (ENSMUST00000144901/ENSMUSG00000043241, exon 3 of 4)	-1.39	0.00954993	-0.963	down	0.922749	-0.11599	0.575066	1	down	no	10.3329	13.8627	13.4311	14.744	13.39	12.6427
chr2	10091730	10092746	1017	ENSMUSG00000037262	ENSMUST00000142599	11137	Kin	GO:0003677(DNA binding);GO:0003690(double-stranded DNA binding);GO:0003723(RNA binding);GO:0005634(nucleus);GO:0005737(cytoplasm);GO:0006260(DNA replication);GO:0006281(DNA repair);GO:0006310(DNA recombination);GO:0006397(mRNA processing);GO:0006974(cellular response to DNA damage stimulus);GO:0016363(nuclear matrix);GO:0032991(protein-containing complex);GO:0043231(intracellular membrane-bounded…	NA	K13102	NA	Kin17 DNA and RNA binding protein [Source:MGI Symbol;Acc:MGI:96676]	3' UTR	-1.93	0.0020893	0.203	up	0.843059	-0.246294	0.407528	1	down	no	4.91291	6.10022	5.70446	7.07056	6.52657	6.23253
chr2	10595073	10595193	121	ENSMUSG00000061186	ENSMUST00000116594	222637	Sfmbt2	GO:0003714(transcription corepressor activity);GO:0005515(protein binding);GO:0005634(nucleus);GO:0006355(regulation of transcription, DNA-templated);GO:0010629(negative regulation of gene expression);GO:0016235(aggresome);GO:0016607(nuclear speck);GO:0042393(histone binding);GO:0043231(intracellular membrane-bounded organelle);GO:1903507(negative regulation of nucleic acid-templated transcriptio…	NA	NA	NA	Scm-like with four mbt domains 2 [Source:MGI Symbol;Acc:MGI:2447794]	3' UTR	-0.504	0.158489	1.9	up	0.959284	-0.0599704	0.854268	1	down	no	0.688046	0.3967	0.595313	0.628027	0.558448	0.564891
chr2	11290438	11300714	10277	ENSMUSG00000026778	ENSMUST00000028118	118330	Prkcq	GO:0000166(nucleotide binding);GO:0001772(immunological synapse);GO:0002376(immune system process);GO:0004672(protein kinase activity);GO:0004674(protein serine/threonine kinase activity);GO:0004697(protein kinase C activity);GO:0005515(protein binding);GO:0005524(ATP binding);GO:0005634(nucleus);GO:0005737(cytoplasm);GO:0005815(microtubule organizing center);GO:0005886(plasma membrane);GO:000635…	04064(NF-kappa B signaling pathway);04140(Autophagy - animal);04270(Vascular smooth muscle contraction);04658(Th1 and Th2 cell differentiation);04659(Th17 cell differentiation);04660(T cell receptor signaling pathway);04750(Inflammatory mediator regulation of TRP channels);04920(Adipocytokine signaling pathway);04931(Insulin resistance);04931(Insulin resistance)	K18052	EC:2.7.11.13	protein kinase C, theta [Source:MGI Symbol;Acc:MGI:97601]	3' UTR	-4.66	1.51356e-06	-0.26	down	0.996855	-0.00454395	0.94433	1	down	no	5.92637	4.63838	4.70959	4.88907	4.88387	5.54958
chr2	11301162	11301222	61	ENSMUSG00000026778	ENSMUST00000028118	129054	Prkcq	GO:0000166(nucleotide binding);GO:0001772(immunological synapse);GO:0002376(immune system process);GO:0004672(protein kinase activity);GO:0004674(protein serine/threonine kinase activity);GO:0004697(protein kinase C activity);GO:0005515(protein binding);GO:0005524(ATP binding);GO:0005634(nucleus);GO:0005737(cytoplasm);GO:0005815(microtubule organizing center);GO:0005886(plasma membrane);GO:000635…	04064(NF-kappa B signaling pathway);04140(Autophagy - animal);04270(Vascular smooth muscle contraction);04658(Th1 and Th2 cell differentiation);04659(Th17 cell differentiation);04660(T cell receptor signaling pathway);04750(Inflammatory mediator regulation of TRP channels);04920(Adipocytokine signaling pathway);04931(Insulin resistance);04931(Insulin resistance)	K18052	EC:2.7.11.13	protein kinase C, theta [Source:MGI Symbol;Acc:MGI:97601]	3' UTR	-0.276	0.430527	-0.327	down	0.996855	-0.00454395	0.94433	1	down	no	5.92637	4.63838	4.70959	4.88907	4.88387	5.54958
chr2	11690443	11690891	449	ENSMUSG00000026770	ENSMUST00000028111	47636	Il2ra	GO:0002376(immune system process);GO:0002437(inflammatory response to antigenic stimulus);GO:0002664(regulation of T cell tolerance induction);GO:0004911(interleukin-2 receptor activity);GO:0005515(protein binding);GO:0006924(activation-induced cell death of T cells);GO:0007219(Notch signaling pathway);GO:0009897(external side of plasma membrane);GO:0009986(cell surface);GO:0016020(membrane);GO:0…	04060(Cytokine-cytokine receptor interaction);04144(Endocytosis);04151(PI3K-Akt signaling pathway);04630(Jak-STAT signaling pathway);04640(Hematopoietic cell lineage);04658(Th1 and Th2 cell differentiation);04659(Th17 cell differentiation);05162(Measles);05166(Human T-cell leukemia virus 1 infection);05200(Pathways in cancer);05200(Pathways in cancer)	K05068	NA	interleukin 2 receptor, alpha chain [Source:MGI Symbol;Acc:MGI:96549]	3' UTR	-1.17	0.018197	-2.27	down	0.916554	-0.125708	1	1	down	no	0.0935134	0.0824119	0.0334419	0.0450536	0.0801461	0.103229
chr2	13000891	13001278	388	ENSMUSG00000026730	ENSMUST00000154269	76850	Pter	GO:0008270(zinc ion binding);GO:0009056(catabolic process);GO:0016787(hydrolase activity);GO:0016788(hydrolase activity, acting on ester bonds);GO:0030855(epithelial cell differentiation);GO:0046872(metal ion binding);GO:0046872(metal ion binding)	NA	K07048	NA	phosphotriesterase related [Source:MGI Symbol;Acc:MGI:107372]	3' UTR	-2.34	0.000676083	0.959	up	0.706119	-0.502016	0.623815	1	down	no	0.371944	3.17657	9.79601	0.549428	17.9933	0.355625
chr2	13001785	13002113	329	ENSMUSG00000026730	ENSMUST00000134794	77693	Pter	GO:0008270(zinc ion binding);GO:0009056(catabolic process);GO:0016787(hydrolase activity);GO:0016788(hydrolase activity, acting on ester bonds);GO:0030855(epithelial cell differentiation);GO:0046872(metal ion binding);GO:0046872(metal ion binding)	NA	K07048	NA	phosphotriesterase related [Source:MGI Symbol;Acc:MGI:107372]	3' UTR	-20.1	6.30957e-23	0.648	up	0.706119	-0.502016	0.623815	1	down	no	0.371944	3.17657	9.79601	0.549428	17.9933	0.355625
chr2	14144337	14146819	2483	ENSMUSG00000026718	ENSMUST00000102960	70239	Stam	GO:0005515(protein binding);GO:0005623(cell);GO:0005737(cytoplasm);GO:0005768(endosome);GO:0006886(intracellular protein transport);GO:0015031(protein transport);GO:0016020(membrane);GO:0031901(early endosome membrane);GO:0033565(ESCRT-0 complex);GO:0044389(ubiquitin-like protein ligase binding);GO:1903543(positive regulation of exosomal secretion);GO:1903551(regulation of extracellular exosome a…	04144(Endocytosis);04630(Jak-STAT signaling pathway);04630(Jak-STAT signaling pathway)	NA	NA	signal transducing adaptor molecule (SH3 domain and ITAM motif) 1 [Source:MGI Symbol;Acc:MGI:1329014]	3' UTR	-14	1.58489e-16	0.532	up	0.956857	-0.063625	0.706855	1	down	no	9.37609	8.54885	8.99809	9.76533	9.00693	9.36469
chr2	16729272	16752067	22796	ENSMUSG00000026748	ENSMUST00000028081	372968	Plxdc2	GO:0005886(plasma membrane);GO:0016020(membrane);GO:0016021(integral component of membrane);GO:0062023(collagen-containing extracellular matrix);GO:0062023(collagen-containing extracellular matrix)	NA	NA	NA	plexin domain containing 2 [Source:MGI Symbol;Acc:MGI:1914698]	3' UTR	-2.35	0.000660693	0.206	up	0.831541	-0.266141	0.212242	1	down	no	7.02375	5.59471	5.05529	7.71194	6.08415	7.45812
chr2	18064639	18065139	501	ENSMUSG00000026743	ENSMUST00000154041	0	Mllt10	GO:0003682(chromatin binding);GO:0005515(protein binding);GO:0005634(nucleus);GO:0005654(nucleoplasm);GO:0005829(cytosol);GO:0031491(nucleosome binding);GO:0032991(protein-containing complex);GO:0042393(histone binding);GO:0045944(positive regulation of transcription by RNA polymerase II);GO:0046872(metal ion binding);GO:0046872(metal ion binding)	NA	NA	NA	myeloid/lymphoid or mixed-lineage leukemia; translocated to, 10 [Source:MGI Symbol;Acc:MGI:1329038]	5' UTR	-5.45	2.04174e-07	1.22	up	1.03928	0.0555814	0.882861	1	up	no	6.58497	3.41426	5.20426	6.40539	3.65885	4.56466
chr2	18684035	18684807	773	ENSMUSG00000026739	ENSMUST00000028071	7017	Bmi1	GO:0000122(negative regulation of transcription by RNA polymerase II);GO:0000151(ubiquitin ligase complex);GO:0000792(heterochromatin);GO:0000978(RNA polymerase II proximal promoter sequence-specific DNA binding);GO:0001501(skeletal system development);GO:0001701(in utero embryonic development);GO:0003682(chromatin binding);GO:0005515(protein binding);GO:0005634(nucleus);GO:0005737(cytoplasm);GO:…	04550(Signaling pathways regulating pluripotency of stem cells);05202(Transcriptional misregulation in cancer);05206(MicroRNAs in cancer);05206(MicroRNAs in cancer)	K11459	NA	Bmi1 polycomb ring finger oncogene [Source:MGI Symbol;Acc:MGI:88174]	3' UTR	-10.7	3.98107e-13	-0.365	down	0.992768	-0.010472	0.943333	1	down	no	11.5793	12.4037	16.4027	14.6455	12.4892	13.5451
chr2	18686390	18686629	240	ENSMUSG00000026739	ENSMUST00000028071	9372	Bmi1	GO:0000122(negative regulation of transcription by RNA polymerase II);GO:0000151(ubiquitin ligase complex);GO:0000792(heterochromatin);GO:0000978(RNA polymerase II proximal promoter sequence-specific DNA binding);GO:0001501(skeletal system development);GO:0001701(in utero embryonic development);GO:0003682(chromatin binding);GO:0005515(protein binding);GO:0005634(nucleus);GO:0005737(cytoplasm);GO:…	04550(Signaling pathways regulating pluripotency of stem cells);05202(Transcriptional misregulation in cancer);05206(MicroRNAs in cancer);05206(MicroRNAs in cancer)	K11459	NA	Bmi1 polycomb ring finger oncogene [Source:MGI Symbol;Acc:MGI:88174]	3' UTR	-2.32	0.000707946	0.998	up	0.992768	-0.010472	0.943333	1	down	no	11.5793	12.4037	16.4027	14.6455	12.4892	13.5451
chr2	18998462	18999176	715	ENSMUSG00000026736	ENSMUST00000028069	119	4930426L09Rik	GO:0003674(molecular_function);GO:0005575(cellular_component);GO:0008150(biological_process)	NA	NA	NA	RIKEN cDNA 4930426L09 gene [Source:MGI Symbol;Acc:MGI:1921879]	5' UTR	-0.977	0.0323594	-1.11	down	1.88118	0.91164	1	1	up	no	0.830388	0.386775	0.432439	0.578899	0.07239	0.225607
chr2	18999622	18999801	180	ENSMUSG00000026736	ENSMUST00000028069	1279	4930426L09Rik	GO:0003674(molecular_function);GO:0005575(cellular_component);GO:0008150(biological_process)	NA	NA	NA	RIKEN cDNA 4930426L09 gene [Source:MGI Symbol;Acc:MGI:1921879]	3' UTR	-0.413	0.226464	-0.844	down	1.88118	0.91164	1	1	up	no	0.830388	0.386775	0.432439	0.578899	0.07239	0.225607
chr2	19394318	19394976	659	ENSMUSG00000023094	ENSMUST00000023856	22682	Msrb2	GO:0003779(actin binding);GO:0005739(mitochondrion);GO:0006979(response to oxidative stress);GO:0008270(zinc ion binding);GO:0016491(oxidoreductase activity);GO:0016671(oxidoreductase activity, acting on a sulfur group of donors, disulfide as acceptor);GO:0030041(actin filament polymerization);GO:0030091(protein repair);GO:0033743(peptide-methionine (R)-S-oxide reductase activity);GO:0033745(L-me…	NA	K07305	EC:1.8.4.12	methionine sulfoxide reductase B2 [Source:MGI Symbol;Acc:MGI:1923717]	3' UTR	-8.45	1.12202e-10	0.391	up	0.905216	-0.143665	0.540984	1	down	no	13.2698	13.8571	14.3554	15.3462	15.7558	14.7238
chr2	19429495	19429850	356	ENSMUSG00000087103	ENSMUST00000137714	2133	Gm13344	NA	NA	NA	NA	predicted gene 13344 [Source:MGI Symbol;Acc:MGI:3649239]	Exon (ENSMUST00000209205/ENSMUSG00000109733, exon 3 of 3)	-0.977	0.0331131	-0.944	down	0.890982	-0.166532	1	1	down	no	0	0.317912	0.550057	0.270036	0.343	0.361135
chr2	20808855	20809214	360	ENSMUSG00000036617	ENSMUST00000114627	518942	Etl4	GO:0003674(molecular_function);GO:0005515(protein binding);GO:0005737(cytoplasm);GO:0007275(multicellular organism development);GO:0048706(embryonic skeletal system development);GO:0048706(embryonic skeletal system development)	NA	NA	NA	enhancer trap locus 4 [Source:MGI Symbol;Acc:MGI:95454]	3' UTR	-6.63	1e-08	-0.532	down	0.86259	-0.213253	0.296553	1	down	no	3.00088	3.18107	3.40513	4.24235	3.31035	3.5616
chr2	23195322	23197550	2229	ENSMUSG00000026775	ENSMUST00000028117	38953	Yme1l1	GO:0000166(nucleotide binding);GO:0004176(ATP-dependent peptidase activity);GO:0004222(metalloendopeptidase activity);GO:0005524(ATP binding);GO:0005739(mitochondrion);GO:0005743(mitochondrial inner membrane);GO:0006508(proteolysis);GO:0006515(protein quality control for misfolded or incompletely synthesized proteins);GO:0007005(mitochondrion organization);GO:0008233(peptidase activity);GO:000823…	NA	K08955	EC:3.4.24.-	YME1-like 1 (S. cerevisiae) [Source:MGI Symbol;Acc:MGI:1351651]	3' UTR	-7.87	4.57088e-10	0.338	up	0.810045	-0.303927	0.136828	1	down	no	7.54476	7.72507	9.75016	11.7451	9.08658	10.0555
chr2	23202033	23203683	1651	ENSMUSG00000081648	ENSMUST00000117205	0	Gm13423	NA	NA	NA	NA	predicted gene 13423 [Source:MGI Symbol;Acc:MGI:3650165]	Exon (ENSMUST00000117205/ENSMUSG00000081648, exon 1 of 2)	-1.1	0.0218776	0.74	up	0.943076	-0.0845539	1	1	down	no	0.264913	0.217421	0.652361	0.518644	0.422959	0.261582
chr2	23266770	23267099	330	ENSMUSG00000026774	ENSMUST00000028113	59294	4931423N10Rik	GO:0003674(molecular_function);GO:0005515(protein binding);GO:0005575(cellular_component);GO:0008150(biological_process);GO:0008150(biological_process)	NA	K17299	NA	RIKEN cDNA 4931423N10 gene [Source:MGI Symbol;Acc:MGI:1918231]	3' UTR	-0.762	0.0660693	2.95	up	0.682719	-0.550635	1	1	down	no	0.0335143	0.0207887	0.0344925	0.0010791	0.0183033	0.110679
chr2	23321486	23400174	78689	ENSMUSG00000069132	ENSMUST00000102945	240	Nxph2	GO:0005102(signaling receptor binding);GO:0005576(extracellular region)	NA	K16657	NA	neurexophilin 2 [Source:MGI Symbol;Acc:MGI:107491]	5' UTR	-1.35	0.0107152	1.05	up	0.447262	-1.16081	0.0751012	1	down	no	0.092711	0.166472	0.211523	0.238313	0.355208	0.458896
chr2	24958106	24959737	1632	ENSMUSG00000026974	ENSMUST00000028350	8314	Zmynd19	GO:0003674(molecular_function);GO:0005737(cytoplasm);GO:0005886(plasma membrane);GO:0008150(biological_process);GO:0016020(membrane);GO:0045202(synapse);GO:0046872(metal ion binding);GO:0046872(metal ion binding)	NA	NA	NA	zinc finger, MYND domain containing 19 [Source:MGI Symbol;Acc:MGI:1914437]	3' UTR	-9.38	1e-11	0.365	up	0.971888	-0.0411379	0.837181	1	down	no	7.85301	7.99591	6.74869	7.56282	7.4184	8.27002
chr2	24969541	24972163	2623	ENSMUSG00000026975	ENSMUST00000028351	7141	Dph7	GO:0003674(molecular_function);GO:0005515(protein binding);GO:0005575(cellular_component);GO:0016787(hydrolase activity);GO:0017183(peptidyl-diphthamide biosynthetic process from peptidyl-histidine);GO:0061685(diphthine methylesterase activity);GO:0061685(diphthine methylesterase activity)	NA	NA	NA	diphthamine biosynethesis 7 [Source:MGI Symbol;Acc:MGI:1914478]	3' UTR	-10.8	3.98107e-13	0.424	up	0.943662	-0.0836578	0.720957	1	down	no	7.22307	6.42085	7.55723	7.52802	6.76027	8.17861
chr2	25242433	25244262	1830	ENSMUSG00000036731	ENSMUST00000114356	0	Cysrt1	GO:0003674(molecular_function);GO:0008150(biological_process);GO:0008150(biological_process)	NA	NA	NA	cysteine rich tail 1 [Source:MGI Symbol;Acc:MGI:1915109]	5' UTR	-74.7	1.58489e-78	-0.49	down	0.894284	-0.161195	1	1	down	no	0.0299806	0.0225965	0.0772739	0.134548	0	0.0106532
chr2	25285406	25285556	151	ENSMUSG00000026965	ENSMUST00000028341	12928	Anapc2	GO:0005634(nucleus);GO:0005680(anaphase-promoting complex);GO:0006511(ubiquitin-dependent protein catabolic process);GO:0007049(cell cycle);GO:0007399(nervous system development);GO:0016567(protein ubiquitination);GO:0030154(cell differentiation);GO:0031625(ubiquitin protein ligase binding);GO:0031915(positive regulation of synaptic plasticity);GO:0045773(positive regulation of axon extension);GO…	04110(Cell cycle);04114(Oocyte meiosis);04120(Ubiquitin mediated proteolysis);04914(Progesterone-mediated oocyte maturation);05166(Human T-cell leukemia virus 1 infection);05166(Human T-cell leukemia virus 1 infection)	K03349	NA	anaphase promoting complex subunit 2 [Source:MGI Symbol;Acc:MGI:2139135]	3' UTR	-3.49	3.16228e-05	-0.401	down	1.16038	0.214592	0.308847	1	up	no	30.0463	25.5607	22.1156	21.5821	22.421	22.9776
chr2	25289915	25291031	1117	ENSMUSG00000026961	ENSMUST00000028337	0	Lrrc26	GO:0005249(voltage-gated potassium channel activity);GO:0005515(protein binding);GO:0005737(cytoplasm);GO:0005856(cytoskeleton);GO:0005886(plasma membrane);GO:0005887(integral component of plasma membrane);GO:0006811(ion transport);GO:0008076(voltage-gated potassium channel complex);GO:0015459(potassium channel regulator activity);GO:0016020(membrane);GO:0016021(integral component of membrane);GO…	NA	NA	NA	leucine rich repeat containing 26 [Source:MGI Symbol;Acc:MGI:2385129]	5' UTR	-1.7	0.00389045	-0.756	down	0.654953	-0.610538	0.31508	1	down	no	0.365904	0.628815	0.687139	0.850479	0.682247	1.03518
chr2	25332338	25332548	211	ENSMUSG00000036646	ENSMUST00000136245	0	Man1b1	GO:0003824(catalytic activity);GO:0004571(mannosyl-oligosaccharide 1,2-alpha-mannosidase activity);GO:0005509(calcium ion binding);GO:0005783(endoplasmic reticulum);GO:0005789(endoplasmic reticulum membrane);GO:0006486(protein glycosylation);GO:0006491(N-glycan processing);GO:0008152(metabolic process);GO:0016020(membrane);GO:0016021(integral component of membrane);GO:0016787(hydrolase activity);…	00510(N-Glycan biosynthesis);04141(Protein processing in endoplasmic reticulum);04141(Protein processing in endoplasmic reticulum)	K01230	EC:3.2.1.113	mannosidase, alpha, class 1B, member 1 [Source:MGI Symbol;Acc:MGI:2684954]	5' UTR	-0.766	0.0645654	-2.13	down	1.06508	0.0909571	0.669965	1	up	no	15.8626	14.5861	14.7516	13.4045	13.965	15.0692
chr2	25561324	25562082	759	ENSMUSG00000015092	ENSMUST00000015236	3477	Edf1	GO:0001094(TFIID-class transcription factor complex binding);GO:0003677(DNA binding);GO:0003713(transcription coactivator activity);GO:0005516(calmodulin binding);GO:0005634(nucleus);GO:0005730(nucleolus);GO:0005737(cytoplasm);GO:0005829(cytosol);GO:0007275(multicellular organism development);GO:0030154(cell differentiation);GO:0043388(positive regulation of DNA binding);GO:0043565(sequence-speci…	NA	K03627	NA	endothelial differentiation-related factor 1 [Source:MGI Symbol;Acc:MGI:1891227]	3' UTR	-10.5	6.30957e-13	0.447	up	1.03205	0.0455101	0.867297	1	up	no	41.5542	42.2328	35.7461	35.5287	43.0402	37.2523
chr2	25577253	25577372	120	ENSMUSG00000029419	ENSMUST00000114217	4356	Ajm1	GO:0003674(molecular_function);GO:0005575(cellular_component);GO:0005886(plasma membrane);GO:0005912(adherens junction);GO:0005929(cilium);GO:0008150(biological_process);GO:0016020(membrane);GO:0016324(apical plasma membrane);GO:0030054(cell junction);GO:0042995(cell projection);GO:0045216(cell-cell junction organization);GO:0045216(cell-cell junction organization)	NA	NA	NA	apical junction component 1 [Source:MGI Symbol;Acc:MGI:2685842]	Exon (ENSMUST00000181730/ENSMUSG00000097872, exon 1 of 2)	-1.37	0.01	-0.753	down	1.13356	0.180863	0.427581	1	up	no	8.58527	8.26376	11.2684	8.60434	7.63745	8.56275
chr2	25739980	25740097	118	ENSMUSG00000079539	ENSMUST00000114192	2971	Obp2b	GO:0003674(molecular_function);GO:0005575(cellular_component);GO:0008150(biological_process);GO:0036094(small molecule binding)	NA	NA	NA	odorant binding protein 2B [Source:MGI Symbol;Acc:MGI:3651927]	3' UTR	-0.16	0.682339	0.585	up	inf	inf	1	1	up	no	0	0	0.06809	0	0	0
chr2	25918213	25918273	61	ENSMUSG00000058740	ENSMUST00000037580	40340	Kcnt1	GO:0005228(intracellular sodium activated potassium channel activity);GO:0005267(potassium channel activity);GO:0005886(plasma membrane);GO:0006811(ion transport);GO:0006813(potassium ion transport);GO:0015271(outward rectifier potassium channel activity);GO:0016020(membrane);GO:0016021(integral component of membrane);GO:0042391(regulation of membrane potential);GO:0071805(potassium ion transmemb…	NA	K04946	NA	potassium channel, subfamily T, member 1 [Source:MGI Symbol;Acc:MGI:1924627]	3' UTR	-0.907	0.040738	-0.891	down	1.4553	0.541319	0.0408321	1	up	no	8.72501	4.50115	6.30069	4.97917	3.28218	5.15637
chr2	26348117	26348237	121	ENSMUSG00000026930	ENSMUST00000066936	32602	Gpsm1	GO:0000139(Golgi membrane);GO:0001965(G-protein alpha-subunit binding);GO:0005092(GDP-dissociation inhibitor activity);GO:0005515(protein binding);GO:0005654(nucleoplasm);GO:0005737(cytoplasm);GO:0005783(endoplasmic reticulum);GO:0005789(endoplasmic reticulum membrane);GO:0005794(Golgi apparatus);GO:0005829(cytosol);GO:0005886(plasma membrane);GO:0005938(cell cortex);GO:0007275(multicellular orga…	05030(Cocaine addiction);05030(Cocaine addiction)	K15839	NA	G-protein signalling modulator 1 (AGS3-like, C. elegans) [Source:MGI Symbol;Acc:MGI:1915089]	3' UTR	-1.18	0.0177828	0.502	up	1.09184	0.126764	0.642978	1	up	no	6.34691	5.21483	4.69374	4.27835	4.44397	6.16579
chr2	26396763	26397122	360	ENSMUSG00000026925	ENSMUST00000145701	12078	Inpp5e	GO:0000139(Golgi membrane);GO:0001726(ruffle);GO:0004439(phosphatidylinositol-4,5-bisphosphate 5-phosphatase activity);GO:0004445(inositol-polyphosphate 5-phosphatase activity);GO:0005737(cytoplasm);GO:0005794(Golgi apparatus);GO:0005856(cytoskeleton);GO:0005886(plasma membrane);GO:0005929(cilium);GO:0005930(axoneme);GO:0006629(lipid metabolic process);GO:0014067(negative regulation of phosphatid…	00562(Inositol phosphate metabolism);04070(Phosphatidylinositol signaling system);04070(Phosphatidylinositol signaling system)	K20278	EC:3.1.3.36	inositol polyphosphate-5-phosphatase E [Source:MGI Symbol;Acc:MGI:1927753]	3' UTR	-7.06	3.46737e-09	0.425	up	1.08869	0.122598	0.643525	1	up	no	9.37589	6.79621	6.58827	7.73973	5.99452	7.17188
chr2	26458257	26458316	60	ENSMUSG00000026923	ENSMUST00000028288	45506	Notch1	GO:0000122(negative regulation of transcription by RNA polymerase II);GO:0000139(Golgi membrane);GO:0000978(RNA polymerase II proximal promoter sequence-specific DNA binding);GO:0001228(DNA-binding transcription activator activity, RNA polymerase II-specific);GO:0001525(angiogenesis);GO:0001669(acrosomal vesicle);GO:0001701(in utero embryonic development);GO:0001708(cell fate specification);GO:00…	01522(Endocrine resistance);04330(Notch signaling pathway);04658(Th1 and Th2 cell differentiation);04919(Thyroid hormone signaling pathway);05020(Prion diseases);05165(Human papillomavirus infection);05200(Pathways in cancer);05206(MicroRNAs in cancer);05224(Breast cancer);05224(Breast cancer)	K02599	NA	notch 1 [Source:MGI Symbol;Acc:MGI:97363]	3' UTR	-0.695	0.0812831	0.893	up	0.974574	-0.0371558	0.832523	1	down	no	2.69985	2.26684	2.69119	2.78315	2.49357	2.58094
chr2	28468851	28469089	239	ENSMUSG00000035772	ENSMUST00000038600	785	Mrps2	GO:0003735(structural constituent of ribosome);GO:0005622(intracellular);GO:0005739(mitochondrion);GO:0005763(mitochondrial small ribosomal subunit);GO:0005840(ribosome);GO:0006412(translation);GO:0015935(small ribosomal subunit);GO:0032543(mitochondrial translation);GO:0061668(mitochondrial ribosome assembly);GO:0061668(mitochondrial ribosome assembly)	03010(Ribosome);03010(Ribosome)	K02967	NA	mitochondrial ribosomal protein S2 [Source:MGI Symbol;Acc:MGI:2153089]	Exon (ENSMUST00000038600/ENSMUSG00000035772, exon 3 of 4)	-2.28	0.000794328	0.673	up	1.07544	0.104932	0.672102	1	up	no	12.6047	12.4874	10.9688	11.2233	11.6668	10.641
chr2	28469268	28470195	928	ENSMUSG00000035772	ENSMUST00000038600	1202	Mrps2	GO:0003735(structural constituent of ribosome);GO:0005622(intracellular);GO:0005739(mitochondrion);GO:0005763(mitochondrial small ribosomal subunit);GO:0005840(ribosome);GO:0006412(translation);GO:0015935(small ribosomal subunit);GO:0032543(mitochondrial translation);GO:0061668(mitochondrial ribosome assembly);GO:0061668(mitochondrial ribosome assembly)	03010(Ribosome);03010(Ribosome)	K02967	NA	mitochondrial ribosomal protein S2 [Source:MGI Symbol;Acc:MGI:2153089]	3' UTR	-9.6	6.30957e-12	-0.343	down	1.07544	0.104932	0.672102	1	up	no	12.6047	12.4874	10.9688	11.2233	11.6668	10.641
chr2	28504851	28505415	565	ENSMUSG00000026829	ENSMUST00000163121	7960	Gbgt1	GO:0000139(Golgi membrane);GO:0005794(Golgi apparatus);GO:0005975(carbohydrate metabolic process);GO:0006486(protein glycosylation);GO:0016020(membrane);GO:0016021(integral component of membrane);GO:0016740(transferase activity);GO:0016757(transferase activity, transferring glycosyl groups);GO:0016758(transferase activity, transferring hexosyl groups);GO:0030259(lipid glycosylation);GO:0031982(ve…	00603(Glycosphingolipid biosynthesis - globo and isoglobo series);00603(Glycosphingolipid biosynthesis - globo and isoglobo series)	K00722	EC:2.4.1.88	globoside alpha-1,3-N-acetylgalactosaminyltransferase 1 [Source:MGI Symbol;Acc:MGI:2449143]	3' UTR	-0.679	0.0851138	-0.552	down	1.15604	0.209189	0.759172	1	up	no	0.876284	0.522529	0.639958	0.72474	0.203125	0.835721
chr2	28550417	28553081	2665	ENSMUSG00000026821	ENSMUST00000028170	37091	Ralgds	GO:0005085(guanyl-nucleotide exchange factor activity);GO:0005515(protein binding);GO:0005622(intracellular);GO:0005634(nucleus);GO:0005737(cytoplasm);GO:0005829(cytosol);GO:0005903(brush border);GO:0007165(signal transduction);GO:0007264(small GTPase mediated signal transduction);GO:0030695(GTPase regulator activity);GO:0050790(regulation of catalytic activity);GO:0050790(regulation of catalytic…	04014(Ras signaling pathway);04015(Rap1 signaling pathway);04072(Phospholipase D signaling pathway);05200(Pathways in cancer);05210(Colorectal cancer);05212(Pancreatic cancer);05231(Choline metabolism in cancer);05231(Choline metabolism in cancer)	K08732	NA	ral guanine nucleotide dissociation stimulator [Source:MGI Symbol;Acc:MGI:107485]	3' UTR	-25.5	1.99526e-28	-0.29	down	1.02883	0.0410013	0.86928	1	up	no	9.64393	13.4878	12.5731	9.24373	12.1964	13.2643
chr2	28813106	28813165	60	ENSMUSG00000026807	ENSMUST00000074156	112942	Ak8	GO:0000166(nucleotide binding);GO:0004017(adenylate kinase activity);GO:0004127(cytidylate kinase activity);GO:0004550(nucleoside diphosphate kinase activity);GO:0005524(ATP binding);GO:0005737(cytoplasm);GO:0005829(cytosol);GO:0005930(axoneme);GO:0006139(nucleobase-containing compound metabolic process);GO:0006165(nucleoside diphosphate phosphorylation);GO:0009142(nucleoside triphosphate biosynt…	00230(Purine metabolism);00730(Thiamine metabolism);00730(Thiamine metabolism)	K00939	EC:2.7.4.3	adenylate kinase 8 [Source:MGI Symbol;Acc:MGI:1916120]	3' UTR	-0.525	0.146218	-1.18	down	1.04944	0.0696204	0.887405	1	up	no	1.02755	1.63661	0.968625	1.12378	1.22789	1.10997
chr2	30071380	30071470	91	ENSMUSG00000054766	ENSMUST00000102866	9527	Set	GO:0003677(DNA binding);GO:0005634(nucleus);GO:0005654(nucleoplasm);GO:0005737(cytoplasm);GO:0005783(endoplasmic reticulum);GO:0005811(lipid droplet);GO:0005829(cytosol);GO:0006334(nucleosome assembly);GO:0032991(protein-containing complex);GO:0043524(negative regulation of neuron apoptotic process);GO:0045892(negative regulation of transcription, DNA-templated);GO:0048471(perinuclear region of c…	NA	K11290	NA	SET nuclear oncogene [Source:MGI Symbol;Acc:MGI:1860267]	3' UTR	-3.7	1.77828e-05	0.6	up	0.876715	-0.18982	0.455152	1	down	no	25.8723	44.2907	37.786	43.6414	49.069	30.4185
chr2	30151625	30152013	389	ENSMUSG00000039678	ENSMUST00000044556	17879	Tbc1d13	GO:0005096(GTPase activator activity);GO:0005515(protein binding);GO:0005737(cytoplasm);GO:0005829(cytosol);GO:0006886(intracellular protein transport);GO:0016020(membrane);GO:0017137(Rab GTPase binding);GO:0090630(activation of GTPase activity);GO:0090630(activation of GTPase activity)	NA	NA	NA	TBC1 domain family, member 13 [Source:MGI Symbol;Acc:MGI:2385326]	3' UTR	-2.63	0.000301995	0.409	up	0.966556	-0.0490743	0.794947	1	down	no	9.16378	10.1868	8.73245	9.08817	10.0842	9.88236
chr2	30958716	30959015	300	ENSMUSG00000026848	ENSMUST00000028199	5757	Tor1b	GO:0000166(nucleotide binding);GO:0005515(protein binding);GO:0005524(ATP binding);GO:0005634(nucleus);GO:0005635(nuclear envelope);GO:0005737(cytoplasm);GO:0005783(endoplasmic reticulum);GO:0005788(endoplasmic reticulum lumen);GO:0007029(endoplasmic reticulum organization);GO:0016020(membrane);GO:0016787(hydrolase activity);GO:0016887(ATPase activity);GO:0031965(nuclear membrane);GO:0051085(chap…	NA	K22990	NA	torsin family 1, member B [Source:MGI Symbol;Acc:MGI:1353605]	3' UTR	-4.25	4.36516e-06	0.466	up	0.903939	-0.145703	0.563789	1	down	no	3.33954	2.53227	4.11624	3.5166	4.42003	3.11285
chr2	31287352	31293365	6014	ENSMUSG00000062661	ENSMUST00000000199	41529	Ncs1	GO:0000287(magnesium ion binding);GO:0005245(voltage-gated calcium channel activity);GO:0005509(calcium ion binding);GO:0005737(cytoplasm);GO:0005794(Golgi apparatus);GO:0005829(cytosol);GO:0005886(plasma membrane);GO:0010975(regulation of neuron projection development);GO:0014069(postsynaptic density);GO:0016020(membrane);GO:0019901(protein kinase binding);GO:0030054(cell junction);GO:0030424(ax…	NA	K19932	NA	neuronal calcium sensor 1 [Source:MGI Symbol;Acc:MGI:109166]	3' UTR	-4.19	5.01187e-06	-0.0904	down	1.05543	0.0778322	0.71299	1	up	no	69.8494	66.544	63.2475	60.7779	61.9154	66.4624
chr2	31688376	31688885	510	ENSMUSG00000026842	ENSMUST00000146537	0	Abl1	GO:0000166(nucleotide binding);GO:0000287(magnesium ion binding);GO:0000400(four-way junction DNA binding);GO:0000405(bubble DNA binding);GO:0001726(ruffle);GO:0001784(phosphotyrosine residue binding);GO:0001843(neural tube closure);GO:0001922(B-1 B cell homeostasis);GO:0001934(positive regulation of protein phosphorylation);GO:0002322(B cell proliferation involved in immune response);GO:0002333(…	04012(ErbB signaling pathway);04014(Ras signaling pathway);04110(Cell cycle);04360(Axon guidance);04722(Neurotrophin signaling pathway);05200(Pathways in cancer);05206(MicroRNAs in cancer);05220(Chronic myeloid leukemia);05416(Viral myocarditis);05416(Viral myocarditis)	K06619	EC:2.7.10.2	c-abl oncogene 1, non-receptor tyrosine kinase [Source:MGI Symbol;Acc:MGI:87859]	5' UTR	-1.53	0.00630957	-1.1	down	1.06966	0.0971568	0.703355	1	up	no	4.65453	5.11164	5.69878	5.59314	2.80383	6.0608
chr2	31689005	31690696	1692	ENSMUSG00000026842	ENSMUST00000123471	0	Abl1	GO:0000166(nucleotide binding);GO:0000287(magnesium ion binding);GO:0000400(four-way junction DNA binding);GO:0000405(bubble DNA binding);GO:0001726(ruffle);GO:0001784(phosphotyrosine residue binding);GO:0001843(neural tube closure);GO:0001922(B-1 B cell homeostasis);GO:0001934(positive regulation of protein phosphorylation);GO:0002322(B cell proliferation involved in immune response);GO:0002333(…	04012(ErbB signaling pathway);04014(Ras signaling pathway);04110(Cell cycle);04360(Axon guidance);04722(Neurotrophin signaling pathway);05200(Pathways in cancer);05206(MicroRNAs in cancer);05220(Chronic myeloid leukemia);05416(Viral myocarditis);05416(Viral myocarditis)	K06619	EC:2.7.10.2	c-abl oncogene 1, non-receptor tyrosine kinase [Source:MGI Symbol;Acc:MGI:87859]	5' UTR	-2.6	0.000331131	-0.272	down	1.06966	0.0971568	0.703355	1	up	no	4.65453	5.11164	5.69878	5.59314	2.80383	6.0608
chr2	31803658	31804227	570	ENSMUSG00000026842	ENSMUST00000028190	43715	Abl1	GO:0000166(nucleotide binding);GO:0000287(magnesium ion binding);GO:0000400(four-way junction DNA binding);GO:0000405(bubble DNA binding);GO:0001726(ruffle);GO:0001784(phosphotyrosine residue binding);GO:0001843(neural tube closure);GO:0001922(B-1 B cell homeostasis);GO:0001934(positive regulation of protein phosphorylation);GO:0002322(B cell proliferation involved in immune response);GO:0002333(…	04012(ErbB signaling pathway);04014(Ras signaling pathway);04110(Cell cycle);04360(Axon guidance);04722(Neurotrophin signaling pathway);05200(Pathways in cancer);05206(MicroRNAs in cancer);05220(Chronic myeloid leukemia);05416(Viral myocarditis);05416(Viral myocarditis)	K06619	EC:2.7.10.2	c-abl oncogene 1, non-receptor tyrosine kinase [Source:MGI Symbol;Acc:MGI:87859]	3' UTR	-1.22	0.0158489	1.89	up	1.06966	0.0971568	0.703355	1	up	no	4.65453	5.11164	5.69878	5.59314	2.80383	6.0608
chr2	32302975	32303885	911	ENSMUSG00000002546	ENSMUST00000113377	14722	Golga2	GO:0000137(Golgi cis cisterna);GO:0000139(Golgi membrane);GO:0000922(spindle pole);GO:0005515(protein binding);GO:0005737(cytoplasm);GO:0005794(Golgi apparatus);GO:0005801(cis-Golgi network);GO:0005856(cytoskeleton);GO:0005874(microtubule);GO:0006486(protein glycosylation);GO:0006888(endoplasmic reticulum to Golgi vesicle-mediated transport);GO:0007020(microtubule nucleation);GO:0007030(Golgi org…	NA	K20358	NA	golgi autoantigen, golgin subfamily a, 2 [Source:MGI Symbol;Acc:MGI:2139395]	Exon (ENSMUST00000113377/ENSMUSG00000002546, exon 15 of 26)	-3.86	1.20226e-05	-0.295	down	1.01172	0.016816	0.965884	1	up	no	20.6029	21.0462	19.8194	18.4851	21.3668	20.9042
chr2	32567575	32567814	240	ENSMUSG00000039157	ENSMUST00000136816	32243	Fam102a	GO:0003674(molecular_function);GO:0005575(cellular_component);GO:0008150(biological_process);GO:0008150(biological_process)	NA	NA	NA	family with sequence similarity 102, member A [Source:MGI Symbol;Acc:MGI:2138935]	3' UTR	-16.7	2.51189e-19	-0.589	down	0.991345	-0.0125402	0.919129	1	down	no	18.3316	18.397	17.6973	16.9328	17.8637	20.1045
chr2	32587364	32587633	270	ENSMUSG00000079442	ENSMUST00000192934	0	St6galnac4	GO:0005794(Golgi apparatus);GO:0006486(protein glycosylation);GO:0008373(sialyltransferase activity);GO:0016020(membrane);GO:0016021(integral component of membrane);GO:0016740(transferase activity);GO:0016757(transferase activity, transferring glycosyl groups);GO:0097503(sialylation);GO:0097503(sialylation)	00604(Glycosphingolipid biosynthesis - ganglio series);00604(Glycosphingolipid biosynthesis - ganglio series)	K03374	EC:2.4.99.7	ST6 (alpha-N-acetyl-neuraminyl-2,3-beta-galactosyl-1,3)-N-acetylgalactosaminide alpha-2,6-sialyltransferase 4 [Source:MGI Symbol;Acc:MGI:1341894]	5' UTR	-2.1	0.00128825	-0.667	down	1.0495	0.0697022	0.798148	1	up	no	3.91265	3.4542	4.23994	3.60005	3.52799	3.93131
chr2	32732924	32735817	2894	ENSMUSG00000009551	ENSMUST00000151536	0	6330409D20Rik	GO:0003674(molecular_function);GO:0005575(cellular_component);GO:0008150(biological_process);GO:0008150(biological_process)	NA	NA	NA	RIKEN cDNA 6330409D20 gene [Source:MGI Symbol;Acc:MGI:1917980]	3' UTR	-1.15	0.0194984	-0.832	down	1.3953	0.480576	0.455543	1	up	no	2.51197	1.47154	0.578325	1.04869	1.20962	1.01112
chr2	33216069	33228778	12710	ENSMUSG00000004105	ENSMUST00000004208	0	Angptl2	GO:0005576(extracellular region);GO:0005615(extracellular space);GO:0005615(extracellular space)	NA	NA	NA	angiopoietin-like 2 [Source:MGI Symbol;Acc:MGI:1347002]	5' UTR	-3.4	3.89045e-05	-0.688	down	0.836535	-0.257502	0.468887	1	down	no	0.842598	1.40057	1.55451	1.72322	1.41506	1.40149
chr2	33448883	33449207	325	ENSMUSG00000085742	ENSMUST00000132913	2081	Gm13536	NA	NA	NA	NA	predicted gene 13536 [Source:MGI Symbol;Acc:MGI:3651924]	Exon (ENSMUST00000132913/ENSMUSG00000085742, exon 2 of 2)	-0.885	0.0436516	-2.98	down	1.20278	0.266368	1	1	up	no	0.06775	0.185152	0.094687	0.099148	0.189841	0
chr2	35723069	35728565	5497	ENSMUSG00000026883	ENSMUST00000112986	164803	Dab2ip	GO:0000122(negative regulation of transcription by RNA polymerase II);GO:0000185(activation of MAPKKK activity);GO:0001525(angiogenesis);GO:0001933(negative regulation of protein phosphorylation);GO:0002376(immune system process);GO:0005096(GTPase activator activity);GO:0005123(death receptor binding);GO:0005515(protein binding);GO:0005737(cytoplasm);GO:0005886(plasma membrane);GO:0006915(apoptot…	04210(Apoptosis);04668(TNF signaling pathway);04668(TNF signaling pathway)	K19901	NA	disabled 2 interacting protein [Source:MGI Symbol;Acc:MGI:1916851]	3' UTR	-13.5	5.01187e-16	-0.385	down	0.971165	-0.0422121	0.831465	1	down	no	6.86496	8.7376	7.48994	7.68912	7.55018	8.53885
chr2	36251884	36252272	389	ENSMUSG00000047250	ENSMUST00000062069	21458	Ptgs1	GO:0001516(prostaglandin biosynthetic process);GO:0001750(photoreceptor outer segment);GO:0004601(peroxidase activity);GO:0004666(prostaglandin-endoperoxide synthase activity);GO:0005635(nuclear envelope);GO:0005737(cytoplasm);GO:0005783(endoplasmic reticulum);GO:0005789(endoplasmic reticulum membrane);GO:0005794(Golgi apparatus);GO:0006629(lipid metabolic process);GO:0006631(fatty acid metabolic…	00590(Arachidonic acid metabolism);04611(Platelet activation);04726(Serotonergic synapse);04923(Regulation of lipolysis in adipocytes);04923(Regulation of lipolysis in adipocytes)	K00509	EC:1.14.99.1	prostaglandin-endoperoxide synthase 1 [Source:MGI Symbol;Acc:MGI:97797]	3' UTR	-1.81	0.00288403	0.65	up	0.75912	-0.397601	0.222511	1	down	no	1.68174	2.04397	1.94667	2.52208	2.20373	2.74649
chr2	37516422	37517647	1226	ENSMUSG00000035437	ENSMUST00000159092	0	Rabgap1	GO:0005096(GTPase activator activity);GO:0005515(protein binding);GO:0005737(cytoplasm);GO:0005815(microtubule organizing center);GO:0005829(cytosol);GO:0005856(cytoskeleton);GO:0006886(intracellular protein transport);GO:0007049(cell cycle);GO:0017137(Rab GTPase binding);GO:0043087(regulation of GTPase activity);GO:0043547(positive regulation of GTPase activity);GO:0090630(activation of GTPase a…	NA	K20284	NA	RAB GTPase activating protein 1 [Source:MGI Symbol;Acc:MGI:2385139]	5' UTR	-1.58	0.00562341	-1.07	down	0.892134	-0.164668	0.485639	1	down	no	5.66154	8.32542	9.19488	9.61861	7.03119	9.33491
chr2	37787691	37790704	3014	ENSMUSG00000035403	ENSMUST00000050372	11442	Crb2	GO:0001707(mesoderm formation);GO:0001756(somitogenesis);GO:0005509(calcium ion binding);GO:0005515(protein binding);GO:0005886(plasma membrane);GO:0007157(heterophilic cell-cell adhesion via plasma membrane cell adhesion molecules);GO:0007275(multicellular organism development);GO:0007369(gastrulation);GO:0010470(regulation of gastrulation);GO:0010718(positive regulation of epithelial to mesench…	04390(Hippo signaling pathway);04390(Hippo signaling pathway)	K16681	NA	crumbs family member 2 [Source:MGI Symbol;Acc:MGI:2679260]	Exon (ENSMUST00000050372/ENSMUSG00000035403, exon 6 of 13)	-1.14	0.0199526	0.754	up	0.78589	-0.347602	0.296351	1	down	no	0.935903	1.08146	1.28068	1.32309	1.23015	1.64333
chr2	38963573	38963753	181	ENSMUSG00000046618	ENSMUST00000057279	31595	Olfml2a	GO:0005576(extracellular region);GO:0030198(extracellular matrix organization);GO:0031012(extracellular matrix);GO:0042803(protein homodimerization activity);GO:0050840(extracellular matrix binding)	NA	NA	NA	olfactomedin-like 2A [Source:MGI Symbol;Acc:MGI:2444741]	3' UTR	-0.454	0.190985	2.87	up	0.944732	-0.0820223	0.839705	1	down	no	0.654044	0.766633	0.562563	0.737507	0.789072	0.572682
chr2	49245628	49245868	241	ENSMUSG00000036792	ENSMUST00000112745	296120	Mbd5	GO:0003677(DNA binding);GO:0003682(chromatin binding);GO:0005634(nucleus);GO:0005694(chromosome);GO:0007399(nervous system development);GO:0010369(chromocenter);GO:0030496(midbody);GO:0040014(regulation of multicellular organism growth);GO:0042593(glucose homeostasis);GO:0050795(regulation of behavior);GO:0060399(positive regulation of growth hormone receptor signaling pathway);GO:0060399(positiv…	NA	K23219	NA	methyl-CpG binding domain protein 5 [Source:MGI Symbol;Acc:MGI:2138934]	5' UTR	-1.06	0.025704	0.421	up	0.843641	-0.245299	0.256569	1	down	no	2.63634	2.64767	3.47301	3.68682	3.92379	2.76942
chr2	49324895	49325375	481	ENSMUSG00000036792	ENSMUST00000132717	52711	Mbd5	GO:0003677(DNA binding);GO:0003682(chromatin binding);GO:0005634(nucleus);GO:0005694(chromosome);GO:0007399(nervous system development);GO:0010369(chromocenter);GO:0030496(midbody);GO:0040014(regulation of multicellular organism growth);GO:0042593(glucose homeostasis);GO:0050795(regulation of behavior);GO:0060399(positive regulation of growth hormone receptor signaling pathway);GO:0060399(positiv…	NA	K23219	NA	methyl-CpG binding domain protein 5 [Source:MGI Symbol;Acc:MGI:2138934]	3' UTR	-1.72	0.00371535	-1.23	down	0.843641	-0.245299	0.256569	1	down	no	2.63634	2.64767	3.47301	3.68682	3.92379	2.76942
chr2	55116783	55116963	181	ENSMUSG00000060988	ENSMUST00000112636	680466	Galnt13	GO:0000139(Golgi membrane);GO:0004653(polypeptide N-acetylgalactosaminyltransferase activity);GO:0005794(Golgi apparatus);GO:0006486(protein glycosylation);GO:0006493(protein O-linked glycosylation);GO:0016020(membrane);GO:0016021(integral component of membrane);GO:0016740(transferase activity);GO:0016757(transferase activity, transferring glycosyl groups);GO:0018242(protein O-linked glycosylatio…	00512(Mucin type O-glycan biosynthesis);00512(Mucin type O-glycan biosynthesis)	K00710	EC:2.4.1.41	polypeptide N-acetylgalactosaminyltransferase 13 [Source:MGI Symbol;Acc:MGI:2139447]	3' UTR	-1.6	0.00524807	0.789	up	0.599148	-0.739015	0.0150959	1	down	no	1.14257	1.0324	1.14363	1.80061	1.42091	2.31733
chr2	55433167	55433286	120	ENSMUSG00000087040	ENSMUST00000128307	21352	Gm14033	NA	NA	NA	NA	predicted gene 14033 [Source:MGI Symbol;Acc:MGI:3650902]	Exon (ENSMUST00000128307/ENSMUSG00000087040, exon 7 of 7)	-0.524	0.146893	2.7	up	1.56894	0.649789	1	1	up	no	0.136299	0.122425	0.412877	0.169495	0.161581	0.0969845
chr2	55597546	55597815	270	ENSMUSG00000026824	ENSMUST00000067101	161576	Kcnj3	GO:0005242(inward rectifier potassium channel activity);GO:0005244(voltage-gated ion channel activity);GO:0006811(ion transport);GO:0006813(potassium ion transport);GO:0008076(voltage-gated potassium channel complex);GO:0009897(external side of plasma membrane);GO:0009986(cell surface);GO:0015467(G-protein activated inward rectifier potassium channel activity);GO:0016020(membrane);GO:0016021(inte…	04713(Circadian entrainment);04723(Retrograde endocannabinoid signaling);04724(Glutamatergic synapse);04725(Cholinergic synapse);04726(Serotonergic synapse);04728(Dopaminergic synapse);04915(Estrogen signaling pathway);04921(Oxytocin signaling pathway);05032(Morphine addiction);05032(Morphine addiction)	K04997	NA	potassium inwardly-rectifying channel, subfamily J, member 3 [Source:MGI Symbol;Acc:MGI:104742]	3' UTR	-6.37	1.94984e-08	0.239	up	0.769395	-0.378203	0.117534	1	down	no	5.17069	5.50987	7.58622	9.31799	6.83772	7.58604
chr2	57367460	57367609	150	ENSMUSG00000026827	ENSMUST00000141536	129825	Gpd2	GO:0004367(glycerol-3-phosphate dehydrogenase [NAD+] activity);GO:0004368(glycerol-3-phosphate dehydrogenase (quinone) activity);GO:0005509(calcium ion binding);GO:0005739(mitochondrion);GO:0005743(mitochondrial inner membrane);GO:0006072(glycerol-3-phosphate metabolic process);GO:0006094(gluconeogenesis);GO:0006734(NADH metabolic process);GO:0009331(glycerol-3-phosphate dehydrogenase complex);GO…	00564(Glycerophospholipid metabolism);00564(Glycerophospholipid metabolism)	K00111	EC:1.1.5.3	glycerol phosphate dehydrogenase 2, mitochondrial [Source:MGI Symbol;Acc:MGI:99778]	3' UTR	-2.39	0.000588844	0.335	up	0.887984	-0.171395	0.440818	1	down	no	15.3603	23.092	24.7481	24.5398	23.5548	23.0783
chr2	58707405	58735396	27992	ENSMUSG00000026839	ENSMUST00000071543	140018	Upp2	GO:0003824(catalytic activity);GO:0004850(uridine phosphorylase activity);GO:0005737(cytoplasm);GO:0009116(nucleoside metabolic process);GO:0009166(nucleotide catabolic process);GO:0016740(transferase activity);GO:0016757(transferase activity, transferring glycosyl groups);GO:0016763(transferase activity, transferring pentosyl groups);GO:0042802(identical protein binding);GO:0044206(UMP salvage);…	00240(Pyrimidine metabolism);00983(Drug metabolism - other enzymes);00983(Drug metabolism - other enzymes)	K00757	EC:2.4.2.3	uridine phosphorylase 2 [Source:MGI Symbol;Acc:MGI:1923904]	Exon (ENSMUST00000140464/ENSMUSG00000086129, exon 2 of 3)	-0.924	0.0389045	0.498	up	1.20791	0.272509	0.266887	1	up	no	3.84179	3.80218	3.25687	2.95417	3.16442	2.90599
chr2	59305485	59310111	4627	ENSMUSG00000026991	ENSMUST00000168631	144635	Pkp4	GO:0000922(spindle pole);GO:0005515(protein binding);GO:0005634(nucleus);GO:0005737(cytoplasm);GO:0005819(spindle);GO:0005856(cytoskeleton);GO:0005886(plasma membrane);GO:0005911(cell-cell junction);GO:0005913(cell-cell adherens junction);GO:0007043(cell-cell junction assembly);GO:0007155(cell adhesion);GO:0009898(cytoplasmic side of plasma membrane);GO:0014069(postsynaptic density);GO:0016020(me…	NA	NA	NA	plakophilin 4 [Source:MGI Symbol;Acc:MGI:109281]	5' UTR	-13.1	1.25893e-15	-0.26	down	0.99746	-0.00366915	0.953511	1	down	no	55.9046	58.1245	55.063	55.2675	57.9358	56.3194
chr2	59484653	59494498	9846	ENSMUSG00000026989	ENSMUST00000028369	0	Dapl1	GO:0005575(cellular_component);GO:0006915(apoptotic process);GO:0010507(negative regulation of autophagy);GO:0030154(cell differentiation);GO:0034198(cellular response to amino acid starvation);GO:0070513(death domain binding);GO:0097190(apoptotic signaling pathway);GO:0097190(apoptotic signaling pathway)	NA	NA	NA	death associated protein-like 1 [Source:MGI Symbol;Acc:MGI:1923997]	5' UTR	-1.58	0.00549541	-3.67	down	1.03873	0.0548139	1	1	up	no	0.0293624	0	0.347197	0.15325	0	0.209271
chr2	65767267	65767447	181	ENSMUSG00000075318	ENSMUST00000028377	146496	Scn2a	GO:0001518(voltage-gated sodium channel complex);GO:0005216(ion channel activity);GO:0005244(voltage-gated ion channel activity);GO:0005248(voltage-gated sodium channel activity);GO:0005272(sodium channel activity);GO:0005515(protein binding);GO:0005886(plasma membrane);GO:0006811(ion transport);GO:0006814(sodium ion transport);GO:0007399(nervous system development);GO:0007613(memory);GO:0008627(…	04742(Taste transduction);04742(Taste transduction)	K04834	NA	sodium channel, voltage-gated, type II, alpha [Source:MGI Symbol;Acc:MGI:98248]	3' UTR	-12.1	1.25893e-14	1.12	up	0.583732	-0.776622	0.00259024	0.451343	down	no	7.37927	11.5348	12.0256	23.5523	14.0004	15.4505
chr2	66413573	66413872	300	ENSMUSG00000064329	ENSMUST00000112371	26965	Scn1a	GO:0001508(action potential);GO:0001518(voltage-gated sodium channel complex);GO:0005216(ion channel activity);GO:0005244(voltage-gated ion channel activity);GO:0005248(voltage-gated sodium channel activity);GO:0005272(sodium channel activity);GO:0005654(nucleoplasm);GO:0005886(plasma membrane);GO:0006811(ion transport);GO:0006814(sodium ion transport);GO:0007628(adult walking behavior);GO:001470…	04728(Dopaminergic synapse);04728(Dopaminergic synapse)	K04833	NA	sodium channel, voltage-gated, type I, alpha [Source:MGI Symbol;Acc:MGI:98246]	Exon (ENSMUST00000127849/ENSMUSG00000085386, exon 4 of 8)	-0.911	0.040738	-2.79	down	1.04303	0.0607777	0.826714	1	up	no	12.8453	8.42767	7.74637	9.75468	8.0197	10.0478
chr2	69666955	69667511	557	ENSMUSG00000063145	ENSMUST00000134659	19784	Bbs5	GO:0001103(RNA polymerase II repressing transcription factor binding);GO:0005515(protein binding);GO:0005737(cytoplasm);GO:0005815(microtubule organizing center);GO:0005856(cytoskeleton);GO:0005886(plasma membrane);GO:0005929(cilium);GO:0005930(axoneme);GO:0015031(protein transport);GO:0016020(membrane);GO:0030030(cell projection organization);GO:0032266(phosphatidylinositol-3-phosphate binding);…	NA	K16748	NA	Bardet-Biedl syndrome 5 (human) [Source:MGI Symbol;Acc:MGI:1919819]	3' UTR	-1.23	0.0151356	0.31	up	1.10919	0.149501	0.651135	1	up	no	4.27305	3.55707	4.36803	3.75691	3.69172	3.54876
chr2	69796724	69799347	2624	ENSMUSG00000027088	ENSMUST00000028494	7088	Phospho2	GO:0005575(cellular_component);GO:0016311(dephosphorylation);GO:0016787(hydrolase activity);GO:0016791(phosphatase activity);GO:0033883(pyridoxal phosphatase activity);GO:0046872(metal ion binding);GO:0046872(metal ion binding)	00750(Vitamin B6 metabolism);00750(Vitamin B6 metabolism)	K13248	EC:3.1.3.74	phosphatase, orphan 2 [Source:MGI Symbol;Acc:MGI:1920623]	3' UTR	-5.51	1.77828e-07	0.446	up	1.03208	0.0455562	0.977547	1	up	no	5.26294	1.34629	5.88986	1.61602	5.18364	5.31092
chr2	69871246	69871426	181	ENSMUSG00000051730	ENSMUST00000060447	14189	Mettl5	GO:0003676(nucleic acid binding);GO:0005575(cellular_component);GO:0008150(biological_process);GO:0008168(methyltransferase activity);GO:0016740(transferase activity);GO:0032259(methylation);GO:0032259(methylation)	NA	NA	NA	methyltransferase like 5 [Source:MGI Symbol;Acc:MGI:1922672]	3' UTR	-12.5	5.01187e-15	1.05	up	0.85291	-0.229534	0.499611	1	down	no	3.59328	2.42437	2.8046	3.23312	2.72615	4.38443
chr2	70476949	70477579	631	ENSMUSG00000075304	ENSMUST00000100043	2026	Sp5	GO:0000122(negative regulation of transcription by RNA polymerase II);GO:0000977(RNA polymerase II regulatory region sequence-specific DNA binding);GO:0000981(DNA-binding transcription factor activity, RNA polymerase II-specific);GO:0001227(DNA-binding transcription repressor activity, RNA polymerase II-specific);GO:0003676(nucleic acid binding);GO:0003677(DNA binding);GO:0005634(nucleus);GO:0006…	NA	K09195	NA	trans-acting transcription factor 5 [Source:MGI Symbol;Acc:MGI:1927715]	3' UTR	-1.57	0.0057544	1.72	up	0.479937	-1.05908	1	1	down	no	0.070833	0	0.075211	0.121882	0.049427	0.132989
chr2	71138518	71139057	540	ENSMUSG00000027015	ENSMUST00000028403	20595	Cybrd1	GO:0000293(ferric-chelate reductase activity);GO:0005765(lysosomal membrane);GO:0010039(response to iron ion);GO:0016020(membrane);GO:0016021(integral component of membrane);GO:0016491(oxidoreductase activity);GO:0031526(brush border membrane);GO:0046872(metal ion binding);GO:0055114(oxidation-reduction process)	04978(Mineral absorption)	K08370	EC:7.2.1.3	cytochrome b reductase 1 [Source:MGI Symbol;Acc:MGI:2654575]	3' UTR	-0.89	0.0436516	0.826	up	0.84381	-0.245009	0.62776	1	down	no	0.292433	0.809371	0.77298	0.655517	0.841446	0.724844
chr2	72441503	72442131	629	ENSMUSG00000004085	ENSMUST00000090824	155866	Map3k20	GO:0000077(DNA damage checkpoint);GO:0000165(MAPK cascade);GO:0000166(nucleotide binding);GO:0000186(activation of MAPKK activity);GO:0000287(magnesium ion binding);GO:0004672(protein kinase activity);GO:0004674(protein serine/threonine kinase activity);GO:0004709(MAP kinase kinase kinase activity);GO:0005515(protein binding);GO:0005524(ATP binding);GO:0005634(nucleus);GO:0005737(cytoplasm);GO:00…	04010(MAPK signaling pathway);04010(MAPK signaling pathway)	K04424	EC:2.7.11.25	mitogen-activated protein kinase kinase kinase 20 [Source:MGI Symbol;Acc:MGI:2443258]	3' UTR	-0.754	0.0676083	0.603	up	1.15641	0.209647	0.442616	1	up	no	2.1105	1.5464	1.80408	1.64337	1.3501	1.72891
chr2	74764256	74764492	237	ENSMUSG00000042448	ENSMUST00000047793	1276	Hoxd1	GO:0003677(DNA binding);GO:0005634(nucleus);GO:0005654(nucleoplasm);GO:0006355(regulation of transcription, DNA-templated);GO:0007275(multicellular organism development);GO:0019233(sensory perception of pain);GO:0030182(neuron differentiation);GO:0043565(sequence-specific DNA binding);GO:0048706(embryonic skeletal system development)	NA	K09301	NA	homeobox D1 [Source:MGI Symbol;Acc:MGI:96201]	3' UTR	-0.703	0.0794328	3.17	up	1.16916	0.22547	1	1	up	no	0.128108	0.057932	0	0.102261	0.056862	0
chr2	75667339	75667789	451	ENSMUSG00000059005	ENSMUST00000111962	8072	Hnrnpa3	GO:0003676(nucleic acid binding);GO:0003723(RNA binding);GO:0003729(mRNA binding);GO:0005634(nucleus);GO:0005654(nucleoplasm);GO:0005681(spliceosomal complex);GO:0005737(cytoplasm);GO:0006397(mRNA processing);GO:0008380(RNA splicing);GO:0014069(postsynaptic density);GO:0035770(ribonucleoprotein granule);GO:0043005(neuron projection);GO:0051028(mRNA transport);GO:0051033(RNA transmembrane transpor…	03040(Spliceosome);03040(Spliceosome)	K12741	NA	heterogeneous nuclear ribonucleoprotein A3 [Source:MGI Symbol;Acc:MGI:1917171]	3' UTR	-168	1e-171	-1.47	down	1.10029	0.137879	0.832707	1	up	no	0.220539	0.229892	0.478167	0.239708	0.358282	0.245971
chr2	75704770	75709400	4631	ENSMUSG00000087222	ENSMUST00000135244	0	E030042O20Rik	NA	NA	NA	NA	RIKEN cDNA E030042O20 gene [Source:MGI Symbol;Acc:MGI:2444099]	Exon (ENSMUST00000135244/ENSMUSG00000087222, exon 1 of 2)	-0.79	0.060256	1.5	up	0.669615	-0.578597	1	1	down	no	0.039117	0.090206	0.110681	0.116656	0.200969	0.040796
chr2	76600377	76600647	271	ENSMUSG00000042359	ENSMUST00000077972	193839	Osbpl6	GO:0005634(nucleus);GO:0005635(nuclear envelope);GO:0005737(cytoplasm);GO:0005783(endoplasmic reticulum);GO:0005789(endoplasmic reticulum membrane);GO:0005829(cytosol);GO:0005886(plasma membrane);GO:0006869(lipid transport);GO:0008150(biological_process);GO:0008289(lipid binding);GO:0015248(sterol transporter activity);GO:0015485(cholesterol binding);GO:0015918(sterol transport);GO:0016020(membra…	NA	K20463	NA	oxysterol binding protein-like 6 [Source:MGI Symbol;Acc:MGI:2139014]	3' UTR	-1.23	0.0151356	1.08	up	0.998415	-0.00228912	0.951857	1	down	no	8.49509	7.66456	9.96195	8.99236	8.79365	8.37707
chr2	76658349	76658497	149	ENSMUSG00000075267	ENSMUST00000099986	8076	Pjvk	GO:0003674(molecular_function);GO:0007605(sensory perception of sound);GO:0043025(neuronal cell body);GO:0043025(neuronal cell body)	NA	K22147	NA	pejvakin [Source:MGI Symbol;Acc:MGI:2685847]	Exon (ENSMUST00000099986/ENSMUSG00000075267, exon 6 of 6)	-0.252	0.500035	1.22	up	0.124957	-3.00049	1	1	down	no	0.0237365	0	0	0.157727	0.03223	0
chr2	79643485	79655140	11656	ENSMUSG00000027007	ENSMUST00000111785	8133	Itprid2	GO:0003779(actin binding);GO:0005102(signaling receptor binding);GO:0005634(nucleus);GO:0005737(cytoplasm);GO:0005829(cytosol);GO:0005886(plasma membrane);GO:0051015(actin filament binding);GO:0051015(actin filament binding)	NA	NA	NA	ITPR interacting domain containing 2 [Source:MGI Symbol;Acc:MGI:1917849]	Exon (ENSMUST00000111785/ENSMUSG00000027007, exon 7 of 18)	-4.9	8.51138e-07	0.249	up	0.890768	-0.166879	0.377816	1	down	no	12.571	12.1243	13.961	16.0108	13.1613	14.2246
chr2	79808387	79808596	210	ENSMUSG00000034683	ENSMUST00000090760	100607	Ppp1r1c	GO:0004864(protein phosphatase inhibitor activity);GO:0005737(cytoplasm);GO:0007049(cell cycle);GO:0007165(signal transduction);GO:0032515(negative regulation of phosphoprotein phosphatase activity);GO:0035556(intracellular signal transduction);GO:0051301(cell division);GO:0051301(cell division)	NA	K17549	NA	protein phosphatase 1, regulatory inhibitor subunit 1C [Source:MGI Symbol;Acc:MGI:1923185]	3' UTR	-0.544	0.136458	-2.47	down	5.15202	2.36514	1	1	up	no	0.0580734	0.0368925	0.02711	0	0.011565	0.0121297
chr2	80315676	80317508	1833	ENSMUSG00000027006	ENSMUST00000125000	210	Dnajc10	GO:0001671(ATPase activator activity);GO:0001933(negative regulation of protein phosphorylation);GO:0005515(protein binding);GO:0005783(endoplasmic reticulum);GO:0005788(endoplasmic reticulum lumen);GO:0015035(protein disulfide oxidoreductase activity);GO:0015036(disulfide oxidoreductase activity);GO:0016491(oxidoreductase activity);GO:0016671(oxidoreductase activity, acting on a sulfur group of …	04141(Protein processing in endoplasmic reticulum);04141(Protein processing in endoplasmic reticulum)	NA	NA	DnaJ heat shock protein family (Hsp40) member C10 [Source:MGI Symbol;Acc:MGI:1914111]	5' UTR	-1.68	0.00416869	0.312	up	0.911297	-0.134007	0.457756	1	down	no	14.7812	13.6892	14.0364	15.9601	14.9963	15.6879
chr2	80624345	80631224	6880	ENSMUSG00000086436	ENSMUST00000118989	0	Gm13690	NA	NA	NA	NA	predicted gene 13690 [Source:MGI Symbol;Acc:MGI:3652065]	3' UTR	-3.66	2.04174e-05	0.599	up	0.914082	-0.129604	0.687565	1	down	no	33.8926	29.5588	31.7829	31.1969	52.4534	20.5354
chr2	82235931	82259759	23829	ENSMUSG00000070866	ENSMUST00000047527	182709	Zfp804a	GO:0003676(nucleic acid binding);GO:0005634(nucleus);GO:0005737(cytoplasm);GO:0005886(plasma membrane);GO:0010628(positive regulation of gene expression);GO:0010975(regulation of neuron projection development);GO:0010976(positive regulation of neuron projection development);GO:0030424(axon);GO:0030426(growth cone);GO:0043025(neuronal cell body);GO:0043197(dendritic spine);GO:0043198(dendritic sha…	NA	NA	NA	zinc finger protein 804A [Source:MGI Symbol;Acc:MGI:2442949]	3' UTR	-4.1	6.30957e-06	-0.143	down	0.853145	-0.229136	0.255186	1	down	no	9.00278	7.2378	7.73878	10.2706	8.83958	8.99677
chr2	83658302	83660157	1856	ENSMUSG00000027091	ENSMUST00000134789	0	Zc3h15	GO:0002181(cytoplasmic translation);GO:0005634(nucleus);GO:0005730(nucleolus);GO:0005737(cytoplasm);GO:0005829(cytosol);GO:0019221(cytokine-mediated signaling pathway);GO:0043547(positive regulation of GTPase activity);GO:0046872(metal ion binding);GO:0046872(metal ion binding)	NA	NA	NA	zinc finger CCCH-type containing 15 [Source:MGI Symbol;Acc:MGI:1919747]	Exon (ENSMUST00000081591/ENSMUSG00000027091, exon 5 of 10)	-4.58	1.86209e-06	0.492	up	0.840401	-0.25085	0.187701	1	down	no	30.0912	33.7124	31.805	39.378	37.879	36.5085
chr2	84685683	84687082	1400	ENSMUSG00000027080	ENSMUST00000102645	7281	Med19	GO:0003712(transcription coregulator activity);GO:0005515(protein binding);GO:0005634(nucleus);GO:0005654(nucleoplasm);GO:0006357(regulation of transcription by RNA polymerase II);GO:0008134(transcription factor binding);GO:0016592(mediator complex);GO:0016604(nuclear body);GO:0045944(positive regulation of transcription by RNA polymerase II);GO:0045944(positive regulation of transcription by RNA…	NA	K15137	NA	mediator complex subunit 19 [Source:MGI Symbol;Acc:MGI:1914234]	3' UTR	-2.03	0.00158489	0.257	up	0.935144	-0.0967402	0.623949	1	down	no	20.5455	20.1163	19.5785	21.8707	20.0369	22.5107
chr2	84830039	84830213	175	ENSMUSG00000027076	ENSMUST00000028470	3042	Timm10	GO:0005215(transporter activity);GO:0005739(mitochondrion);GO:0005743(mitochondrial inner membrane);GO:0008565(protein transporter activity);GO:0015031(protein transport);GO:0016020(membrane);GO:0042719(mitochondrial intermembrane space protein transporter complex);GO:0042721(TIM22 mitochondrial import inner membrane insertion complex);GO:0042803(protein homodimerization activity);GO:0045039(prot…	NA	K17778	NA	translocase of inner mitochondrial membrane 10 [Source:MGI Symbol;Acc:MGI:1353429]	3' UTR	-2.66	0.000281838	0.549	up	1.13148	0.178214	0.531763	1	up	no	27.0192	34.8583	24.3046	21.3525	30.3966	24.4183
chr2	85045496	85047109	1614	ENSMUSG00000027067	ENSMUST00000077798	8262	Ssrp1	GO:0003677(DNA binding);GO:0003682(chromatin binding);GO:0005634(nucleus);GO:0005694(chromosome);GO:0005730(nucleolus);GO:0006260(DNA replication);GO:0006281(DNA repair);GO:0006974(cellular response to DNA damage stimulus);GO:0006974(cellular response to DNA damage stimulus)	NA	K09272	NA	structure specific recognition protein 1 [Source:MGI Symbol;Acc:MGI:107912]	3' UTR	-6.24	2.75423e-08	0.205	up	0.929325	-0.105745	0.589136	1	down	no	30.8868	37.7256	30.1382	33.2432	39.7854	33.232
chr2	86041358	86041864	507	ENSMUSG00000045392	ENSMUST00000213774	20725	Olfr1033	GO:0004930(G protein-coupled receptor activity);GO:0004984(olfactory receptor activity);GO:0005549(odorant binding);GO:0005886(plasma membrane);GO:0007165(signal transduction);GO:0007186(G protein-coupled receptor signaling pathway);GO:0007608(sensory perception of smell);GO:0016020(membrane);GO:0016021(integral component of membrane);GO:0050896(response to stimulus);GO:0050911(detection of chemi…	04740(Olfactory transduction);04740(Olfactory transduction)	K04257	NA	olfactory receptor 1033 [Source:MGI Symbol;Acc:MGI:3030867]	Exon (ENSMUST00000213774/ENSMUSG00000045392, exon 2 of 2)	-0.909	0.040738	-3.09	down	0.652438	-0.616086	1	1	down	no	0	0.0157437	0.0800987	0.0741499	0.0727489	0
chr2	90188365	90194883	6519	ENSMUSG00000080223	ENSMUST00000116469	14268	Gm13768	NA	NA	NA	NA	predicted gene 13768 [Source:MGI Symbol;Acc:MGI:3651239]	Exon (ENSMUST00000116469/ENSMUSG00000080223, exon 4 of 6)	-0.734	0.0707946	2.78	up	-inf	-inf	1	1	down	no	0	0	0	0	0.63941	0.050295
chr2	90910054	90910502	449	ENSMUSG00000005505	ENSMUST00000111464	5314	Kbtbd4	GO:0005515(protein binding);GO:0005515(protein binding)	NA	K10472	NA	kelch repeat and BTB (POZ) domain containing 4 [Source:MGI Symbol;Acc:MGI:1914386]	3' UTR	-3.6	2.39883e-05	0.443	up	0.84504	-0.242908	0.362901	1	down	no	4.51604	4.71113	3.84261	5.53775	5.15634	4.77236
chr2	91082390	91090099	7710	ENSMUSG00000002111	ENSMUST00000169852	0	Spi1	GO:0000122(negative regulation of transcription by RNA polymerase II);GO:0000790(nuclear chromatin);GO:0000978(RNA polymerase II proximal promoter sequence-specific DNA binding);GO:0000980(RNA polymerase II distal enhancer sequence-specific DNA binding);GO:0000981(DNA-binding transcription factor activity, RNA polymerase II-specific);GO:0001085(RNA polymerase II transcription factor binding);GO:0…	04380(Osteoclast differentiation);05166(Human T-cell leukemia virus 1 infection);05200(Pathways in cancer);05202(Transcriptional misregulation in cancer);05221(Acute myeloid leukemia);05221(Acute myeloid leukemia)	K09438	NA	spleen focus forming virus (SFFV) proviral integration oncogene [Source:MGI Symbol;Acc:MGI:98282]	5' UTR	-2.77	0.00020893	-1.81	down	1.06784	0.0946977	0.85968	1	up	no	1.03521	1.14477	0.922259	0.753211	1.20321	0.948731
chr2	91513570	91513779	210	ENSMUSG00000027253	ENSMUST00000028689	56059	Lrp4	GO:0001822(kidney development);GO:0001932(regulation of protein phosphorylation);GO:0001942(hair follicle development);GO:0005509(calcium ion binding);GO:0005515(protein binding);GO:0005886(plasma membrane);GO:0006897(endocytosis);GO:0007275(multicellular organism development);GO:0008104(protein localization);GO:0009953(dorsal/ventral pattern formation);GO:0009954(proximal/distal pattern formatio…	NA	K20051	NA	low density lipoprotein receptor-related protein 4 [Source:MGI Symbol;Acc:MGI:2442252]	3' UTR	-2.75	0.000218776	0.885	up	0.828925	-0.270686	0.219098	1	down	no	3.2234	4.33614	3.85887	4.54964	4.6817	4.54362
chr2	91721306	91721545	240	ENSMUSG00000027243	ENSMUST00000090608	10384	Harbi1	GO:0003674(molecular_function);GO:0004518(nuclease activity);GO:0005634(nucleus);GO:0005737(cytoplasm);GO:0005815(microtubule organizing center);GO:0005829(cytosol);GO:0005886(plasma membrane);GO:0008150(biological_process);GO:0016787(hydrolase activity);GO:0046872(metal ion binding);GO:0090305(nucleic acid phosphodiester bond hydrolysis);GO:0090305(nucleic acid phosphodiester bond hydrolysis)	NA	K23222	EC:3.1.-.-	harbinger transposase derived 1 [Source:MGI Symbol;Acc:MGI:2443194]	3' UTR	-2.88	0.000154882	1.29	up	0.872935	-0.196054	0.63005	1	down	no	0.721256	0.742787	0.673561	0.976794	0.756844	0.715118
chr2	92529331	92529510	180	ENSMUSG00000085261	ENSMUST00000141341	45405	Gm13814	NA	NA	NA	NA	predicted gene 13814 [Source:MGI Symbol;Acc:MGI:3649319]	Exon (ENSMUST00000141341/ENSMUSG00000085261, exon 2 of 2)	-0.685	0.0831764	-3.17	down	1.21574	0.281833	1	1	up	no	0.10367	0.122742	0.141192	0.037155	0.138222	0.126994
chr2	94406151	94406391	241	ENSMUSG00000045464	ENSMUST00000152313	0	2810002D19Rik	NA	NA	NA	NA	RIKEN cDNA 2810002D19 gene [Source:MGI Symbol;Acc:MGI:1913707]	Exon (ENSMUST00000152313/ENSMUSG00000045464, exon 1 of 2)	-0.398	0.242103	2.03	up	0.870581	-0.19995	0.588212	1	down	no	2.38891	2.2671	2.38067	3.06883	2.58743	2.42648
chr2	94411592	94411652	61	ENSMUSG00000045464	ENSMUST00000152313	5441	2810002D19Rik	NA	NA	NA	NA	RIKEN cDNA 2810002D19 gene [Source:MGI Symbol;Acc:MGI:1913707]	Exon (ENSMUST00000152313/ENSMUSG00000045464, exon 2 of 2)	-0.487	0.169044	0.788	up	0.870581	-0.19995	0.588212	1	down	no	2.38891	2.2671	2.38067	3.06883	2.58743	2.42648
chr2	103091913	103092644	732	ENSMUSG00000010911	ENSMUST00000011055	18238	Apip	GO:0005737(cytoplasm);GO:0006915(apoptotic process);GO:0008270(zinc ion binding);GO:0008652(cellular amino acid biosynthetic process);GO:0009086(methionine biosynthetic process);GO:0016829(lyase activity);GO:0019284(L-methionine salvage from S-adenosylmethionine);GO:0019509(L-methionine salvage from methylthioadenosine);GO:0042802(identical protein binding);GO:0043066(negative regulation of apopt…	00270(Cysteine and methionine metabolism);00270(Cysteine and methionine metabolism)	K08964	EC:4.2.1.109	APAF1 interacting protein [Source:MGI Symbol;Acc:MGI:1926788]	3' UTR	-1.75	0.00338844	0.497	up	0.969222	-0.0451005	0.872048	1	down	no	8.73572	8.86853	7.53928	8.42853	8.63121	8.88222
chr2	103718035	103718333	299	ENSMUSG00000032724	ENSMUST00000076212	151725	Abtb2	GO:0005515(protein binding);GO:0005634(nucleus);GO:0005654(nucleoplasm);GO:0046982(protein heterodimerization activity);GO:0097237(cellular response to toxic substance);GO:0097237(cellular response to toxic substance)	NA	K10521	NA	ankyrin repeat and BTB (POZ) domain containing 2 [Source:MGI Symbol;Acc:MGI:2139365]	3' UTR	-1.73	0.00354813	0.953	up	0.79821	-0.325159	0.319559	1	down	no	2.09235	1.40129	1.12007	1.67735	1.61592	2.48679
chr2	105017140	105017904	765	ENSMUSG00000045106	ENSMUST00000144358	24950	Ccdc73	GO:0003674(molecular_function);GO:0005575(cellular_component);GO:0008150(biological_process);GO:0008150(biological_process)	NA	NA	NA	coiled-coil domain containing 73 [Source:MGI Symbol;Acc:MGI:3606488]	3' UTR	-1.57	0.0057544	0.802	up	0.998746	-0.00180995	0.986138	1	down	no	1.44556	1.41051	2.24393	1.82449	1.47352	1.80839
chr2	105673089	105673449	361	ENSMUSG00000027168	ENSMUST00000111086	4189	Pax6	GO:0000122(negative regulation of transcription by RNA polymerase II);GO:0000132(establishment of mitotic spindle orientation);GO:0000790(nuclear chromatin);GO:0000978(RNA polymerase II proximal promoter sequence-specific DNA binding);GO:0000979(RNA polymerase II core promoter sequence-specific DNA binding);GO:0000981(DNA-binding transcription factor activity, RNA polymerase II-specific);GO:00012…	04550(Signaling pathways regulating pluripotency of stem cells);04950(Maturity onset diabetes of the young);04950(Maturity onset diabetes of the young)	K08031	NA	paired box 6 [Source:MGI Symbol;Acc:MGI:97490]	5' UTR	-0.574	0.12218	-1.17	down	1.05139	0.0723027	0.837851	1	up	no	0.968537	0.828341	0.877298	0.744774	0.922765	0.87592
chr2	105673569	105674049	481	ENSMUSG00000027168	ENSMUST00000147923	0	Pax6	GO:0000122(negative regulation of transcription by RNA polymerase II);GO:0000132(establishment of mitotic spindle orientation);GO:0000790(nuclear chromatin);GO:0000978(RNA polymerase II proximal promoter sequence-specific DNA binding);GO:0000979(RNA polymerase II core promoter sequence-specific DNA binding);GO:0000981(DNA-binding transcription factor activity, RNA polymerase II-specific);GO:00012…	04550(Signaling pathways regulating pluripotency of stem cells);04950(Maturity onset diabetes of the young);04950(Maturity onset diabetes of the young)	K08031	NA	paired box 6 [Source:MGI Symbol;Acc:MGI:97490]	5' UTR	-1.13	0.0204174	1.35	up	1.05139	0.0723027	0.837851	1	up	no	0.968537	0.828341	0.877298	0.744774	0.922765	0.87592
chr2	105676567	105676807	241	ENSMUSG00000027168	ENSMUST00000111086	7667	Pax6	GO:0000122(negative regulation of transcription by RNA polymerase II);GO:0000132(establishment of mitotic spindle orientation);GO:0000790(nuclear chromatin);GO:0000978(RNA polymerase II proximal promoter sequence-specific DNA binding);GO:0000979(RNA polymerase II core promoter sequence-specific DNA binding);GO:0000981(DNA-binding transcription factor activity, RNA polymerase II-specific);GO:00012…	04550(Signaling pathways regulating pluripotency of stem cells);04950(Maturity onset diabetes of the young);04950(Maturity onset diabetes of the young)	K08031	NA	paired box 6 [Source:MGI Symbol;Acc:MGI:97490]	5' UTR	-0.543	0.137088	2.28	up	1.05139	0.0723027	0.837851	1	up	no	0.968537	0.828341	0.877298	0.744774	0.922765	0.87592
chr2	106867433	106867493	61	ENSMUSG00000016386	ENSMUST00000111063	174164	Mpped2	GO:0005575(cellular_component);GO:0008150(biological_process);GO:0016787(hydrolase activity);GO:0046872(metal ion binding);GO:0046872(metal ion binding)	NA	NA	NA	metallophosphoesterase domain containing 2 [Source:MGI Symbol;Acc:MGI:1924265]	3' UTR	-1.25	0.0141254	1.13	up	0.822907	-0.281199	0.278263	1	down	no	6.13129	9.09186	9.81809	9.05169	11.3368	10.0418
chr2	110045094	110172522	127429	ENSMUSG00000086186	ENSMUST00000153332	0	Ccdc34os	NA	NA	NA	NA	coiled-coil domain containing 34, opposite strand [Source:MGI Symbol;Acc:MGI:1922767]	3' UTR	-0.949	0.0354813	1.64	up	-inf	-inf	1	1	down	no	0	0	0	0.225695	0	0
chr2	112362983	112363163	181	ENSMUSG00000027130	ENSMUST00000028549	96164	Slc12a6	GO:0005215(transporter activity);GO:0005515(protein binding);GO:0005886(plasma membrane);GO:0005887(integral component of plasma membrane);GO:0006811(ion transport);GO:0006813(potassium ion transport);GO:0006884(cell volume homeostasis);GO:0007268(chemical synaptic transmission);GO:0015079(potassium ion transmembrane transporter activity);GO:0015293(symporter activity);GO:0015377(cation:chloride …	NA	K14427	NA	solute carrier family 12, member 6 [Source:MGI Symbol;Acc:MGI:2135960]	3' UTR	-33.1	3.16228e-36	1.11	up	1.02394	0.0341296	0.90231	1	up	no	16.5175	13.2652	14.6442	15.1126	13.8607	14.415
chr2	112266314	112266612	299	ENSMUSG00000096764	ENSMUST00000141047	0	Gm21985	GO:0005215(transporter activity);GO:0005887(integral component of plasma membrane);GO:0006811(ion transport);GO:0006884(cell volume homeostasis);GO:0007268(chemical synaptic transmission);GO:0015377(cation:chloride symporter activity);GO:0015379(potassium:chloride symporter activity);GO:0016020(membrane);GO:0016021(integral component of membrane);GO:0055064(chloride ion homeostasis);GO:0055075(po…	NA	NA	NA	predicted gene 21985 [Source:MGI Symbol;Acc:MGI:5439454]	5' UTR	-3.82	1.31826e-05	-0.685	down	inf	inf	1	1	up	no	0	0	1.37528	0	0	0
chr2	114031635	114031784	150	ENSMUSG00000087694	ENSMUST00000135729	17925	A530058N18Rik	NA	NA	NA	NA	RIKEN cDNA A530058N18 gene [Source:MGI Symbol;Acc:MGI:2444858]	Exon (ENSMUST00000135729/ENSMUSG00000087694, exon 5 of 5)	-0.372	0.269153	0.299	up	1.11749	0.160259	0.745585	1	up	no	1.03773	0.692079	0.561343	0.554839	0.529482	0.965947
chr2	116892344	116892494	151	ENSMUSG00000027355	ENSMUST00000028834	13636	Tmco5	GO:0003674(molecular_function);GO:0005575(cellular_component);GO:0008150(biological_process);GO:0016020(membrane);GO:0016021(integral component of membrane);GO:0016021(integral component of membrane)	NA	NA	NA	transmembrane and coiled-coil domains 5 [Source:MGI Symbol;Acc:MGI:1914606]	3' UTR	-0.408	0.230675	-1.52	down	1.48394	0.569434	1	1	up	no	0.497626	0.59219	0.601205	0.565627	0.496479	0.0774411
chr2	117262879	117271270	8392	ENSMUSG00000027349	ENSMUST00000028825	13140	Fam98b	GO:0005634(nucleus);GO:0005654(nucleoplasm);GO:0005737(cytoplasm);GO:0006479(protein methylation);GO:0008276(protein methyltransferase activity);GO:0008284(positive regulation of cell population proliferation);GO:0010628(positive regulation of gene expression);GO:0042802(identical protein binding);GO:0043231(intracellular membrane-bounded organelle);GO:0072669(tRNA-splicing ligase complex);GO:007…	NA	K15434	NA	family with sequence similarity 98, member B [Source:MGI Symbol;Acc:MGI:1915465]	3' UTR	-21.4	3.16228e-24	0.343	up	1.07092	0.0988519	0.669727	1	up	no	17.5844	17.0122	16.0159	15.4193	17.3348	14.5066
chr2	118125069	118125907	839	ENSMUSG00000040152	ENSMUST00000039559	13193	Thbs1	GO:0000187(activation of MAPK activity);GO:0001786(phosphatidylserine binding);GO:0001937(negative regulation of endothelial cell proliferation);GO:0001953(negative regulation of cell-matrix adhesion);GO:0001968(fibronectin binding);GO:0002040(sprouting angiogenesis);GO:0002544(chronic inflammatory response);GO:0002581(negative regulation of antigen processing and presentation of peptide or polys…	04015(Rap1 signaling pathway);04115(p53 signaling pathway);04145(Phagosome);04151(PI3K-Akt signaling pathway);04350(TGF-beta signaling pathway);04510(Focal adhesion);04512(ECM-receptor interaction);05144(Malaria);05165(Human papillomavirus infection);05205(Proteoglycans in cancer);05206(MicroRNAs in cancer);05219(Bladder cancer);05219(Bladder cancer)	K16857	NA	thrombospondin 1 [Source:MGI Symbol;Acc:MGI:98737]	3' UTR	-2.53	0.000398107	-0.725	down	1.05085	0.0715592	0.87747	1	up	no	0.959072	0.735905	0.715503	0.758431	0.629889	0.905514
chr2	118307929	118308166	238	ENSMUSG00000040133	ENSMUST00000039160	65253	Gpr176	GO:0004930(G protein-coupled receptor activity);GO:0005886(plasma membrane);GO:0007165(signal transduction);GO:0007186(G protein-coupled receptor signaling pathway);GO:0007193(adenylate cyclase-inhibiting G protein-coupled receptor signaling pathway);GO:0016020(membrane);GO:0016021(integral component of membrane);GO:0048511(rhythmic process);GO:0048512(circadian behavior)	NA	K08442	NA	G protein-coupled receptor 176 [Source:MGI Symbol;Acc:MGI:2685858]	Exon (ENSMUST00000125654/ENSMUSG00000085889, exon 3 of 3)	-0.414	0.225424	1.49	up	0.118915	-3.072	3.11372e-07	0.00027699	down	yes	0.441609	0.659184	0.076593	3.2559	3.39791	3.2473
chr2	118663333	118663543	211	ENSMUSG00000074923	ENSMUST00000099557	30	Pak6	GO:0000166(nucleotide binding);GO:0001650(fibrillar center);GO:0004672(protein kinase activity);GO:0004674(protein serine/threonine kinase activity);GO:0005524(ATP binding);GO:0005634(nucleus);GO:0005737(cytoplasm);GO:0006468(protein phosphorylation);GO:0007612(learning);GO:0007613(memory);GO:0007626(locomotory behavior);GO:0016301(kinase activity);GO:0016310(phosphorylation);GO:0016477(cell migr…	04012(ErbB signaling pathway);04014(Ras signaling pathway);04360(Axon guidance);04510(Focal adhesion);04660(T cell receptor signaling pathway);04810(Regulation of actin cytoskeleton);05170(Human immunodeficiency virus 1 infection);05211(Renal cell carcinoma);05211(Renal cell carcinoma)	K05735	EC:2.7.11.1	p21 (RAC1) activated kinase 6 [Source:MGI Symbol;Acc:MGI:2679420]	5' UTR	-0.781	0.0616595	-0.51	down	0.957119	-0.0632293	0.774165	1	down	no	6.4259	8.88567	7.84482	7.9165	8.32938	7.94796
chr2	118836954	118837223	270	ENSMUSG00000027331	ENSMUST00000134661	22951	Knstrn	GO:0000070(mitotic sister chromatid segregation);GO:0000775(chromosome, centromeric region);GO:0000776(kinetochore);GO:0000777(condensed chromosome kinetochore);GO:0000922(spindle pole);GO:0005515(protein binding);GO:0005634(nucleus);GO:0005694(chromosome);GO:0005737(cytoplasm);GO:0005829(cytosol);GO:0005856(cytoskeleton);GO:0005874(microtubule);GO:0007049(cell cycle);GO:0007051(spindle organizat…	NA	NA	NA	kinetochore-localized astrin/SPAG5 binding [Source:MGI Symbol;Acc:MGI:1289298]	3' UTR	-0.553	0.131826	1.58	up	1.10521	0.14432	0.840358	1	up	no	0.579919	0.220072	0.225872	0.344328	0.280135	0.303744
chr2	118901712	118917067	15356	ENSMUSG00000040007	ENSMUST00000151162	1335	Bahd1	GO:0003682(chromatin binding);GO:0005654(nucleoplasm);GO:0005677(chromatin silencing complex);GO:0031507(heterochromatin assembly);GO:0045892(negative regulation of transcription, DNA-templated);GO:0045892(negative regulation of transcription, DNA-templated)	NA	NA	NA	bromo adjacent homology domain containing 1 [Source:MGI Symbol;Acc:MGI:2139371]	5' UTR	-6.26	2.63027e-08	-0.591	down	0.95761	-0.0624901	0.784707	1	down	no	7.01085	9.71076	8.78633	9.73069	9.30889	7.59752
chr2	119175849	119175908	60	ENSMUSG00000034278	ENSMUST00000038439	32887	Dnajc17	GO:0000122(negative regulation of transcription by RNA polymerase II);GO:0003676(nucleic acid binding);GO:0003723(RNA binding);GO:0005634(nucleus);GO:0005737(cytoplasm);GO:1901998(toxin transport);GO:1901998(toxin transport)	NA	K09537	NA	DnaJ heat shock protein family (Hsp40) member C17 [Source:MGI Symbol;Acc:MGI:1916658]	3' UTR	-0.35	0.295801	-1.29	down	0.959474	-0.0596847	0.824845	1	down	no	9.39547	9.15561	7.07629	8.69383	8.44733	9.56866
chr2	119214554	119214704	151	ENSMUSG00000068580	ENSMUST00000090174	5920	Zfyve19	GO:0005737(cytoplasm);GO:0005813(centrosome);GO:0005815(microtubule organizing center);GO:0005856(cytoskeleton);GO:0007049(cell cycle);GO:0008289(lipid binding);GO:0009838(abscission);GO:0030496(midbody);GO:0032154(cleavage furrow);GO:0032266(phosphatidylinositol-3-phosphate binding);GO:0032466(negative regulation of cytokinesis);GO:0044878(mitotic cytokinesis checkpoint);GO:0046872(metal ion bin…	NA	NA	NA	zinc finger, FYVE domain containing 19 [Source:MGI Symbol;Acc:MGI:1919258]	Exon (ENSMUST00000123323/ENSMUSG00000068580, exon 1 of 3)	-0.904	0.0416869	0.795	up	1.13559	0.183437	0.513576	1	up	no	5.29877	4.61509	4.77554	4.30056	4.28543	4.34953
chr2	119237907	119238116	210	ENSMUSG00000027315	ENSMUST00000028783	545	Spint1	GO:0001843(neural tube closure);GO:0001892(embryonic placenta development);GO:0004867(serine-type endopeptidase inhibitor activity);GO:0005515(protein binding);GO:0005576(extracellular region);GO:0005886(plasma membrane);GO:0010466(negative regulation of peptidase activity);GO:0010951(negative regulation of endopeptidase activity);GO:0030198(extracellular matrix organization);GO:0030414(peptidase…	05202(Transcriptional misregulation in cancer);05215(Prostate cancer);05215(Prostate cancer)	K15619	NA	serine protease inhibitor, Kunitz type 1 [Source:MGI Symbol;Acc:MGI:1338033]	Exon (ENSMUST00000028783/ENSMUSG00000027315, exon 2 of 11)	-0.29	0.398107	0.737	up	0.604663	-0.725796	0.196134	1	down	no	1.1025	0.792189	0.476622	0.537129	1.2234	2.16118
chr2	119734362	119734780	419	ENSMUSG00000027304	ENSMUST00000028767	59294	Rtf1	GO:0000122(negative regulation of transcription by RNA polymerase II);GO:0001711(endodermal cell fate commitment);GO:0001832(blastocyst growth);GO:0003677(DNA binding);GO:0003697(single-stranded DNA binding);GO:0005515(protein binding);GO:0005634(nucleus);GO:0005654(nucleoplasm);GO:0005730(nucleolus);GO:0006368(transcription elongation from RNA polymerase II promoter);GO:0016055(Wnt signaling pat…	NA	K15178	NA	RTF1, Paf1/RNA polymerase II complex component [Source:MGI Symbol;Acc:MGI:1309480]	3' UTR	-3.2	6.76083e-05	0.312	up	1.00391	0.00562966	0.996586	1	up	no	16.5265	21.6303	19.5476	18.4015	20.5148	18.5634
chr2	120032178	120032594	417	ENSMUSG00000033852	ENSMUST00000162393	4685	Gm28042	GO:0004620(phospholipase activity);GO:0004623(phospholipase A2 activity);GO:0005509(calcium ion binding);GO:0005544(calcium-dependent phospholipid binding);GO:0005737(cytoplasm);GO:0005829(cytosol);GO:0006629(lipid metabolic process);GO:0009395(phospholipid catabolic process);GO:0016042(lipid catabolic process);GO:0016787(hydrolase activity);GO:0046475(glycerophospholipid catabolic process);GO:00…	NA	NA	NA	predicted gene, 28042 [Source:MGI Symbol;Acc:MGI:5547778]	3' UTR	-1.81	0.00295121	0.67	up	1.14279	0.192565	0.908268	1	up	no	0.626438	0.377151	0	0.0111331	0.542187	0.324868
chr2	120032178	120034610	2433	ENSMUSG00000098488	ENSMUST00000134380	0	Pla2g4b	GO:0004620(phospholipase activity);GO:0004623(phospholipase A2 activity);GO:0005737(cytoplasm);GO:0006629(lipid metabolic process);GO:0009395(phospholipid catabolic process);GO:0016042(lipid catabolic process);GO:0016787(hydrolase activity);GO:0046872(metal ion binding);GO:0102567(phospholipase A2 activity (consuming 1,2-dipalmitoylphosphatidylcholine));GO:0102568(phospholipase A2 activity consum…	00564(Glycerophospholipid metabolism);00565(Ether lipid metabolism);00590(Arachidonic acid metabolism);00591(Linoleic acid metabolism);00592(alpha-Linolenic acid metabolism);04010(MAPK signaling pathway);04014(Ras signaling pathway);04072(Phospholipase D signaling pathway);04217(Necroptosis);04270(Vascular smooth muscle contraction);04370(VEGF signaling pathway);04611(Platelet activation);04664(F…	K16342	EC:3.1.1.4	phospholipase A2, group IVB (cytosolic) [Source:MGI Symbol;Acc:MGI:2384819]	5' UTR	-2.2	0.000977237	0.736	up	0.846281	-0.240791	0.738295	1	down	no	0.153968	0.235591	0.9106	0.617594	0.183365	0.735361
chr2	120404165	120404225	61	ENSMUSG00000062646	ENSMUST00000154963	0	Ganc	GO:0003824(catalytic activity);GO:0004553(hydrolase activity, hydrolyzing O-glycosyl compounds);GO:0005975(carbohydrate metabolic process);GO:0008152(metabolic process);GO:0016787(hydrolase activity);GO:0016798(hydrolase activity, acting on glycosyl bonds);GO:0030246(carbohydrate binding);GO:0030246(carbohydrate binding)	00052(Galactose metabolism);00500(Starch and sucrose metabolism);00500(Starch and sucrose metabolism)	K12317	EC:3.2.1.20	glucosidase, alpha; neutral C [Source:MGI Symbol;Acc:MGI:1923301]	Exon (ENSMUST00000154574/ENSMUSG00000062646, exon 1 of 5)	-0.316	0.34914	1.58	up	0.854116	-0.227495	0.425314	1	down	no	1.0907	0.878465	1.20054	1.19904	1.3171	1.19495
chr2	120422116	120422715	600	ENSMUSG00000062646	ENSMUST00000154574	18220	Ganc	GO:0003824(catalytic activity);GO:0004553(hydrolase activity, hydrolyzing O-glycosyl compounds);GO:0005975(carbohydrate metabolic process);GO:0008152(metabolic process);GO:0016787(hydrolase activity);GO:0016798(hydrolase activity, acting on glycosyl bonds);GO:0030246(carbohydrate binding);GO:0030246(carbohydrate binding)	00052(Galactose metabolism);00500(Starch and sucrose metabolism);00500(Starch and sucrose metabolism)	K12317	EC:3.2.1.20	glucosidase, alpha; neutral C [Source:MGI Symbol;Acc:MGI:1923301]	Exon (ENSMUST00000154574/ENSMUSG00000062646, exon 5 of 5)	-1.6	0.00524807	-0.54	down	0.854116	-0.227495	0.425314	1	down	no	1.0907	0.878465	1.20054	1.19904	1.3171	1.19495
chr2	120697682	120697982	301	ENSMUSG00000033705	ENSMUST00000180041	68561	Stard9	GO:0000166(nucleotide binding);GO:0003774(motor activity);GO:0003777(microtubule motor activity);GO:0005515(protein binding);GO:0005524(ATP binding);GO:0005634(nucleus);GO:0005737(cytoplasm);GO:0005814(centriole);GO:0005856(cytoskeleton);GO:0005871(kinesin complex);GO:0005874(microtubule);GO:0007018(microtubule-based movement);GO:0008017(microtubule binding);GO:0008289(lipid binding);GO:0008574(A…	NA	K16491	NA	START domain containing 9 [Source:MGI Symbol;Acc:MGI:3045258]	3' UTR	-1.43	0.00851138	-0.85	down	1.37535	0.459794	0.139011	1	up	no	2.96836	1.2061	1.73277	1.68718	1.12989	1.47801
chr2	120850974	120851242	269	ENSMUSG00000087519	ENSMUST00000133643	269	AV039307	NA	NA	NA	NA	expressed sequence AV039307 [Source:MGI Symbol;Acc:MGI:2139243]	Exon (ENSMUST00000124795/ENSMUSG00000087519, exon 1 of 4)	-0.609	0.108393	-0.796	down	1.27247	0.347629	1	1	up	no	0.594172	0.42323	0.47097	0.54058	0.26229	0.366804
chr2	121154761	121155694	934	ENSMUSG00000027259	ENSMUST00000028702	14329	Adal	GO:0004000(adenosine deaminase activity);GO:0005575(cellular_component);GO:0006154(adenosine catabolic process);GO:0009117(nucleotide metabolic process);GO:0016787(hydrolase activity);GO:0019239(deaminase activity);GO:0046103(inosine biosynthetic process);GO:0046872(metal ion binding);GO:0046872(metal ion binding)	NA	NA	NA	adenosine deaminase-like [Source:MGI Symbol;Acc:MGI:1923144]	3' UTR	-2.19	0.00102329	-0.402	down	0.862613	-0.213215	0.452629	1	down	no	2.30536	2.0812	3.45843	2.87415	3.40325	2.81704
chr2	121303153	121307318	4166	ENSMUSG00000027254	ENSMUST00000094639	13553	Map1a	GO:0000226(microtubule cytoskeleton organization);GO:0001750(photoreceptor outer segment);GO:0003779(actin binding);GO:0005515(protein binding);GO:0005518(collagen binding);GO:0005737(cytoplasm);GO:0005829(cytosol);GO:0005856(cytoskeleton);GO:0005874(microtubule);GO:0005875(microtubule associated complex);GO:0007026(negative regulation of microtubule depolymerization);GO:0007409(axonogenesis);GO:…	NA	K10429	NA	microtubule-associated protein 1 A [Source:MGI Symbol;Acc:MGI:1306776]	Exon (ENSMUST00000094639/ENSMUSG00000027254, exon 5 of 7)	-96.9	1e-100	-0.172	down	0.949619	-0.0745791	0.671012	1	down	no	113.921	115.915	100.747	108.415	119.107	120.6
chr2	121935951	121936220	270	ENSMUSG00000060227	ENSMUST00000110586	68981	Casc4	GO:0003674(molecular_function);GO:0005794(Golgi apparatus);GO:0008150(biological_process);GO:0016020(membrane);GO:0016021(integral component of membrane);GO:0016021(integral component of membrane)	NA	NA	NA	cancer susceptibility candidate 4 [Source:MGI Symbol;Acc:MGI:2443129]	3' UTR	-1.53	0.00645654	0.649	up	0.814491	-0.29603	0.201572	1	down	no	5.88904	8.46143	8.86876	10.3573	9.79911	8.3512
chr2	122006962	122011008	4047	ENSMUSG00000033411	ENSMUST00000036647	50961	Ctdspl2	GO:0004721(phosphoprotein phosphatase activity);GO:0005634(nucleus);GO:0005654(nucleoplasm);GO:0006470(protein dephosphorylation);GO:0016787(hydrolase activity);GO:0016791(phosphatase activity);GO:0030514(negative regulation of BMP signaling pathway);GO:0046827(positive regulation of protein export from nucleus);GO:0046827(positive regulation of protein export from nucleus)	NA	K17616	EC:3.1.3.-	CTD (carboxy-terminal domain, RNA polymerase II, polypeptide A) small phosphatase like 2 [Source:MGI Symbol;Acc:MGI:1196405]	3' UTR	-2.27	0.000812831	0.433	up	0.905923	-0.14254	0.570998	1	down	no	1.78345	2.41136	2.3183	2.55471	2.34764	2.28712
chr2	122052533	122052951	419	ENSMUSG00000027236	ENSMUST00000028668	23987	Eif3j1	GO:0001732(formation of cytoplasmic translation initiation complex);GO:0002183(cytoplasmic translational initiation);GO:0003743(translation initiation factor activity);GO:0005737(cytoplasm);GO:0005829(cytosol);GO:0005852(eukaryotic translation initiation factor 3 complex);GO:0006412(translation);GO:0006413(translational initiation);GO:0016282(eukaryotic 43S preinitiation complex);GO:0033290(eukar…	03013(RNA transport);03013(RNA transport)	K03245	NA	eukaryotic translation initiation factor 3, subunit J1 [Source:MGI Symbol;Acc:MGI:1925905]	3' UTR	-5.61	1.34896e-07	0.515	up	1.06903	0.0963076	0.667406	1	up	no	8.96235	9.54007	10.7834	9.56977	9.29745	8.52742
chr2	122028642	122028709	68	ENSMUSG00000027236	ENSMUST00000142747	0	Eif3j1	GO:0001732(formation of cytoplasmic translation initiation complex);GO:0002183(cytoplasmic translational initiation);GO:0003743(translation initiation factor activity);GO:0005737(cytoplasm);GO:0005829(cytosol);GO:0005852(eukaryotic translation initiation factor 3 complex);GO:0006412(translation);GO:0006413(translational initiation);GO:0016282(eukaryotic 43S preinitiation complex);GO:0033290(eukar…	03013(RNA transport);03013(RNA transport)	K03245	NA	eukaryotic translation initiation factor 3, subunit J1 [Source:MGI Symbol;Acc:MGI:1925905]	5' UTR	-0.398	0.241546	2	up	1.06903	0.0963076	0.667406	1	up	no	8.96235	9.54007	10.7834	9.56977	9.29745	8.52742
chr2	122265191	122265340	150	ENSMUSG00000027227	ENSMUST00000110551	30442	Sord	GO:0003939(L-iditol 2-dehydrogenase activity);GO:0005739(mitochondrion);GO:0005929(cilium);GO:0006060(sorbitol metabolic process);GO:0006062(sorbitol catabolic process);GO:0006970(response to osmotic stress);GO:0008270(zinc ion binding);GO:0009725(response to hormone);GO:0016020(membrane);GO:0016491(oxidoreductase activity);GO:0030317(flagellated sperm motility);GO:0031514(motile cilium);GO:00316…	00040(Pentose and glucuronate interconversions);00051(Fructose and mannose metabolism)	K00008	EC:1.1.1.14	sorbitol dehydrogenase [Source:MGI Symbol;Acc:MGI:98266]	3' UTR	-0.503	0.158855	0.598	up	1.088	0.121672	0.643177	1	up	no	12.4018	12.6819	9.25898	10.7218	10.785	10.0584
chr2	122809301	122809539	239	ENSMUSG00000005803	ENSMUST00000005953	44064	Sqor	GO:0005739(mitochondrion);GO:0005743(mitochondrial inner membrane);GO:0016491(oxidoreductase activity);GO:0048038(quinone binding);GO:0055114(oxidation-reduction process);GO:0070221(sulfide oxidation, using sulfide:quinone oxidoreductase);GO:0070224(sulfide:quinone oxidoreductase activity);GO:0070813(hydrogen sulfide metabolic process);GO:0071949(FAD binding);GO:0071949(FAD binding)	00920(Sulfur metabolism);00920(Sulfur metabolism)	K22470	EC:1.8.5.8	sulfide quinone oxidoreductase [Source:MGI Symbol;Acc:MGI:1929899]	3' UTR	-1.08	0.0234423	0.653	up	1.02003	0.0286085	0.949491	1	up	no	2.3294	1.92085	2.23479	2.43302	1.69147	2.23323
chr2	125088528	125088677	150	ENSMUSG00000027201	ENSMUST00000129945	334	Myef2	GO:0000122(negative regulation of transcription by RNA polymerase II);GO:0000978(RNA polymerase II proximal promoter sequence-specific DNA binding);GO:0000981(DNA-binding transcription factor activity, RNA polymerase II-specific);GO:0001227(DNA-binding transcription repressor activity, RNA polymerase II-specific);GO:0003676(nucleic acid binding);GO:0003677(DNA binding);GO:0003697(single-stranded …	NA	NA	NA	myelin basic protein expression factor 2, repressor [Source:MGI Symbol;Acc:MGI:104592]	3' UTR	-2.37	0.000616595	0.776	up	1.13471	0.182322	0.431034	1	up	no	11.7406	12.1861	15.6146	11.9078	13.2228	9.71639
chr2	125136751	125136868	118	ENSMUSG00000074872	ENSMUST00000099452	59	Ctxn2	GO:0016020(membrane);GO:0016021(integral component of membrane);GO:0031224(intrinsic component of membrane)	NA	NA	NA	cortexin 2 [Source:MGI Symbol;Acc:MGI:2139444]	5' UTR	-0.631	0.100462	0.73	up	1.09378	0.129325	0.747081	1	up	no	8.84169	6.27472	5.58689	6.24608	5.72737	6.95473
chr2	125507406	125507881	476	ENSMUSG00000027204	ENSMUST00000103234	112	Fbn1	GO:0001501(skeletal system development);GO:0001527(microfibril);GO:0001656(metanephros development);GO:0001822(kidney development);GO:0005178(integrin binding);GO:0005179(hormone activity);GO:0005201(extracellular matrix structural constituent);GO:0005509(calcium ion binding);GO:0005515(protein binding);GO:0005576(extracellular region);GO:0005604(basement membrane);GO:0005615(extracellular space)…	NA	K06825	NA	fibrillin 1 [Source:MGI Symbol;Acc:MGI:95489]	5' UTR	-0.898	0.042658	3.05	up	0.945174	-0.0813476	0.752397	1	down	no	1.15811	0.906157	1.2469	1.31886	1.02036	1.16402
chr2	126035555	126089815	54261	ENSMUSG00000027208	ENSMUST00000138576	897	Fgf7	GO:0001541(ovarian follicle development);GO:0005104(fibroblast growth factor receptor binding);GO:0005111(type 2 fibroblast growth factor receptor binding);GO:0005515(protein binding);GO:0005576(extracellular region);GO:0005615(extracellular space);GO:0005794(Golgi apparatus);GO:0006656(phosphatidylcholine biosynthetic process);GO:0008083(growth factor activity);GO:0008201(heparin binding);GO:000…	04010(MAPK signaling pathway);04014(Ras signaling pathway);04015(Rap1 signaling pathway);04151(PI3K-Akt signaling pathway);04810(Regulation of actin cytoskeleton);05200(Pathways in cancer);05218(Melanoma);05224(Breast cancer);05226(Gastric cancer);05226(Gastric cancer)	K04358	NA	fibroblast growth factor 7 [Source:MGI Symbol;Acc:MGI:95521]	5' UTR	-0.88	0.0446684	0.432	up	0.746703	-0.421395	0.449947	1	down	no	0.400928	0.318067	0.22894	0.52922	0.386805	0.35347
chr2	127096816	127097084	269	ENSMUSG00000001999	ENSMUST00000002064	26149	Blvra	GO:0000166(nucleotide binding);GO:0004074(biliverdin reductase activity);GO:0005737(cytoplasm);GO:0005829(cytosol);GO:0008270(zinc ion binding);GO:0016491(oxidoreductase activity);GO:0042167(heme catabolic process);GO:0046872(metal ion binding);GO:0055114(oxidation-reduction process);GO:0055114(oxidation-reduction process)	00860(Porphyrin and chlorophyll metabolism);00860(Porphyrin and chlorophyll metabolism)	K00214	EC:1.3.1.24	biliverdin reductase A [Source:MGI Symbol;Acc:MGI:88170]	3' UTR	-2.89	0.000151356	0.708	up	1.18885	0.249571	0.400565	1	up	no	8.76848	6.15843	5.55817	5.71282	5.35677	6.16137
chr2	128126098	128126188	91	ENSMUSG00000027381	ENSMUST00000146023	60	Bcl2l11	GO:0001701(in utero embryonic development);GO:0001776(leukocyte homeostasis);GO:0001782(B cell homeostasis);GO:0001783(B cell apoptotic process);GO:0001822(kidney development);GO:0002260(lymphocyte homeostasis);GO:0002262(myeloid cell homeostasis);GO:0005515(protein binding);GO:0005737(cytoplasm);GO:0005739(mitochondrion);GO:0005829(cytosol);GO:0005874(microtubule);GO:0006915(apoptotic process);G…	01521(EGFR tyrosine kinase inhibitor resistance);04068(FoxO signaling pathway);04151(PI3K-Akt signaling pathway);04210(Apoptosis);04215(Apoptosis - multiple species);04932(Non-alcoholic fatty liver disease (NAFLD));05169(Epstein-Barr virus infection);05200(Pathways in cancer);05206(MicroRNAs in cancer);05210(Colorectal cancer);05210(Colorectal cancer)	K16341	NA	BCL2-like 11 (apoptosis facilitator) [Source:MGI Symbol;Acc:MGI:1197519]	5' UTR	-1.23	0.0151356	2.32	up	1.67795	0.746696	0.167354	1	up	no	0.751247	0.595991	0.698086	0.662591	0.426233	0.130121
chr2	128131369	128131459	91	ENSMUSG00000027381	ENSMUST00000089634	5331	Bcl2l11	GO:0001701(in utero embryonic development);GO:0001776(leukocyte homeostasis);GO:0001782(B cell homeostasis);GO:0001783(B cell apoptotic process);GO:0001822(kidney development);GO:0002260(lymphocyte homeostasis);GO:0002262(myeloid cell homeostasis);GO:0005515(protein binding);GO:0005737(cytoplasm);GO:0005739(mitochondrion);GO:0005829(cytosol);GO:0005874(microtubule);GO:0006915(apoptotic process);G…	01521(EGFR tyrosine kinase inhibitor resistance);04068(FoxO signaling pathway);04151(PI3K-Akt signaling pathway);04210(Apoptosis);04215(Apoptosis - multiple species);04932(Non-alcoholic fatty liver disease (NAFLD));05169(Epstein-Barr virus infection);05200(Pathways in cancer);05206(MicroRNAs in cancer);05210(Colorectal cancer);05210(Colorectal cancer)	K16341	NA	BCL2-like 11 (apoptosis facilitator) [Source:MGI Symbol;Acc:MGI:1197519]	3' UTR	-0.337	0.314775	2.22	up	1.67795	0.746696	0.167354	1	up	no	0.751247	0.595991	0.698086	0.662591	0.426233	0.130121
chr2	129016952	129021308	4357	ENSMUSG00000090248	ENSMUST00000135186	0	Gm14027	NA	NA	NA	NA	predicted gene 14027 [Source:MGI Symbol;Acc:MGI:3757578]	3' UTR	-0.832	0.0524807	-0.358	down	2.16234	1.11259	1	1	up	no	0.098249	0.182383	0.277126	0.08256	0	0.175382
chr2	129129700	129129998	299	ENSMUSG00000037938	ENSMUST00000035481	0	Chchd5	GO:0003674(molecular_function);GO:0005739(mitochondrion);GO:0005758(mitochondrial intermembrane space);GO:0005758(mitochondrial intermembrane space)	NA	NA	NA	coiled-coil-helix-coiled-coil-helix domain containing 5 [Source:MGI Symbol;Acc:MGI:1913420]	5' UTR	-4.75	1.23027e-06	-1.4	down	0.897053	-0.156735	0.675474	1	down	no	3.22907	3.53745	3.2005	3.44787	3.05359	4.6094
chr2	130153486	130154232	747	ENSMUSG00000027403	ENSMUST00000140947	41070	Tgm6	GO:0003810(protein-glutamine gamma-glutamyltransferase activity);GO:0005737(cytoplasm);GO:0008150(biological_process);GO:0018149(peptide cross-linking);GO:0046872(metal ion binding)	NA	K05624	EC:2.3.2.13	transglutaminase 6 [Source:MGI Symbol;Acc:MGI:3044321]	3' UTR	-2.09	0.00131826	3.03	up	0.593081	-0.7537	1	1	down	no	0.0446182	0.0222426	0.0728087	0.108404	0.0405215	0.0865724
chr2	131198348	131198497	150	ENSMUSG00000027330	ENSMUST00000028804	11399	Cdc25b	GO:0000086(G2/M transition of mitotic cell cycle);GO:0000278(mitotic cell cycle);GO:0000922(spindle pole);GO:0001556(oocyte maturation);GO:0004721(phosphoprotein phosphatase activity);GO:0004725(protein tyrosine phosphatase activity);GO:0005622(intracellular);GO:0005634(nucleus);GO:0005737(cytoplasm);GO:0005813(centrosome);GO:0005815(microtubule organizing center);GO:0005856(cytoskeleton);GO:0006…	04010(MAPK signaling pathway);04110(Cell cycle);04914(Progesterone-mediated oocyte maturation);05206(MicroRNAs in cancer);05206(MicroRNAs in cancer)	K05866	EC:3.1.3.48	cell division cycle 25B [Source:MGI Symbol;Acc:MGI:99701]	3' UTR	-1.34	0.0109648	0.97	up	1.2388	0.308949	0.334384	1	up	no	3.16924	2.36732	3.36153	2.32433	2.39938	2.45909
chr2	132698620	132751055	52436	ENSMUSG00000064413	ENSMUST00000082479	0	NA	NA	NA	NA	NA	NA	3' UTR	-6.8	6.60693e-09	0.695	up	1	0	1	1	no	no	NA	NA	NA	NA	NA	NA
chr2	132844107	132844197	91	ENSMUSG00000027353	ENSMUST00000066559	27966	Mcm8	GO:0000166(nucleotide binding);GO:0000724(double-strand break repair via homologous recombination);GO:0003677(DNA binding);GO:0003682(chromatin binding);GO:0004386(helicase activity);GO:0005524(ATP binding);GO:0005634(nucleus);GO:0005654(nucleoplasm);GO:0005694(chromosome);GO:0006260(DNA replication);GO:0006270(DNA replication initiation);GO:0006281(DNA repair);GO:0006974(cellular response to DNA…	NA	NA	NA	minichromosome maintenance 8 homologous recombination repair factor [Source:MGI Symbol;Acc:MGI:1913884]	3' UTR	-0.337	0.314775	-2.22	down	0.813036	-0.298608	0.457427	1	down	no	1.21762	1.1487	1.13598	1.96052	1.19899	1.14817
chr2	133552338	133552756	419	ENSMUSG00000027358	ENSMUST00000028836	179	Bmp2	GO:0000122(negative regulation of transcription by RNA polymerase II);GO:0000187(activation of MAPK activity);GO:0001503(ossification);GO:0001649(osteoblast differentiation);GO:0001658(branching involved in ureteric bud morphogenesis);GO:0001666(response to hypoxia);GO:0001701(in utero embryonic development);GO:0001837(epithelial to mesenchymal transition);GO:0001934(positive regulation of protei…	04060(Cytokine-cytokine receptor interaction);04350(TGF-beta signaling pathway);04390(Hippo signaling pathway);05200(Pathways in cancer);05217(Basal cell carcinoma)	K21283	NA	bone morphogenetic protein 2 [Source:MGI Symbol;Acc:MGI:88177]	5' UTR	-0.761	0.0660693	1.59	up	1.32914	0.410491	0.435164	1	up	no	1.48897	0.838386	0.517614	0.733851	0.73608	0.670532
chr2	139758282	139758521	240	ENSMUSG00000074766	ENSMUST00000184404	80104	Ism1	GO:0005576(extracellular region);GO:0016525(negative regulation of angiogenesis)	NA	NA	NA	isthmin 1, angiogenesis inhibitor [Source:MGI Symbol;Acc:MGI:2442963]	3' UTR	-2.18	0.00102329	1.18	up	1.04839	0.0681779	0.874313	1	up	no	1.95571	2.16417	2.06871	1.63333	2.14536	2.12425
chr2	143546156	143546396	241	ENSMUSG00000027419	ENSMUST00000028905	0	Pcsk2	GO:0004175(endopeptidase activity);GO:0004252(serine-type endopeptidase activity);GO:0005576(extracellular region);GO:0005615(extracellular space);GO:0005634(nucleus);GO:0005788(endoplasmic reticulum lumen);GO:0006508(proteolysis);GO:0007399(nervous system development);GO:0008233(peptidase activity);GO:0008236(serine-type peptidase activity);GO:0016020(membrane);GO:0016485(protein processing);GO:…	NA	K01360	EC:3.4.21.94	proprotein convertase subtilisin/kexin type 2 [Source:MGI Symbol;Acc:MGI:97512]	5' UTR	-3.93	1e-05	0.655	up	1.01108	0.0158985	0.968586	1	up	no	50.6922	48.2335	41.0332	44.8899	45.8539	47.6812
chr2	144536364	144536424	61	ENSMUSG00000027427	ENSMUST00000028914	8646	Polr3f	GO:0001056(RNA polymerase III activity);GO:0002376(immune system process);GO:0003690(double-stranded DNA binding);GO:0003899(DNA-directed 5'-3' RNA polymerase activity);GO:0005634(nucleus);GO:0005666(RNA polymerase III complex);GO:0006383(transcription by RNA polymerase III);GO:0032728(positive regulation of interferon-beta production);GO:0045087(innate immune response);GO:0045089(positive regula…	03020(RNA polymerase);04623(Cytosolic DNA-sensing pathway);04623(Cytosolic DNA-sensing pathway)	K03025	NA	polymerase (RNA) III (DNA directed) polypeptide F [Source:MGI Symbol;Acc:MGI:1924086]	Exon (ENSMUST00000028914/ENSMUSG00000027427, exon 7 of 9)	-2.64	0.000295121	-1.1	down	0.920253	-0.119898	0.601093	1	down	no	3.24275	3.09043	4.21596	4.03306	3.52997	3.90028
chr2	145963606	145963786	181	ENSMUSG00000037143	ENSMUST00000116398	28822	Cfap61	GO:0016020(membrane);GO:0016021(integral component of membrane);GO:0016021(integral component of membrane)	NA	NA	NA	cilia and flagella associated protein 61 [Source:MGI Symbol;Acc:MGI:1926024]	3' UTR	-0.309	0.360579	-0.956	down	0.783578	-0.35185	0.377397	1	down	no	0.362026	0.42866	0.401822	0.600845	0.499343	0.421687
chr2	146223500	146224007	508	ENSMUSG00000068154	ENSMUST00000089257	1579	Insm1	GO:0000122(negative regulation of transcription by RNA polymerase II);GO:0000978(RNA polymerase II proximal promoter sequence-specific DNA binding);GO:0001227(DNA-binding transcription repressor activity, RNA polymerase II-specific);GO:0001933(negative regulation of protein phosphorylation);GO:0003309(type B pancreatic cell differentiation);GO:0003310(pancreatic A cell differentiation);GO:0003323…	NA	NA	NA	insulinoma-associated 1 [Source:MGI Symbol;Acc:MGI:1859980]	3' UTR	-1.65	0.00457088	-0.889	down	1.16153	0.216029	0.652705	1	up	no	1.15188	1.26458	1.04418	1.11729	1.17877	0.683329
chr2	147184083	147286318	102236	ENSMUSG00000027434	ENSMUST00000109970	0	Nkx2-2	GO:0000978(RNA polymerase II proximal promoter sequence-specific DNA binding);GO:0000980(RNA polymerase II distal enhancer sequence-specific DNA binding);GO:0000987(proximal promoter sequence-specific DNA binding);GO:0001228(DNA-binding transcription activator activity, RNA polymerase II-specific);GO:0003323(type B pancreatic cell development);GO:0003326(pancreatic A cell fate commitment);GO:0003…	04950(Maturity onset diabetes of the young);04950(Maturity onset diabetes of the young)	K08029	NA	NK2 homeobox 2 [Source:MGI Symbol;Acc:MGI:97347]	5' UTR	-2.19	0.00102329	-0.76	down	1.26317	0.337054	0.464975	1	up	no	2.62437	1.7216	1.32035	1.06112	1.66786	1.75679
chr2	147306803	147306982	180	ENSMUSG00000086509	ENSMUST00000136998	122720	Nkx2-2os	NA	NA	NA	NA	NK2 homeobox 2, opposite strand [Source:MGI Symbol;Acc:MGI:3652259]	Exon (ENSMUST00000136998/ENSMUSG00000086509, exon 5 of 6)	-0.426	0.214289	-1.42	down	0.820662	-0.28514	1	1	down	no	0.188025	0.114566	0.125129	0.166368	0.141214	0.213607
chr2	147307432	147331441	24010	ENSMUSG00000084774	ENSMUST00000127688	0	Gm14110	NA	NA	NA	NA	predicted gene 14110 [Source:MGI Symbol;Acc:MGI:3649328]	Exon (ENSMUST00000136998/ENSMUSG00000086509, exon 5 of 6)	-0.998	0.030903	1.32	up	31.989	4.9995	1	1	up	no	0	0.049914	0.086967	0.004279	0	0
chr2	150930894	150931250	357	ENSMUSG00000027454	ENSMUST00000028948	21300	Gins1	GO:0000811(GINS complex);GO:0001833(inner cell mass cell proliferation);GO:0005515(protein binding);GO:0005634(nucleus);GO:0005737(cytoplasm);GO:0006260(DNA replication);GO:0032508(DNA duplex unwinding);GO:0043138(3'-5' DNA helicase activity);GO:1902983(DNA strand elongation involved in mitotic DNA replication);GO:1902983(DNA strand elongation involved in mitotic DNA replication)	NA	K10732	NA	GINS complex subunit 1 (Psf1 homolog) [Source:MGI Symbol;Acc:MGI:1916520]	3' UTR	-1.05	0.0263027	0.979	up	0.830772	-0.267475	1	1	down	no	0.52257	0.431517	0.393279	0.45522	0.341623	0.824981
chr2	152457855	152458050	196	ENSMUSG00000083230	ENSMUST00000118409	84	Gm14158	NA	NA	NA	NA	predicted gene 14158 [Source:MGI Symbol;Acc:MGI:3652031]	Exon (ENSMUST00000118409/ENSMUSG00000083230, exon 1 of 1)	-0.538	0.139316	2.3	up	0.138171	-2.85547	1	1	down	no	0	0	0.077738	0.121098	0.071792	0.369732
chr2	152707085	152707773	689	ENSMUSG00000019188	ENSMUST00000125366	37624	H13	GO:0004190(aspartic-type endopeptidase activity);GO:0005783(endoplasmic reticulum);GO:0005789(endoplasmic reticulum membrane);GO:0005791(rough endoplasmic reticulum);GO:0005886(plasma membrane);GO:0006465(signal peptide processing);GO:0006508(proteolysis);GO:0008233(peptidase activity);GO:0016020(membrane);GO:0016021(integral component of membrane);GO:0016787(hydrolase activity);GO:0031625(ubiqui…	NA	K09595	EC:3.4.23.-	histocompatibility 13 [Source:MGI Symbol;Acc:MGI:95886]	3' UTR	-2.39	0.00060256	-0.45	down	1.1116	0.152637	0.467448	1	up	no	8.47952	7.37029	7.30886	6.9665	6.90028	6.96686
chr2	152736964	152737410	447	ENSMUSG00000042745	ENSMUST00000038368	713	Id1	GO:0000122(negative regulation of transcription by RNA polymerase II);GO:0001085(RNA polymerase II transcription factor binding);GO:0001886(endothelial cell morphogenesis);GO:0003700(DNA-binding transcription factor activity);GO:0005515(protein binding);GO:0005634(nucleus);GO:0005654(nucleoplasm);GO:0005737(cytoplasm);GO:0005794(Golgi apparatus);GO:0005813(centrosome);GO:0006351(transcription, DN…	04015(Rap1 signaling pathway);04350(TGF-beta signaling pathway);04390(Hippo signaling pathway);04550(Signaling pathways regulating pluripotency of stem cells);04550(Signaling pathways regulating pluripotency of stem cells)	K04680	NA	inhibitor of DNA binding 1 [Source:MGI Symbol;Acc:MGI:96396]	3' UTR	-3.92	1.02329e-05	0.601	up	0.957647	-0.0624346	0.829388	1	down	no	9.54029	10.5035	6.71455	8.41212	9.72294	9.8067
chr2	153054018	153055120	1103	ENSMUSG00000042631	ENSMUST00000037235	22166	Xkr7	GO:0003674(molecular_function);GO:0005886(plasma membrane);GO:0016020(membrane);GO:0016021(integral component of membrane);GO:0043652(engulfment of apoptotic cell);GO:0070782(phosphatidylserine exposure on apoptotic cell surface);GO:1902742(apoptotic process involved in development)	NA	NA	NA	X-linked Kx blood group related 7 [Source:MGI Symbol;Acc:MGI:3526711]	3' UTR	-3.36	4.36516e-05	-1.18	down	1.29795	0.37623	0.588151	1	up	no	0.876224	0.311534	0.296205	0.269393	0.362501	0.511423
chr2	153766996	153767415	420	ENSMUSG00000027479	ENSMUST00000028981	25722	Mapre1	GO:0005515(protein binding);GO:0005737(cytoplasm);GO:0005794(Golgi apparatus);GO:0005813(centrosome);GO:0005815(microtubule organizing center);GO:0005819(spindle);GO:0005856(cytoskeleton);GO:0005874(microtubule);GO:0005881(cytoplasmic microtubule);GO:0005925(focal adhesion);GO:0007049(cell cycle);GO:0008017(microtubule binding);GO:0015630(microtubule cytoskeleton);GO:0016477(cell migration);GO:00…	NA	K10436	NA	microtubule-associated protein, RP/EB family, member 1 [Source:MGI Symbol;Acc:MGI:891995]	3' UTR	-8.05	2.95121e-10	0.412	up	0.961696	-0.0563474	0.74089	1	down	no	10.9044	11.4277	11.2906	11.3085	11.8132	11.8403
chr2	154646611	154646821	211	ENSMUSG00000059842	ENSMUST00000081926	33314	Zfp341	GO:0003674(molecular_function);GO:0003676(nucleic acid binding);GO:0003677(DNA binding);GO:0003700(DNA-binding transcription factor activity);GO:0005575(cellular_component);GO:0005634(nucleus);GO:0006355(regulation of transcription, DNA-templated);GO:0008150(biological_process)	NA	NA	NA	zinc finger protein 341 [Source:MGI Symbol;Acc:MGI:2682937]	3' UTR	-3.22	6.45654e-05	1.74	up	1.03836	0.0543119	0.892435	1	up	no	2.71528	2.21669	3.03065	2.38122	2.36484	2.92235
chr2	155628626	155629169	544	ENSMUSG00000074652	ENSMUST00000124415	0	Myh7b	GO:0000166(nucleotide binding);GO:0003774(motor activity);GO:0003779(actin binding);GO:0005515(protein binding);GO:0005524(ATP binding);GO:0016020(membrane);GO:0016459(myosin complex);GO:0032982(myosin filament);GO:0051015(actin filament binding);GO:0097512(cardiac myofibril);GO:0097512(cardiac myofibril)	04530(Tight junction);04530(Tight junction)	K10352	NA	myosin, heavy chain 7B, cardiac muscle, beta [Source:MGI Symbol;Acc:MGI:3710243]	Exon (ENSMUST00000092995/ENSMUSG00000074652, exon 26 of 42)	-1.96	0.00190546	-1.87	down	1.51844	0.602592	0.0765657	1	up	no	1.67846	1.41051	1.34938	0.86076	0.893404	1.1688
chr2	155814074	155816070	1997	ENSMUSG00000027612	ENSMUST00000029141	38732	Mmp24	GO:0004222(metalloendopeptidase activity);GO:0005576(extracellular region);GO:0005615(extracellular space);GO:0005794(Golgi apparatus);GO:0005886(plasma membrane);GO:0005887(integral component of plasma membrane);GO:0006508(proteolysis);GO:0007155(cell adhesion);GO:0008233(peptidase activity);GO:0008237(metallopeptidase activity);GO:0008270(zinc ion binding);GO:0010001(glial cell differentiation)…	04928(Parathyroid hormone synthesis, secretion and action);04928(Parathyroid hormone synthesis, secretion and action)	K08002	EC:3.4.24.-	matrix metallopeptidase 24 [Source:MGI Symbol;Acc:MGI:1341867]	3' UTR	-3.26	5.7544e-05	0.409	up	1.05175	0.0727938	0.760694	1	up	no	8.2465	10.5408	8.99776	8.57825	9.30232	8.53732
chr2	155817710	155818366	657	ENSMUSG00000027612	ENSMUST00000029141	42368	Mmp24	GO:0004222(metalloendopeptidase activity);GO:0005576(extracellular region);GO:0005615(extracellular space);GO:0005794(Golgi apparatus);GO:0005886(plasma membrane);GO:0005887(integral component of plasma membrane);GO:0006508(proteolysis);GO:0007155(cell adhesion);GO:0008233(peptidase activity);GO:0008237(metallopeptidase activity);GO:0008270(zinc ion binding);GO:0010001(glial cell differentiation)…	04928(Parathyroid hormone synthesis, secretion and action);04928(Parathyroid hormone synthesis, secretion and action)	K08002	EC:3.4.24.-	matrix metallopeptidase 24 [Source:MGI Symbol;Acc:MGI:1341867]	3' UTR	-11.5	5.01187e-14	0.253	up	1.05175	0.0727938	0.760694	1	up	no	8.2465	10.5408	8.99776	8.57825	9.30232	8.53732
chr2	155998360	155998900	541	ENSMUSG00000038241	ENSMUST00000039994	41802	Cep250	GO:0000278(mitotic cell cycle);GO:0005737(cytoplasm);GO:0005813(centrosome);GO:0005814(centriole);GO:0005856(cytoskeleton);GO:0005929(cilium);GO:0007049(cell cycle);GO:0008022(protein C-terminus binding);GO:0008104(protein localization);GO:0010457(centriole-centriole cohesion);GO:0019901(protein kinase binding);GO:0019904(protein domain specific binding);GO:0030997(regulation of centriole-centrio…	NA	K16464	NA	centrosomal protein 250 [Source:MGI Symbol;Acc:MGI:108084]	3' UTR	-2.07	0.00141254	-0.465	down	1.13317	0.18037	0.397671	1	up	no	5.97142	4.9523	5.73885	5.00161	4.59791	5.10481
chr2	156069424	156069633	210	ENSMUSG00000038180	ENSMUST00000133511	4249	Spag4	GO:0005634(nucleus);GO:0005635(nuclear envelope);GO:0005637(nuclear inner membrane);GO:0005737(cytoplasm);GO:0005856(cytoskeleton);GO:0005874(microtubule);GO:0005929(cilium);GO:0006998(nuclear envelope organization);GO:0007283(spermatogenesis);GO:0016020(membrane);GO:0016021(integral component of membrane);GO:0030154(cell differentiation);GO:0031514(motile cilium);GO:0034993(meiotic nuclear membr…	NA	K21875	NA	sperm associated antigen 4 [Source:MGI Symbol;Acc:MGI:2444120]	3' UTR	-1.07	0.0245471	1.26	up	0.911344	-0.133933	0.782657	1	down	no	0.796053	0.28185	0.315241	0.521221	0.327945	0.679505
chr2	156700657	156701585	929	ENSMUSG00000061689	ENSMUST00000109567	86952	Dlgap4	GO:0005515(protein binding);GO:0005886(plasma membrane);GO:0016020(membrane);GO:0019904(protein domain specific binding);GO:0023052(signaling);GO:0030425(dendrite);GO:0031594(neuromuscular junction);GO:0043025(neuronal cell body);GO:0045202(synapse);GO:0098978(glutamatergic synapse);GO:0098981(cholinergic synapse);GO:0099572(postsynaptic specialization);GO:0099572(postsynaptic specialization)	NA	NA	NA	DLG associated protein 4 [Source:MGI Symbol;Acc:MGI:2138865]	5' UTR	-14.7	3.16228e-17	-0.37	down	1.07099	0.0989514	0.643543	1	up	no	24.2505	21.0941	18.5147	21.2656	17.7799	20.5805
chr2	156761820	156763344	1525	ENSMUSG00000061689	ENSMUST00000109567	148115	Dlgap4	GO:0005515(protein binding);GO:0005886(plasma membrane);GO:0016020(membrane);GO:0019904(protein domain specific binding);GO:0023052(signaling);GO:0030425(dendrite);GO:0031594(neuromuscular junction);GO:0043025(neuronal cell body);GO:0045202(synapse);GO:0098978(glutamatergic synapse);GO:0098981(cholinergic synapse);GO:0099572(postsynaptic specialization);GO:0099572(postsynaptic specialization)	NA	NA	NA	DLG associated protein 4 [Source:MGI Symbol;Acc:MGI:2138865]	3' UTR	-5.6	1.38038e-07	-0.146	down	1.07099	0.0989514	0.643543	1	up	no	24.2505	21.0941	18.5147	21.2656	17.7799	20.5805
chr2	156853146	156854433	1288	ENSMUSG00000062175	ENSMUST00000081335	13139	Tgif2	GO:0000122(negative regulation of transcription by RNA polymerase II);GO:0003677(DNA binding);GO:0005634(nucleus);GO:0005654(nucleoplasm);GO:0006355(regulation of transcription, DNA-templated);GO:0010470(regulation of gastrulation);GO:0038092(nodal signaling pathway);GO:0045666(positive regulation of neuron differentiation);GO:0060041(retina development in camera-type eye);GO:0060041(retina devel…	04350(TGF-beta signaling pathway);04350(TGF-beta signaling pathway)	K19553	NA	TGFB-induced factor homeobox 2 [Source:MGI Symbol;Acc:MGI:1915299]	3' UTR	-1.7	0.00389045	-0.316	down	1.6219	0.697686	0.362557	1	up	no	0.648995	0.0998389	0.42159	0.433326	0.143145	0.145165
chr2	157379241	157396763	17523	ENSMUSG00000063019	ENSMUST00000081202	11647	Manbal	GO:0016020(membrane);GO:0016021(integral component of membrane)	NA	NA	NA	mannosidase, beta A, lysosomal-like [Source:MGI Symbol;Acc:MGI:1916411]	3' UTR	-8.82	3.98107e-11	0.282	up	1.05436	0.076371	0.760134	1	up	no	33.1928	30.417	30.8709	29.9109	29.2477	30.4506
chr2	157944423	157944719	297	ENSMUSG00000037843	ENSMUST00000109523	29770	Vstm2l	GO:0005576(extracellular region);GO:0005737(cytoplasm);GO:0043524(negative regulation of neuron apoptotic process)	NA	NA	NA	V-set and transmembrane domain containing 2-like [Source:MGI Symbol;Acc:MGI:2685537]	3' UTR	-8.13	2.39883e-10	-0.722	down	1.03178	0.0451385	0.886594	1	up	no	13.8495	16.797	12.8741	13.2846	16.0188	12.8766
chr2	160721289	160721349	61	ENSMUSG00000070544	ENSMUST00000109468	75401	Top1	GO:0000228(nuclear chromosome);GO:0000932(P-body);GO:0000978(RNA polymerase II proximal promoter sequence-specific DNA binding);GO:0001650(fibrillar center);GO:0001651(dense fibrillar component);GO:0003677(DNA binding);GO:0003682(chromatin binding);GO:0003690(double-stranded DNA binding);GO:0003697(single-stranded DNA binding);GO:0003916(DNA topoisomerase activity);GO:0003917(DNA topoisomerase ty…	NA	K03163	EC:5.6.2.1	topoisomerase (DNA) I [Source:MGI Symbol;Acc:MGI:98788]	Exon (ENSMUST00000150039/ENSMUSG00000070544, exon 3 of 3)	-0.371	0.270396	1.05	up	0.872556	-0.196681	0.332972	1	down	no	7.56757	9.86155	9.8969	10.7963	10.5664	9.95448
chr2	160905106	160905764	659	ENSMUSG00000027412	ENSMUST00000109456	24436	Lpin3	GO:0003713(transcription coactivator activity);GO:0005634(nucleus);GO:0006629(lipid metabolic process);GO:0006631(fatty acid metabolic process);GO:0008195(phosphatidate phosphatase activity);GO:0009062(fatty acid catabolic process);GO:0016311(dephosphorylation);GO:0016787(hydrolase activity);GO:0019432(triglyceride biosynthetic process);GO:0032869(cellular response to insulin stimulus);GO:0045944…	00561(Glycerolipid metabolism);00564(Glycerophospholipid metabolism);00564(Glycerophospholipid metabolism)	K15728	EC:3.1.3.4	lipin 3 [Source:MGI Symbol;Acc:MGI:1891342]	3' UTR	-0.956	0.0346737	0.912	up	0.834624	-0.260802	0.6339	1	down	no	0.329493	0.256668	0.450935	0.531725	0.384823	0.326043
chr2	162932252	162932700	449	ENSMUSG00000016921	ENSMUST00000193611	724	Srsf6	GO:0000380(alternative mRNA splicing, via spliceosome);GO:0000381(regulation of alternative mRNA splicing, via spliceosome);GO:0003676(nucleic acid binding);GO:0003723(RNA binding);GO:0005515(protein binding);GO:0005634(nucleus);GO:0006376(mRNA splice site selection);GO:0006397(mRNA processing);GO:0008380(RNA splicing);GO:0010629(negative regulation of gene expression);GO:0010837(regulation of ke…	03040(Spliceosome);05168(Herpes simplex virus 1 infection);05168(Herpes simplex virus 1 infection)	K12893	NA	serine/arginine-rich splicing factor 6 [Source:MGI Symbol;Acc:MGI:1915246]	Exon (ENSMUST00000193611/ENSMUSG00000016921, exon 2 of 5)	-2.02	0.00162181	0.664	up	0.999999	-7.90854e-07	0.96026	1	down	no	31.3707	19.2246	34.5105	32.0969	23.1077	29.9013
chr2	163321514	163323275	1762	ENSMUSG00000074607	ENSMUST00000109428	118389	Tox2	GO:0000978(RNA polymerase II proximal promoter sequence-specific DNA binding);GO:0001085(RNA polymerase II transcription factor binding);GO:0001228(DNA-binding transcription activator activity, RNA polymerase II-specific);GO:0003677(DNA binding);GO:0005634(nucleus);GO:0005654(nucleoplasm);GO:0045944(positive regulation of transcription by RNA polymerase II);GO:0045944(positive regulation of trans…	NA	NA	NA	TOX high mobility group box family member 2 [Source:MGI Symbol;Acc:MGI:3611233]	3' UTR	-23.5	1.99526e-26	-1.09	down	1.44714	0.533207	0.199292	1	up	no	14.766	8.78911	4.02195	3.83817	6.89955	8.31849
chr2	163419944	163420272	329	ENSMUSG00000035399	ENSMUST00000104954	4425	Oser1	GO:0003674(molecular_function);GO:0005575(cellular_component);GO:0008150(biological_process);GO:0070301(cellular response to hydrogen peroxide);GO:0070301(cellular response to hydrogen peroxide)	NA	NA	NA	oxidative stress responsive serine rich 1 [Source:MGI Symbol;Acc:MGI:1913930]	Exon (ENSMUST00000190930/ENSMUSG00000099632, exon 1 of 1)	-0.412	0.22751	0.367	up	1.21874	0.285396	0.34026	1	up	no	9.92767	7.4541	6.89241	4.87031	6.73169	8.31535
chr2	163832909	163833057	149	ENSMUSG00000027656	ENSMUST00000029188	12020	Ccn5	GO:0005515(protein binding);GO:0005520(insulin-like growth factor binding);GO:0005576(extracellular region);GO:0005615(extracellular space);GO:0005634(nucleus)	NA	K23089	NA	cellular communication network factor 5 [Source:MGI Symbol;Acc:MGI:1328326]	3' UTR	-0.279	0.422669	2.17	up	-inf	-inf	1	1	down	no	0	0	0	0	0.037047	0
chr2	164408614	164408763	150	ENSMUSG00000017007	ENSMUST00000137427	5473	Rbpjl	GO:0000977(RNA polymerase II regulatory region sequence-specific DNA binding);GO:0000978(RNA polymerase II proximal promoter sequence-specific DNA binding);GO:0001228(DNA-binding transcription activator activity, RNA polymerase II-specific);GO:0003677(DNA binding);GO:0003682(chromatin binding);GO:0003700(DNA-binding transcription factor activity);GO:0005634(nucleus);GO:0005667(transcription facto…	04330(Notch signaling pathway);04658(Th1 and Th2 cell differentiation);05165(Human papillomavirus infection);05169(Epstein-Barr virus infection);05203(Viral carcinogenesis);05203(Viral carcinogenesis)	K06053	NA	recombination signal binding protein for immunoglobulin kappa J region-like [Source:MGI Symbol;Acc:MGI:1196616]	Exon (ENSMUST00000137427/ENSMUSG00000017007, exon 5 of 10)	-0.461	0.186209	-2.24	down	0.729584	-0.454855	1	1	down	no	0.127891	0.12984	0.0945073	0.284343	0.0646095	0.133841
chr2	164491080	164491438	359	ENSMUSG00000017734	ENSMUST00000069385	4625	Dbndd2	GO:0003674(molecular_function);GO:0005737(cytoplasm);GO:0006469(negative regulation of protein kinase activity);GO:0006469(negative regulation of protein kinase activity)	NA	NA	NA	dysbindin (dystrobrevin binding protein 1) domain containing 2 [Source:MGI Symbol;Acc:MGI:106562]	3' UTR	-8.89	3.98107e-11	0.459	up	1.07184	0.100096	0.637836	1	up	no	47.5456	41.003	39.5562	37.5858	38.6249	43.3072
chr2	164657225	164657339	115	ENSMUSG00000070529	ENSMUST00000094344	1179	Wfdc10	GO:0003674(molecular_function);GO:0005575(cellular_component);GO:0005576(extracellular region);GO:0008150(biological_process);GO:0010466(negative regulation of peptidase activity);GO:0030414(peptidase inhibitor activity)	NA	NA	NA	WAP four-disulfide core domain 10 [Source:MGI Symbol;Acc:MGI:3616889]	Exon (ENSMUST00000094344/ENSMUSG00000070529, exon 2 of 2)	-0.457	0.189671	2.46	up	1.53026	0.61378	1	1	up	no	0.58715	0.325332	0	0.165463	0.198647	0.232181
chr2	164786212	164787004	793	ENSMUSG00000050373	ENSMUST00000140519	0	Snx21	GO:0005515(protein binding);GO:0005546(phosphatidylinositol-4,5-bisphosphate binding);GO:0005768(endosome);GO:0008150(biological_process);GO:0008289(lipid binding);GO:0015031(protein transport);GO:0016020(membrane);GO:0030659(cytoplasmic vesicle membrane);GO:0031410(cytoplasmic vesicle);GO:0031901(early endosome membrane);GO:0032266(phosphatidylinositol-3-phosphate binding);GO:0035091(phosphatidy…	NA	K17932	NA	sorting nexin family member 21 [Source:MGI Symbol;Acc:MGI:1917729]	3' UTR	-4.81	1.04713e-06	-0.612	down	1.12105	0.164849	0.586455	1	up	no	3.96672	2.88458	3.00508	3.46082	2.55322	2.77808
chr2	164883992	164884082	91	ENSMUSG00000039849	ENSMUST00000041643	4627	Pcif1	GO:0005515(protein binding);GO:0005634(nucleus);GO:0005654(nucleoplasm);GO:0008168(methyltransferase activity);GO:0010923(negative regulation of phosphatase activity);GO:0015630(microtubule cytoskeleton);GO:0016422(mRNA (2'-O-methyladenosine-N6-)-methyltransferase activity);GO:0016740(transferase activity);GO:0032259(methylation);GO:0045171(intercellular bridge);GO:0045727(positive regulation of …	NA	K17584	NA	PDX1 C-terminal inhibiting factor 1 [Source:MGI Symbol;Acc:MGI:2443858]	5' UTR	-0.342	0.308319	-0.473	down	0.954124	-0.0677517	0.716743	1	down	no	7.40577	6.81872	6.40838	6.63399	6.96522	8.02574
chr2	164955010	164955220	211	ENSMUSG00000017737	ENSMUST00000017881	6791	Mmp9	GO:0001501(skeletal system development);GO:0001503(ossification);GO:0001934(positive regulation of protein phosphorylation);GO:0001968(fibronectin binding);GO:0002687(positive regulation of leukocyte migration);GO:0004175(endopeptidase activity);GO:0004222(metalloendopeptidase activity);GO:0004252(serine-type endopeptidase activity);GO:0005576(extracellular region);GO:0005615(extracellular space)…	01522(Endocrine resistance);04657(IL-17 signaling pathway);04668(TNF signaling pathway);04670(Leukocyte transendothelial migration);04915(Estrogen signaling pathway);04926(Relaxin signaling pathway);05161(Hepatitis B);05200(Pathways in cancer);05202(Transcriptional misregulation in cancer);05205(Proteoglycans in cancer);05206(MicroRNAs in cancer);05215(Prostate cancer);05219(Bladder cancer);05418…	K01403	EC:3.4.24.35	matrix metallopeptidase 9 [Source:MGI Symbol;Acc:MGI:97011]	3' UTR	-1.21	0.0158489	-1.52	down	1.14168	0.191156	0.749256	1	up	no	0.328906	0.414802	0.220448	0.28156	0.309148	0.2538
chr2	165519617	165519797	181	ENSMUSG00000027661	ENSMUST00000029196	15830	Slc2a10	GO:0005215(transporter activity);GO:0005351(carbohydrate:proton symporter activity);GO:0005355(glucose transmembrane transporter activity);GO:0005737(cytoplasm);GO:0005887(integral component of plasma membrane);GO:0008643(carbohydrate transport);GO:0012505(endomembrane system);GO:0016020(membrane);GO:0016021(integral component of membrane);GO:0022857(transmembrane transporter activity);GO:0048471…	NA	K08147	NA	solute carrier family 2 (facilitated glucose transporter), member 10 [Source:MGI Symbol;Acc:MGI:2156687]	3' UTR	-0.8	0.057544	1.19	up	0.909726	-0.136496	0.7885	1	down	no	0.379434	0.243191	0.470223	0.357643	0.441145	0.402506
chr2	165881825	165881911	87	ENSMUSG00000039671	ENSMUST00000177633	2840	Zmynd8	GO:0003714(transcription corepressor activity);GO:0005515(protein binding);GO:0005634(nucleus);GO:0005737(cytoplasm);GO:0006355(regulation of transcription, DNA-templated);GO:0008270(zinc ion binding);GO:0019904(protein domain specific binding);GO:0030336(negative regulation of cell migration);GO:0035064(methylated histone binding);GO:0043197(dendritic spine);GO:0043198(dendritic shaft);GO:004687…	NA	NA	NA	zinc finger, MYND-type containing 8 [Source:MGI Symbol;Acc:MGI:1918025]	Exon (ENSMUST00000127942/ENSMUSG00000086820, exon 2 of 2)	-0.427	0.213304	-1.42	down	1.0306	0.0434873	0.847845	1	up	no	9.65893	9.92406	11.3434	10.2483	9.64369	10.116
chr2	166073033	166073242	210	ENSMUSG00000006800	ENSMUST00000109249	82421	Sulf2	GO:0001822(kidney development);GO:0002063(chondrocyte development);GO:0003094(glomerular filtration);GO:0003824(catalytic activity);GO:0004065(arylsulfatase activity);GO:0005509(calcium ion binding);GO:0005539(glycosaminoglycan binding);GO:0005615(extracellular space);GO:0005783(endoplasmic reticulum);GO:0005794(Golgi apparatus);GO:0005795(Golgi stack);GO:0005886(plasma membrane);GO:0006790(sulfu…	NA	K14607	EC:3.1.6.-	sulfatase 2 [Source:MGI Symbol;Acc:MGI:1919293]	3' UTR	-3.56	2.63027e-05	1.19	up	0.908655	-0.138196	0.482537	1	down	no	19.743	24.4667	22.3793	22.5744	27.7396	22.969
chr2	166273996	166285711	11716	ENSMUSG00000084840	ENSMUST00000152987	88	Gm11468	NA	NA	NA	NA	predicted gene 11468 [Source:MGI Symbol;Acc:MGI:3649218]	Exon (ENSMUST00000152987/ENSMUSG00000084840, exon 1 of 3)	-0.392	0.248313	1.87	up	0.152761	-2.71065	1	1	down	no	0.086973	0	0	0.199002	0.281535	0.088804
chr2	166798396	166798966	571	ENSMUSG00000042854	ENSMUST00000151826	4629	Trp53rkb	GO:0004672(protein kinase activity);GO:0004674(protein serine/threonine kinase activity);GO:0005524(ATP binding);GO:0006468(protein phosphorylation);GO:0006468(protein phosphorylation)	NA	K08851	EC:2.7.11.1	transformation related protein 53 regulating kinase B [Source:MGI Symbol;Acc:MGI:1914050]	3' UTR	-0.576	0.121619	-0.555	down	1.23895	0.30912	0.469983	1	up	no	1.0561	0.91432	0.917809	1.06427	0.733833	0.533088
chr2	166894670	166895119	450	ENSMUSG00000074582	ENSMUST00000099078	89082	Arfgef2	GO:0000139(Golgi membrane);GO:0001881(receptor recycling);GO:0005085(guanyl-nucleotide exchange factor activity);GO:0005086(ARF guanyl-nucleotide exchange factor activity);GO:0005737(cytoplasm);GO:0005768(endosome);GO:0005794(Golgi apparatus);GO:0005802(trans-Golgi network);GO:0005815(microtubule organizing center);GO:0005829(cytosol);GO:0005856(cytoskeleton);GO:0005879(axonemal microtubule);GO:0…	04144(Endocytosis);04144(Endocytosis)	K18442	NA	ADP-ribosylation factor guanine nucleotide-exchange factor 2 (brefeldin A-inhibited) [Source:MGI Symbol;Acc:MGI:2139354]	3' UTR	-4.78	1.12202e-06	0.559	up	0.927067	-0.109255	0.540484	1	down	no	11.2959	9.6439	10.113	11.0452	10.2814	12.169
chr2	167515963	167516173	211	ENSMUSG00000006418	ENSMUST00000109214	23318	Rnf114	GO:0003676(nucleic acid binding);GO:0005634(nucleus);GO:0005737(cytoplasm);GO:0005829(cytosol);GO:0005886(plasma membrane);GO:0007275(multicellular organism development);GO:0007283(spermatogenesis);GO:0016567(protein ubiquitination);GO:0016740(transferase activity);GO:0030154(cell differentiation);GO:0046872(metal ion binding);GO:0046872(metal ion binding)	NA	K15697	EC:2.3.2.27	ring finger protein 114 [Source:MGI Symbol;Acc:MGI:1933159]	3' UTR	-4.92	7.94328e-07	1.14	up	1.06454	0.0902357	0.701612	1	up	no	19.4117	23.0092	16.49	17.4029	20.4739	17.4623
chr2	167695333	167695752	420	ENSMUSG00000006462	ENSMUST00000141923	4156	A530013C23Rik	NA	NA	NA	NA	RIKEN cDNA A530013C23 gene [Source:MGI Symbol;Acc:MGI:3041178]	Exon (ENSMUST00000130679/ENSMUSG00000006462, exon 2 of 2)	-0.348	0.299916	-0.621	down	0.481197	-1.0553	1	1	down	no	0.0133713	0.0189419	0.0264826	0.0511415	0.0398891	0.031156
chr2	167783341	167783486	146	ENSMUSG00000087624	ENSMUST00000124850	1288	9230111E07Rik	NA	NA	NA	NA	RIKEN cDNA 9230111E07 gene [Source:MGI Symbol;Acc:MGI:1924998]	Exon (ENSMUST00000124850/ENSMUSG00000087624, exon 2 of 2)	-0.629	0.101158	2.62	up	0.591187	-0.758313	1	1	down	no	0.223791	0.190642	0	0.243969	0.099463	0.357586
chr2	170515718	170516631	914	ENSMUSG00000052033	ENSMUST00000075087	19290	Pfdn4	GO:0005634(nucleus);GO:0005737(cytoplasm);GO:0005739(mitochondrion);GO:0006457(protein folding);GO:0016272(prefoldin complex);GO:0051082(unfolded protein binding);GO:0051082(unfolded protein binding)	NA	K09550	NA	prefoldin 4 [Source:MGI Symbol;Acc:MGI:1923512]	5' UTR	-12.3	7.94328e-15	0.754	up	0.919302	-0.121389	0.614154	1	down	no	6.46573	5.90346	5.92319	6.40374	6.76889	6.72548
chr2	172248492	172248909	418	ENSMUSG00000038537	ENSMUST00000038532	0	Mc3r	GO:0002027(regulation of heart rate);GO:0004930(G protein-coupled receptor activity);GO:0004977(melanocortin receptor activity);GO:0004980(melanocyte-stimulating hormone receptor activity);GO:0005515(protein binding);GO:0005886(plasma membrane);GO:0007165(signal transduction);GO:0007186(G protein-coupled receptor signaling pathway);GO:0007188(adenylate cyclase-modulating G protein-coupled recepto…	04080(Neuroactive ligand-receptor interaction)	K04201	NA	melanocortin 3 receptor [Source:MGI Symbol;Acc:MGI:96929]	5' UTR	-0.621	0.103992	-0.756	down	0.771477	-0.374304	0.467005	1	down	no	0.602459	0.587355	0.564029	0.590424	0.811511	0.871421
chr2	172249445	172250488	1044	ENSMUSG00000038537	ENSMUST00000038532	953	Mc3r	GO:0002027(regulation of heart rate);GO:0004930(G protein-coupled receptor activity);GO:0004977(melanocortin receptor activity);GO:0004980(melanocyte-stimulating hormone receptor activity);GO:0005515(protein binding);GO:0005886(plasma membrane);GO:0007165(signal transduction);GO:0007186(G protein-coupled receptor signaling pathway);GO:0007188(adenylate cyclase-modulating G protein-coupled recepto…	04080(Neuroactive ligand-receptor interaction)	K04201	NA	melanocortin 3 receptor [Source:MGI Symbol;Acc:MGI:96929]	3' UTR	-3.49	3.0903e-05	-0.936	down	0.771477	-0.374304	0.467005	1	down	no	0.602459	0.587355	0.564029	0.590424	0.811511	0.871421
chr2	172377700	172381071	3372	ENSMUSG00000027498	ENSMUST00000116375	6966	Cstf1	GO:0005515(protein binding);GO:0005634(nucleus);GO:0005654(nucleoplasm);GO:0005848(mRNA cleavage stimulating factor complex);GO:0006397(mRNA processing);GO:0006397(mRNA processing)	03015(mRNA surveillance pathway);03015(mRNA surveillance pathway)	K14406	NA	cleavage stimulation factor, 3' pre-RNA, subunit 1 [Source:MGI Symbol;Acc:MGI:1914587]	3' UTR	-6.21	2.95121e-08	-0.338	down	1.07491	0.104215	0.682457	1	up	no	7.64333	7.87163	7.73313	6.72922	7.55096	7.34778
chr2	174643564	174644284	721	ENSMUSG00000050600	ENSMUST00000059452	30	Zfp831	GO:0003676(nucleic acid binding)	NA	NA	NA	zinc finger protein 831 [Source:MGI Symbol;Acc:MGI:3641861]	Exon (ENSMUST00000059452/ENSMUSG00000050600, exon 1 of 5)	-1.37	0.0102329	-0.537	down	0.83186	-0.265587	0.414098	1	down	no	1.62662	3.67158	4.32779	3.76777	4.1864	3.61746
chr2	175016742	175017084	343	ENSMUSG00000078906	ENSMUST00000109069	6501	Gm14444	GO:0003674(molecular_function);GO:0003676(nucleic acid binding);GO:0005575(cellular_component);GO:0005622(intracellular);GO:0006355(regulation of transcription, DNA-templated);GO:0008150(biological_process);GO:0046872(metal ion binding);GO:0046872(metal ion binding)	NA	NA	NA	predicted gene 14444 [Source:MGI Symbol;Acc:MGI:3652325]	3' UTR	-0.296	0.384592	1.81	up	2.18625	1.12846	1	1	up	no	0	0.189472	0.0864232	0.0731522	0.0268851	0.0261582
chr2	177464733	177474879	10147	ENSMUSG00000078866	ENSMUST00000099002	0	Zfp970	GO:0003676(nucleic acid binding);GO:0005575(cellular_component);GO:0005622(intracellular);GO:0006355(regulation of transcription, DNA-templated);GO:0046872(metal ion binding);GO:0046872(metal ion binding)	NA	NA	NA	zinc finger protein 970 [Source:MGI Symbol;Acc:MGI:3652255]	5' UTR	-1.59	0.00537032	0.907	up	0.900996	-0.150407	0.573917	1	down	no	6.37494	5.54801	6.05027	7.5424	6.01282	6.39294
chr2	177769726	177769816	91	ENSMUSG00000078864	ENSMUST00000148388	10438	Gm14322	GO:0003676(nucleic acid binding);GO:0005622(intracellular);GO:0005634(nucleus);GO:0006355(regulation of transcription, DNA-templated);GO:0046872(metal ion binding);GO:0046872(metal ion binding)	05168(Herpes simplex virus 1 infection);05168(Herpes simplex virus 1 infection)	K09228	NA	predicted gene 14322 [Source:MGI Symbol;Acc:MGI:3652185]	Exon (ENSMUST00000148388/ENSMUSG00000078864, exon 6 of 6)	-1.03	0.0275423	-0.84	down	1.06796	0.0948595	0.818692	1	up	no	6.90533	4.43693	6.44487	5.60038	4.59653	6.45831
chr2	177892787	177892876	90	ENSMUSG00000082901	ENSMUST00000122418	149	Gm14323	NA	NA	NA	NA	predicted gene 14323 [Source:MGI Symbol;Acc:MGI:3650742]	Exon (ENSMUST00000122418/ENSMUSG00000082901, exon 1 of 1)	-0.563	0.12735	-4	down	1.0713	0.0993612	1	1	up	no	0.431373	0.969668	0.85533	0.348352	1.23993	0.517916
chr2	178422209	178422569	361	ENSMUSG00000070476	ENSMUST00000094251	7685	Fam217b	GO:0003674(molecular_function);GO:0005654(nucleoplasm);GO:0005829(cytosol);GO:0008150(biological_process);GO:0008150(biological_process)	NA	NA	NA	family with sequence similarity 217, member B [Source:MGI Symbol;Acc:MGI:1918782]	3' UTR	-4.86	9.33254e-07	0.661	up	1.06389	0.0893522	0.68898	1	up	no	17.7878	17.819	15.407	15.2696	17.2149	15.4656
chr2	180034690	180035078	389	ENSMUSG00000039108	ENSMUST00000055485	9703	Lsm14b	GO:0006417(regulation of translation);GO:0007275(multicellular organism development);GO:0008150(biological_process);GO:0008150(biological_process)	NA	K18749	NA	LSM family member 14B [Source:MGI Symbol;Acc:MGI:3040677]	3' UTR	-27.7	1e-30	0.834	up	0.992434	-0.0109565	0.921121	1	down	no	33.228	34.2341	34.1332	33.5653	35.6585	33.1458
chr2	180035137	180035465	329	ENSMUSG00000039108	ENSMUST00000055485	10150	Lsm14b	GO:0006417(regulation of translation);GO:0007275(multicellular organism development);GO:0008150(biological_process);GO:0008150(biological_process)	NA	K18749	NA	LSM family member 14B [Source:MGI Symbol;Acc:MGI:3040677]	3' UTR	-12.8	2.51189e-15	0.533	up	0.992434	-0.0109565	0.921121	1	down	no	33.228	34.2341	34.1332	33.5653	35.6585	33.1458
chr2	180069902	180070201	300	ENSMUSG00000039086	ENSMUST00000041126	27393	Ss18l1	GO:0000775(chromosome, centromeric region);GO:0000776(kinetochore);GO:0000777(condensed chromosome kinetochore);GO:0000780(condensed nuclear chromosome, centromeric region);GO:0003677(DNA binding);GO:0003700(DNA-binding transcription factor activity);GO:0003713(transcription coactivator activity);GO:0005634(nucleus);GO:0005694(chromosome);GO:0005829(cytosol);GO:0006325(chromatin organization);GO:…	NA	NA	NA	SS18, nBAF chromatin remodeling complex subunit like 1 [Source:MGI Symbol;Acc:MGI:2444061]	3' UTR	-2.01	0.00169824	0.324	up	1.04239	0.0598935	0.7883	1	up	no	13.1208	13.5606	14.4948	13.3176	12.8258	13.3584
chr2	180082701	180083158	458	ENSMUSG00000039069	ENSMUST00000146182	0	Mtg2	GO:0000287(magnesium ion binding);GO:0003924(GTPase activity);GO:0005525(GTP binding);GO:0005739(mitochondrion);GO:0005743(mitochondrial inner membrane);GO:0005759(mitochondrial matrix);GO:0005761(mitochondrial ribosome);GO:0044065(regulation of respiratory system process);GO:0070129(regulation of mitochondrial translation);GO:0070129(regulation of mitochondrial translation)	NA	K03979	EC:3.6.5.-	mitochondrial ribosome associated GTPase 2 [Source:MGI Symbol;Acc:MGI:106565]	Exon (ENSMUST00000147264/ENSMUSG00000039069, exon 6 of 10)	-0.982	0.0323594	0.795	up	1.03978	0.0562779	0.882335	1	up	no	1.91758	1.4203	1.80401	1.72709	1.47208	1.746
chr2	181188097	181188652	556	ENSMUSG00000016344	ENSMUST00000016488	850	Ppdpf	GO:0003674(molecular_function);GO:0005575(cellular_component);GO:0007275(multicellular organism development);GO:0030154(cell differentiation);GO:0030154(cell differentiation)	NA	NA	NA	pancreatic progenitor cell differentiation and proliferation factor [Source:MGI Symbol;Acc:MGI:1913746]	3' UTR	-3.8	1.38038e-05	-0.239	down	1.13294	0.180065	0.486582	1	up	no	15.4385	15.9996	16.2657	13.8981	14.579	13.6292
chr2	181356017	181356616	600	ENSMUSG00000038685	ENSMUST00000098971	36278	Rtel1	GO:0000166(nucleotide binding);GO:0000723(telomere maintenance);GO:0000732(strand displacement);GO:0000781(chromosome, telomeric region);GO:0003676(nucleic acid binding);GO:0003677(DNA binding);GO:0004003(ATP-dependent DNA helicase activity);GO:0004386(helicase activity);GO:0005515(protein binding);GO:0005524(ATP binding);GO:0005634(nucleus);GO:0006139(nucleobase-containing compound metabolic pro…	NA	K11136	EC:3.6.4.12	regulator of telomere elongation helicase 1 [Source:MGI Symbol;Acc:MGI:2139369]	3' UTR	-1.8	0.00295121	0.618	up	1.12847	0.174365	0.641181	1	up	no	2.18975	1.0837	2.0868	1.89729	1.20359	1.64914
chr2	181578480	181578539	60	ENSMUSG00000010492	ENSMUST00000152365	0	Uckl1os	NA	NA	NA	NA	uridine-cytidine kinase 1-like 1, opposite strand [Source:MGI Symbol;Acc:MGI:3801877]	Exon (ENSMUST00000152365/ENSMUSG00000010492, exon 1 of 3)	-0.39	0.250611	-1.26	down	0.937375	-0.0933013	0.937495	1	down	no	0.111715	0.563999	0.196603	0.369564	0.180872	0.38016
chr2	181585111	181585170	60	ENSMUSG00000000823	ENSMUST00000108789	7633	Zfp512b	GO:0003674(molecular_function);GO:0003676(nucleic acid binding);GO:0008150(biological_process);GO:0008150(biological_process)	NA	NA	NA	zinc finger protein 512B [Source:MGI Symbol;Acc:MGI:2685478]	Exon (ENSMUST00000152365/ENSMUSG00000010492, exon 3 of 3)	-1.1	0.0223872	-0.803	down	1.06161	0.0862551	0.72169	1	up	no	8.7065	6.81332	10.0772	8.2193	7.54248	8.34975
chr2	181654933	181655660	728	ENSMUSG00000002455	ENSMUST00000136481	53617	Prpf6	GO:0000244(spliceosomal tri-snRNP complex assembly);GO:0000398(mRNA splicing, via spliceosome);GO:0003713(transcription coactivator activity);GO:0003723(RNA binding);GO:0005515(protein binding);GO:0005634(nucleus);GO:0005654(nucleoplasm);GO:0005681(spliceosomal complex);GO:0005682(U5 snRNP);GO:0006396(RNA processing);GO:0006397(mRNA processing);GO:0006403(RNA localization);GO:0008380(RNA splicing…	03040(Spliceosome);03040(Spliceosome)	K12855	NA	pre-mRNA splicing factor 6 [Source:MGI Symbol;Acc:MGI:1922946]	3' UTR	-10.1	1.99526e-12	0.608	up	1.02521	0.0359254	0.885746	1	up	no	22.0563	23.9331	19.5497	20.0828	22.3812	21.4631
chr2	181827647	181827737	91	ENSMUSG00000010505	ENSMUST00000081125	64315	Myt1	GO:0000977(RNA polymerase II regulatory region sequence-specific DNA binding);GO:0001158(enhancer sequence-specific DNA binding);GO:0001228(DNA-binding transcription activator activity, RNA polymerase II-specific);GO:0001678(cellular glucose homeostasis);GO:0003677(DNA binding);GO:0005515(protein binding);GO:0005634(nucleus);GO:0005654(nucleoplasm);GO:0005829(cytosol);GO:0006355(regulation of tra…	NA	K23192	NA	myelin transcription factor 1 [Source:MGI Symbol;Acc:MGI:1100535]	3' UTR	-1.04	0.0269153	1.05	up	1.00654	0.00940365	0.997848	1	up	no	2.97545	2.34475	2.85255	2.87973	2.30157	2.93835
chr2	4622118	4622328	211	ENSMUSG00000039449	ENSMUST00000035721	29758	Prpf18	GO:0000350(generation of catalytic spliceosome for second transesterification step);GO:0000386(second spliceosomal transesterification activity);GO:0005634(nucleus);GO:0005681(spliceosomal complex);GO:0005682(U5 snRNP);GO:0006397(mRNA processing);GO:0008380(RNA splicing);GO:0016020(membrane);GO:0016607(nuclear speck);GO:0032269(negative regulation of cellular protein metabolic process);GO:0046540…	03040(Spliceosome);03040(Spliceosome)	K12817	NA	pre-mRNA processing factor 18 [Source:MGI Symbol;Acc:MGI:1914479]	3' UTR	-1.73	0.00363078	0.689	up	0.901089	-0.150259	0.455432	1	down	no	8.6945	9.74084	9.68574	9.64515	10.0334	11.5294
chr2	5020642	5020821	180	ENSMUSG00000026672	ENSMUST00000125203	15082	Optn	GO:0001155(TFIIIA-class transcription factor binding);GO:0001819(positive regulation of cytokine production);GO:0001920(negative regulation of receptor recycling);GO:0002376(immune system process);GO:0005515(protein binding);GO:0005634(nucleus);GO:0005737(cytoplasm);GO:0005768(endosome);GO:0005776(autophagosome);GO:0005794(Golgi apparatus);GO:0005802(trans-Golgi network);GO:0005829(cytosol);GO:00…	04137(Mitophagy - animal);04137(Mitophagy - animal)	K19946	NA	optineurin [Source:MGI Symbol;Acc:MGI:1918898]	3' UTR	-1.85	0.0025704	0.664	up	1.16233	0.217021	0.391261	1	up	no	9.78702	7.64776	7.06187	6.76387	6.48217	7.8294
chr2	5794294	5794592	299	ENSMUSG00000039128	ENSMUST00000043864	50572	Cdc123	GO:0003674(molecular_function);GO:0005737(cytoplasm);GO:0007049(cell cycle);GO:0051301(cell division);GO:0051301(cell division)	NA	NA	NA	cell division cycle 123 [Source:MGI Symbol;Acc:MGI:2138811]	3' UTR	-1.18	0.017378	0.929	up	1.06538	0.0913738	0.706696	1	up	no	17.2134	21.1928	15.9884	15.2259	19.8588	15.9716
chr2	5924973	5925152	180	ENSMUSG00000025815	ENSMUST00000095147	17640	Dhtkd1	GO:0002244(hematopoietic progenitor cell differentiation);GO:0004591(oxoglutarate dehydrogenase (succinyl-transferring) activity);GO:0005739(mitochondrion);GO:0005829(cytosol);GO:0006091(generation of precursor metabolites and energy);GO:0006096(glycolytic process);GO:0006099(tricarboxylic acid cycle);GO:0016491(oxidoreductase activity);GO:0016624(oxidoreductase activity, acting on the aldehyde o…	00310(Lysine degradation);00380(Tryptophan metabolism);00380(Tryptophan metabolism)	K15791	EC:1.2.4.2	dehydrogenase E1 and transketolase domain containing 1 [Source:MGI Symbol;Acc:MGI:2445096]	Exon (ENSMUST00000151649/ENSMUSG00000025815, exon 3 of 3)	-1.43	0.00851138	2.57	up	1.06396	0.0894435	0.820577	1	up	no	1.69732	1.04312	1.40036	1.36185	1.03151	1.49852
chr2	6100035	6100874	840	ENSMUSG00000045319	ENSMUST00000114942	29337	Proser2	GO:0003674(molecular_function);GO:0005575(cellular_component);GO:0008150(biological_process);GO:0008150(biological_process)	NA	NA	NA	proline and serine rich 2 [Source:MGI Symbol;Acc:MGI:2442238]	3' UTR	-2.9	0.000147911	-1.24	down	1.15994	0.214052	0.676813	1	up	no	0.315721	0.208265	0.232464	0.211795	0.157001	0.283349
chr2	6188853	6189121	269	ENSMUSG00000039063	ENSMUST00000042658	23912	Echdc3	GO:0003674(molecular_function);GO:0003824(catalytic activity);GO:0005739(mitochondrion);GO:0008150(biological_process);GO:0008150(biological_process)	NA	NA	NA	enoyl Coenzyme A hydratase domain containing 3 [Source:MGI Symbol;Acc:MGI:1915106]	3' UTR	-0.511	0.15417	-0.758	down	1.48838	0.573747	0.340294	1	up	no	0.551502	0.529493	0.368115	0.239575	0.245215	0.488823
chr2	9041481	9041541	61	ENSMUSG00000082953	ENSMUST00000120466	943	Gm13217	NA	NA	NA	NA	predicted gene 13217 [Source:MGI Symbol;Acc:MGI:3649713]	Exon (ENSMUST00000120466/ENSMUSG00000082953, exon 4 of 4)	-0.35	0.297167	-0.652	down	0.82925	-0.270121	1	1	down	no	0.573964	0.473691	0.697194	0.98485	0.492487	0.626792
chr2	9915602	9918317	2716	ENSMUSG00000025782	ENSMUST00000026888	130279	Taf3	GO:0000122(negative regulation of transcription by RNA polymerase II);GO:0002039(p53 binding);GO:0005515(protein binding);GO:0005634(nucleus);GO:0005654(nucleoplasm);GO:0005669(transcription factor TFIID complex);GO:0006357(regulation of transcription by RNA polymerase II);GO:0006366(transcription by RNA polymerase II);GO:0031965(nuclear membrane);GO:0043433(negative regulation of DNA-binding tra…	03022(Basal transcription factors);03022(Basal transcription factors)	K14650	NA	TATA-box binding protein associated factor 3 [Source:MGI Symbol;Acc:MGI:2388097]	5' UTR	-3.41	3.80189e-05	-0.375	down	0.95688	-0.0635896	0.771703	1	down	no	3.83382	4.09119	3.43748	4.02188	4.47288	3.37974
chr2	14073608	14073816	209	ENSMUSG00000086657	ENSMUST00000152524	118	Stamos	NA	NA	NA	NA	signal transducing adaptor molecule (SH3 domain and ITAM motif) 1, opposite strand [Source:MGI Symbol;Acc:MGI:1918207]	Exon (ENSMUST00000152524/ENSMUSG00000086657, exon 1 of 2)	-0.681	0.0851138	-0.984	down	1.87889	0.909881	1	1	up	no	0.153513	0.301167	0.114564	0.16935	0.0873308	0.0462866
chr2	14995939	14996058	120	ENSMUSG00000026707	ENSMUST00000028034	53222	Nsun6	GO:0000049(tRNA binding);GO:0003723(RNA binding);GO:0005737(cytoplasm);GO:0008168(methyltransferase activity);GO:0016428(tRNA (cytosine-5-)-methyltransferase activity);GO:0016740(transferase activity);GO:0030488(tRNA methylation);GO:0032259(methylation);GO:0032259(methylation)	NA	K21971	EC:2.1.1.-	NOL1/NOP2/Sun domain family member 6 [Source:MGI Symbol;Acc:MGI:1921705]	3' UTR	-0.79	0.060256	1.29	up	0.926289	-0.110466	0.754629	1	down	no	1.1175	1.15959	1.22016	1.41196	1.18669	1.17691
chr2	19429493	19429852	360	ENSMUSG00000087103	ENSMUST00000137714	2131	Gm13344	NA	NA	NA	NA	predicted gene 13344 [Source:MGI Symbol;Acc:MGI:3649239]	Exon (ENSMUST00000209205/ENSMUSG00000109733, exon 3 of 3)	-0.945	0.0363078	-0.924	down	0.890982	-0.166532	1	1	down	no	0	0.317912	0.550057	0.270036	0.343	0.361135
chr2	24420620	24420739	120	ENSMUSG00000026976	ENSMUST00000028355	54860	Pax8	GO:0000978(RNA polymerase II proximal promoter sequence-specific DNA binding);GO:0001228(DNA-binding transcription activator activity, RNA polymerase II-specific);GO:0001655(urogenital system development);GO:0001656(metanephros development);GO:0001658(branching involved in ureteric bud morphogenesis);GO:0001822(kidney development);GO:0001823(mesonephros development);GO:0003281(ventricular septum …	04918(Thyroid hormone synthesis);05200(Pathways in cancer);05202(Transcriptional misregulation in cancer);05216(Thyroid cancer);05216(Thyroid cancer)	K09293	NA	paired box 8 [Source:MGI Symbol;Acc:MGI:97492]	3' UTR	-0.201	0.606736	0.737	up	2.14382	1.10019	1	1	up	no	0.0426685	0.0311898	0.0701371	0.0251058	0.0420617	0
chr2	25222160	25222846	687	ENSMUSG00000026969	ENSMUST00000028346	3415	Fam166a	GO:0003674(molecular_function);GO:0008150(biological_process)	NA	NA	NA	family with sequence similarity 166, member A [Source:MGI Symbol;Acc:MGI:3605773]	3' UTR	-44	2.51189e-47	0.262	up	2.62979	1.39495	1	1	up	no	0.23672	0.145064	0.121363	0	0.097407	0.093919
chr2	25255206	25255386	181	ENSMUSG00000006471	ENSMUST00000100329	0	Ndor1	GO:0003958(NADPH-hemoprotein reductase activity);GO:0005634(nucleus);GO:0005737(cytoplasm);GO:0005829(cytosol);GO:0008219(cell death);GO:0010181(FMN binding);GO:0016226(iron-sulfur cluster assembly);GO:0016491(oxidoreductase activity);GO:0016651(oxidoreductase activity, acting on NAD(P)H);GO:0036245(cellular response to menadione);GO:0045111(intermediate filament cytoskeleton);GO:0048471(perinucl…	NA	NA	NA	NADPH dependent diflavin oxidoreductase 1 [Source:MGI Symbol;Acc:MGI:1926047]	5' UTR	-0.411	0.228034	0.361	up	0.822005	-0.28278	0.343048	1	down	no	2.35688	1.86945	1.36864	2.10861	2.56528	2.13261
chr2	25312491	25312611	121	ENSMUSG00000026959	ENSMUST00000114308	6484	Grin1	GO:0001540(amyloid-beta binding);GO:0001661(conditioned taste aversion);GO:0001964(startle response);GO:0001967(suckling behavior);GO:0001975(response to amphetamine);GO:0004970(ionotropic glutamate receptor activity);GO:0004972(NMDA glutamate receptor activity);GO:0005102(signaling receptor binding);GO:0005216(ion channel activity);GO:0005261(cation channel activity);GO:0005262(calcium channel a…	04014(Ras signaling pathway);04015(Rap1 signaling pathway);04020(Calcium signaling pathway);04024(cAMP signaling pathway);04080(Neuroactive ligand-receptor interaction);04713(Circadian entrainment);04720(Long-term potentiation);04724(Glutamatergic synapse);05010(Alzheimer disease);05014(Amyotrophic lateral sclerosis (ALS));05016(Huntington disease);05030(Cocaine addiction);05031(Amphetamine addic…	K05208	NA	glutamate receptor, ionotropic, NMDA1 (zeta 1) [Source:MGI Symbol;Acc:MGI:95819]	Exon (ENSMUST00000155627/ENSMUSG00000026959, exon 3 of 3)	-0.417	0.222331	1.71	up	0.96305	-0.0543167	0.749105	1	down	no	30.0227	32.2559	31.5391	30.7768	33.9438	32.6966
chr2	25352276	25352723	448	ENSMUSG00000026958	ENSMUST00000139108	3622	Dpp7	GO:0004177(aminopeptidase activity);GO:0005576(extracellular region);GO:0005764(lysosome);GO:0005794(Golgi apparatus);GO:0005829(cytosol);GO:0006508(proteolysis);GO:0008233(peptidase activity);GO:0008236(serine-type peptidase activity);GO:0008239(dipeptidyl-peptidase activity);GO:0016787(hydrolase activity);GO:0031410(cytoplasmic vesicle);GO:0031982(vesicle);GO:0043231(intracellular membrane-boun…	NA	K01276	EC:3.4.14.2	dipeptidylpeptidase 7 [Source:MGI Symbol;Acc:MGI:1933213]	3' UTR	-4.88	8.70964e-07	0.685	up	1.06316	0.0883608	0.789305	1	up	no	5.41857	3.78607	5.44116	5.13777	4.59777	4.04018
chr2	25361176	25362075	900	ENSMUSG00000026956	ENSMUST00000102925	3607	Uap1l1	GO:0003977(UDP-N-acetylglucosamine diphosphorylase activity);GO:0006048(UDP-N-acetylglucosamine biosynthetic process);GO:0016740(transferase activity);GO:0016779(nucleotidyltransferase activity);GO:0070569(uridylyltransferase activity);GO:0070569(uridylyltransferase activity)	00520(Amino sugar and nucleotide sugar metabolism);00520(Amino sugar and nucleotide sugar metabolism)	K00972	2.7.7.83;EC:2.7.7.23	UDP-N-acteylglucosamine pyrophosphorylase 1-like 1 [Source:MGI Symbol;Acc:MGI:2443318]	3' UTR	-2.43	0.000524807	-0.803	down	1.23309	0.302282	0.350248	1	up	no	2.71477	2.66225	2.06371	1.97968	1.87176	2.18275
chr2	25518250	25518549	300	ENSMUSG00000026942	ENSMUST00000028311	28391	Traf2	GO:0000151(ubiquitin ligase complex);GO:0002726(positive regulation of T cell cytokine production);GO:0004842(ubiquitin-protein transferase activity);GO:0005164(tumor necrosis factor receptor binding);GO:0005515(protein binding);GO:0005737(cytoplasm);GO:0005829(cytosol);GO:0005938(cell cortex);GO:0006915(apoptotic process);GO:0007165(signal transduction);GO:0007250(activation of NF-kappaB-inducin…	04010(MAPK signaling pathway);04064(NF-kappa B signaling pathway);04071(Sphingolipid signaling pathway);04141(Protein processing in endoplasmic reticulum);04210(Apoptosis);04217(Necroptosis);04380(Osteoclast differentiation);04621(NOD-like receptor signaling pathway);04622(RIG-I-like receptor signaling pathway);04657(IL-17 signaling pathway);04668(TNF signaling pathway);04920(Adipocytokine signal…	K03173	EC:2.3.2.27	TNF receptor-associated factor 2 [Source:MGI Symbol;Acc:MGI:101835]	3' UTR	-0.963	0.0338844	-0.874	down	1.02339	0.033355	0.931679	1	up	no	2.10491	1.67646	2.31802	1.95047	1.58827	2.42125
chr2	25577271	25577361	91	ENSMUSG00000029419	ENSMUST00000114217	4367	Ajm1	GO:0003674(molecular_function);GO:0005575(cellular_component);GO:0005886(plasma membrane);GO:0005912(adherens junction);GO:0005929(cilium);GO:0008150(biological_process);GO:0016020(membrane);GO:0016324(apical plasma membrane);GO:0030054(cell junction);GO:0042995(cell projection);GO:0045216(cell-cell junction organization);GO:0045216(cell-cell junction organization)	NA	NA	NA	apical junction component 1 [Source:MGI Symbol;Acc:MGI:2685842]	Exon (ENSMUST00000181730/ENSMUSG00000097872, exon 1 of 2)	-1.2	0.0165959	-0.827	down	1.13356	0.180863	0.427581	1	up	no	8.58527	8.26376	11.2684	8.60434	7.63745	8.56275
chr2	25705909	25709627	3719	ENSMUSG00000049086	ENSMUST00000061483	0	Bmyc	GO:0003700(DNA-binding transcription factor activity);GO:0005515(protein binding);GO:0005634(nucleus);GO:0005819(spindle);GO:0006355(regulation of transcription, DNA-templated)	NA	K09111	NA	brain expressed myelocytomatosis oncogene [Source:MGI Symbol;Acc:MGI:88184]	5' UTR	-11	1.99526e-13	-0.335	down	1.16832	0.224432	0.371317	1	up	no	27.8612	22.4102	25.3552	21.6225	20.3393	22.7695
chr2	26055535	26055715	181	ENSMUSG00000026932	ENSMUST00000114159	36462	Nacc2	GO:0000122(negative regulation of transcription by RNA polymerase II);GO:0000790(nuclear chromatin);GO:0000978(RNA polymerase II proximal promoter sequence-specific DNA binding);GO:0003714(transcription corepressor activity);GO:0004407(histone deacetylase activity);GO:0005515(protein binding);GO:0005634(nucleus);GO:0005730(nucleolus);GO:0005739(mitochondrion);GO:0008285(negative regulation of cel…	NA	K10486	NA	nucleus accumbens associated 2, BEN and BTB (POZ) domain containing [Source:MGI Symbol;Acc:MGI:1915241]	3' UTR	-14	1.58489e-16	0.761	up	1.19746	0.259977	0.255354	1	up	no	28.5583	20.7873	17.4112	17.4739	16.8864	21.3884
chr2	26138413	26138682	270	ENSMUSG00000087595	ENSMUST00000155199	0	1810012K08Rik	NA	NA	NA	NA	RIKEN cDNA 1810012K08 gene [Source:MGI Symbol;Acc:MGI:1916345]	Exon (ENSMUST00000155199/ENSMUSG00000087595, exon 1 of 2)	-1.43	0.00851138	0.535	up	1.0356	0.0504734	0.982773	1	up	no	2.99174	1.0654	1.99029	2.27813	1.91131	1.65007
chr2	26350263	26351336	1074	ENSMUSG00000075467	ENSMUST00000125848	764	Dnlz	GO:0005654(nucleoplasm);GO:0005739(mitochondrion);GO:0006457(protein folding);GO:0008270(zinc ion binding);GO:0030150(protein import into mitochondrial matrix);GO:0046872(metal ion binding);GO:0050821(protein stabilization);GO:0051087(chaperone binding);GO:0051087(chaperone binding)	NA	K17808	NA	DNL-type zinc finger [Source:MGI Symbol;Acc:MGI:106559]	3' UTR	-1.67	0.00436516	0.292	up	1.04306	0.0608156	0.818239	1	up	no	9.93959	9.8524	9.8712	8.92968	9.11019	10.3989
chr2	26384715	26384925	211	ENSMUSG00000026927	ENSMUST00000114100	4366	Entr1	GO:0003674(molecular_function);GO:0005737(cytoplasm);GO:0005768(endosome);GO:0005769(early endosome);GO:0005813(centrosome);GO:0005815(microtubule organizing center);GO:0005856(cytoskeleton);GO:0007049(cell cycle);GO:0015031(protein transport);GO:0030030(cell projection organization);GO:0030496(midbody);GO:0030904(retromer complex);GO:0032465(regulation of cytokinesis);GO:0036064(ciliary basal bo…	NA	K22938	NA	endosome associated trafficking regulator 1 [Source:MGI Symbol;Acc:MGI:1915362]	Exon (ENSMUST00000114100/ENSMUSG00000026927, exon 8 of 9)	-15.9	1.58489e-18	-0.652	down	1.13254	0.179568	0.460945	1	up	no	22.3755	13.904	20.9373	19.9573	13.8433	16.72
chr2	26396757	26397145	389	ENSMUSG00000026925	ENSMUST00000145701	12055	Inpp5e	GO:0000139(Golgi membrane);GO:0001726(ruffle);GO:0004439(phosphatidylinositol-4,5-bisphosphate 5-phosphatase activity);GO:0004445(inositol-polyphosphate 5-phosphatase activity);GO:0005737(cytoplasm);GO:0005794(Golgi apparatus);GO:0005856(cytoskeleton);GO:0005886(plasma membrane);GO:0005929(cilium);GO:0005930(axoneme);GO:0006629(lipid metabolic process);GO:0014067(negative regulation of phosphatid…	00562(Inositol phosphate metabolism);04070(Phosphatidylinositol signaling system);04070(Phosphatidylinositol signaling system)	K20278	EC:3.1.3.36	inositol polyphosphate-5-phosphatase E [Source:MGI Symbol;Acc:MGI:1927753]	3' UTR	-6.76	7.24436e-09	0.407	up	1.08869	0.122598	0.643525	1	up	no	9.37589	6.79621	6.58827	7.73973	5.99452	7.17188
chr2	26899925	26902670	2746	ENSMUSG00000036160	ENSMUST00000047632	209	Surf6	GO:0001652(granular component);GO:0003677(DNA binding);GO:0003723(RNA binding);GO:0005634(nucleus);GO:0005654(nucleoplasm);GO:0005730(nucleolus);GO:0022625(cytosolic large ribosomal subunit);GO:0042254(ribosome biogenesis);GO:0042255(ribosome assembly);GO:0042273(ribosomal large subunit biogenesis);GO:0042274(ribosomal small subunit biogenesis);GO:0042274(ribosomal small subunit biogenesis)	NA	NA	NA	surfeit gene 6 [Source:MGI Symbol;Acc:MGI:98447]	Exon (ENSMUST00000047632/ENSMUSG00000036160, exon 2 of 5)	-2.49	0.000446684	1.16	up	0.967104	-0.0482567	0.853181	1	down	no	3.60403	4.37111	3.95579	2.86923	4.5932	4.87432
chr2	27262104	27262433	330	ENSMUSG00000009621	ENSMUST00000185188	164479	Vav2	GO:0001525(angiogenesis);GO:0001784(phosphotyrosine residue binding);GO:0005085(guanyl-nucleotide exchange factor activity);GO:0005089(Rho guanyl-nucleotide exchange factor activity);GO:0005154(epidermal growth factor receptor binding);GO:0005515(protein binding);GO:0005737(cytoplasm);GO:0005829(cytosol);GO:0005886(plasma membrane);GO:0007264(small GTPase mediated signal transduction);GO:0008361(…	04024(cAMP signaling pathway);04062(Chemokine signaling pathway);04510(Focal adhesion);04650(Natural killer cell mediated cytotoxicity);04660(T cell receptor signaling pathway);04662(B cell receptor signaling pathway);04664(Fc epsilon RI signaling pathway);04666(Fc gamma R-mediated phagocytosis);04670(Leukocyte transendothelial migration);04810(Regulation of actin cytoskeleton);05205(Proteoglycan…	NA	NA	vav 2 oncogene [Source:MGI Symbol;Acc:MGI:102718]	3' UTR	-2.85	0.000165959	0.83	up	1.09468	0.130504	0.668639	1	up	no	3.78358	2.48208	2.3085	2.90715	2.32417	2.60128
chr2	27445579	27445639	61	ENSMUSG00000026918	ENSMUST00000028282	29759	Brd3	GO:0003682(chromatin binding);GO:0005515(protein binding);GO:0005575(cellular_component);GO:0005634(nucleus);GO:0006325(chromatin organization);GO:0006357(regulation of transcription by RNA polymerase II);GO:0070577(lysine-acetylated histone binding);GO:0070577(lysine-acetylated histone binding)	NA	K11721	NA	bromodomain containing 3 [Source:MGI Symbol;Acc:MGI:1914632]	3' UTR	-0.806	0.0562341	0.93	up	1.10892	0.149151	0.560767	1	up	no	7.22514	7.54569	6.92094	7.53209	7.45664	4.5725
chr2	27448154	27453214	5061	ENSMUSG00000098812	ENSMUST00000183455	0	Mir7578	NA	NA	NA	NA	microRNA 7578 [Source:MGI Symbol;Acc:MGI:5490891]	3' UTR	-6.46	1.54882e-08	0.318	up	0.977004	-0.0335643	1	1	down	no	0.17576	0.631501	0.304569	0.533575	0.000506	0.603919
chr2	29761314	29761463	150	ENSMUSG00000039826	ENSMUST00000113807	26185	Trub2	GO:0001522(pseudouridine synthesis);GO:0003723(RNA binding);GO:0005739(mitochondrion);GO:0005759(mitochondrial matrix);GO:0005829(cytosol);GO:0006396(RNA processing);GO:0006397(mRNA processing);GO:0008033(tRNA processing);GO:0009451(RNA modification);GO:0009982(pseudouridine synthase activity);GO:0016853(isomerase activity);GO:0070131(positive regulation of mitochondrial translation);GO:0070131(p…	NA	NA	NA	TruB pseudouridine (psi) synthase family member 2 [Source:MGI Symbol;Acc:MGI:2442186]	3' UTR	-0.419	0.2208	-0.68	down	1.16531	0.220714	0.497875	1	up	no	3.73447	3.72708	2.13673	2.9609	3.24234	2.03344
chr2	30185124	30185452	329	ENSMUSG00000039648	ENSMUST00000044038	20395	Kyat1	GO:0003824(catalytic activity);GO:0005654(nucleoplasm);GO:0005737(cytoplasm);GO:0005739(mitochondrion);GO:0005829(cytosol);GO:0006090(pyruvate metabolic process);GO:0006575(cellular modified amino acid metabolic process);GO:0008483(transaminase activity);GO:0009058(biosynthetic process);GO:0009617(response to bacterium);GO:0016212(kynurenine-oxoglutarate transaminase activity);GO:0016740(transfer…	00270(Cysteine and methionine metabolism);00380(Tryptophan metabolism);00450(Selenocompound metabolism);05204(Chemical carcinogenesis);05204(Chemical carcinogenesis)	K00816	2.6.1.64;4.4.1.13;EC:2.6.1.7	kynurenine aminotransferase 1 [Source:MGI Symbol;Acc:MGI:1917516]	3' UTR	-5.19	3.98107e-07	1.19	up	1.20451	0.268444	0.398759	1	up	no	5.35384	3.64102	6.10794	3.8121	3.87678	4.84968
chr2	30471567	30471835	269	ENSMUSG00000089762	ENSMUST00000065134	2384	Ier5l	GO:0003674(molecular_function);GO:0005575(cellular_component);GO:0008150(biological_process)	NA	NA	NA	immediate early response 5-like [Source:MGI Symbol;Acc:MGI:1919750]	3' UTR	-0.863	0.0467735	-0.534	down	1.11598	0.158309	0.717581	1	up	no	1.37308	1.77112	1.52743	1.63314	1.43474	1.11824
chr2	31026206	31026445	240	ENSMUSG00000075415	ENSMUST00000073879	115357	Fnbp1	GO:0005515(protein binding);GO:0005737(cytoplasm);GO:0005764(lysosome);GO:0005856(cytoskeleton);GO:0005886(plasma membrane);GO:0005905(clathrin-coated pit);GO:0005938(cell cortex);GO:0006897(endocytosis);GO:0007399(nervous system development);GO:0008289(lipid binding);GO:0016020(membrane);GO:0031410(cytoplasmic vesicle);GO:0042802(identical protein binding);GO:0042802(identical protein binding)	NA	K20121	NA	formin binding protein 1 [Source:MGI Symbol;Acc:MGI:109606]	3' UTR	-5.95	5.7544e-08	0.727	up	1.13311	0.180284	0.398913	1	up	no	16.9384	16.6582	16.9039	14.0079	11.8411	18.7192
chr2	31032044	31032643	600	ENSMUSG00000075415	ENSMUST00000073879	109159	Fnbp1	GO:0005515(protein binding);GO:0005737(cytoplasm);GO:0005764(lysosome);GO:0005856(cytoskeleton);GO:0005886(plasma membrane);GO:0005905(clathrin-coated pit);GO:0005938(cell cortex);GO:0006897(endocytosis);GO:0007399(nervous system development);GO:0008289(lipid binding);GO:0016020(membrane);GO:0031410(cytoplasmic vesicle);GO:0042802(identical protein binding);GO:0042802(identical protein binding)	NA	K20121	NA	formin binding protein 1 [Source:MGI Symbol;Acc:MGI:109606]	3' UTR	-3.05	9.77237e-05	0.479	up	1.13311	0.180284	0.398913	1	up	no	16.9384	16.6582	16.9039	14.0079	11.8411	18.7192
chr2	31634711	31635280	570	ENSMUSG00000085224	ENSMUST00000145389	5309	Gm13425	NA	NA	NA	NA	predicted gene 13425 [Source:MGI Symbol;Acc:MGI:3649915]	Exon (ENSMUST00000145389/ENSMUSG00000085224, exon 3 of 3)	-1.01	0.0301995	-0.895	down	0.599716	-0.737649	0.246145	1	down	no	0.122302	0.154673	0.253235	0.138597	0.300217	0.445288
chr2	31687896	31688469	574	ENSMUSG00000026842	ENSMUST00000146537	0	Abl1	GO:0000166(nucleotide binding);GO:0000287(magnesium ion binding);GO:0000400(four-way junction DNA binding);GO:0000405(bubble DNA binding);GO:0001726(ruffle);GO:0001784(phosphotyrosine residue binding);GO:0001843(neural tube closure);GO:0001922(B-1 B cell homeostasis);GO:0001934(positive regulation of protein phosphorylation);GO:0002322(B cell proliferation involved in immune response);GO:0002333(…	04012(ErbB signaling pathway);04014(Ras signaling pathway);04110(Cell cycle);04360(Axon guidance);04722(Neurotrophin signaling pathway);05200(Pathways in cancer);05206(MicroRNAs in cancer);05220(Chronic myeloid leukemia);05416(Viral myocarditis);05416(Viral myocarditis)	K06619	EC:2.7.10.2	c-abl oncogene 1, non-receptor tyrosine kinase [Source:MGI Symbol;Acc:MGI:87859]	Exon (ENSMUST00000146537/ENSMUSG00000026842, exon 1 of 2)	-0.254	0.489779	0.705	up	1.06966	0.0971568	0.703355	1	up	no	4.65453	5.11164	5.69878	5.59314	2.80383	6.0608
chr2	32278816	32278965	150	ENSMUSG00000044627	ENSMUST00000113395	3899	Swi5	GO:0000724(double-strand break repair via homologous recombination);GO:0000730(DNA recombinase assembly);GO:0005515(protein binding);GO:0005634(nucleus);GO:0006281(DNA repair);GO:0006974(cellular response to DNA damage stimulus);GO:0032798(Swi5-Sfr1 complex);GO:0071479(cellular response to ionizing radiation);GO:0071479(cellular response to ionizing radiation)	NA	NA	NA	SWI5 recombination repair homolog (yeast) [Source:MGI Symbol;Acc:MGI:1920181]	3' UTR	-3.49	3.16228e-05	0.435	up	0.979882	-0.0293205	0.873675	1	down	no	22.3736	25.8676	15.6153	18.245	28.3348	18.5879
chr2	32574566	32574684	119	ENSMUSG00000075405	ENSMUST00000100190	1000	9430097D07Rik	GO:0003674(molecular_function);GO:0005575(cellular_component);GO:0008150(biological_process)	NA	NA	NA	RIKEN cDNA 9430097D07 gene [Source:MGI Symbol;Acc:MGI:2441749]	Exon (ENSMUST00000100190/ENSMUSG00000075405, exon 1 of 1)	-0.57	0.124165	-1.57	down	2.21605	1.14799	1	1	up	no	1.04673	0.235538	0.425618	0.307009	0.206827	0.256855
chr2	32575037	32575243	207	ENSMUSG00000046854	ENSMUST00000134204	240	Pip5kl1	GO:0000166(nucleotide binding);GO:0001933(negative regulation of protein phosphorylation);GO:0005515(protein binding);GO:0005524(ATP binding);GO:0005737(cytoplasm);GO:0005829(cytosol);GO:0010917(negative regulation of mitochondrial membrane potential);GO:0016020(membrane);GO:0016301(kinase activity);GO:0016307(phosphatidylinositol phosphate kinase activity);GO:0016308(1-phosphatidylinositol-4-pho…	00562(Inositol phosphate metabolism);04144(Endocytosis);04144(Endocytosis)	K13712	EC:2.7.1.68	phosphatidylinositol-4-phosphate 5-kinase-like 1 [Source:MGI Symbol;Acc:MGI:2448520]	5' UTR	-0.576	0.121619	-0.888	down	1.62871	0.70373	0.219949	1	up	no	2.87385	0.817841	1.06133	1.38864	0.68339	0.846239
chr2	34777943	34778331	389	ENSMUSG00000070953	ENSMUST00000145903	21581	Rabepk	GO:0005515(protein binding);GO:0005737(cytoplasm);GO:0005768(endosome);GO:0010008(endosome membrane);GO:0016020(membrane);GO:0016020(membrane)	NA	K20285	NA	Rab9 effector protein with kelch motifs [Source:MGI Symbol;Acc:MGI:2139530]	3' UTR	-0.872	0.0457088	0.426	up	1.17716	0.235313	0.341585	1	up	no	7.40931	6.62619	6.09913	6.00349	5.562	5.5389
chr2	34871244	34872174	931	ENSMUSG00000026869	ENSMUST00000189715	2794	Psmd5	GO:0008540(proteasome regulatory particle, base subcomplex);GO:0022624(proteasome accessory complex);GO:0043248(proteasome assembly);GO:0070682(proteasome regulatory particle assembly);GO:0070682(proteasome regulatory particle assembly)	NA	K06692	NA	proteasome (prosome, macropain) 26S subunit, non-ATPase, 5 [Source:MGI Symbol;Acc:MGI:1914248]	Exon (ENSMUST00000202917/ENSMUSG00000026869, exon 1 of 1)	-0.492	0.165577	0.709	up	0.86061	-0.216569	0.333676	1	down	no	6.13493	5.26902	8.17586	6.14413	7.82715	8.77981
chr2	35180235	35180385	151	ENSMUSG00000026878	ENSMUST00000028238	20735	Rab14	GO:0000139(Golgi membrane);GO:0000166(nucleotide binding);GO:0003924(GTPase activity);GO:0005515(protein binding);GO:0005525(GTP binding);GO:0005764(lysosome);GO:0005768(endosome);GO:0005769(early endosome);GO:0005770(late endosome);GO:0005791(rough endoplasmic reticulum);GO:0005794(Golgi apparatus);GO:0005795(Golgi stack);GO:0005802(trans-Golgi network);GO:0005829(cytosol);GO:0005886(plasma memb…	04152(AMPK signaling pathway);04152(AMPK signaling pathway)	K07881	NA	RAB14, member RAS oncogene family [Source:MGI Symbol;Acc:MGI:1915615]	3' UTR	-7.51	1.12202e-09	0.781	up	0.886773	-0.173363	0.349776	1	down	no	13.9677	15.0247	14.2015	15.7382	16.4152	16.5556
chr2	35199890	35200370	481	ENSMUSG00000026878	ENSMUST00000028238	750	Rab14	GO:0000139(Golgi membrane);GO:0000166(nucleotide binding);GO:0003924(GTPase activity);GO:0005515(protein binding);GO:0005525(GTP binding);GO:0005764(lysosome);GO:0005768(endosome);GO:0005769(early endosome);GO:0005770(late endosome);GO:0005791(rough endoplasmic reticulum);GO:0005794(Golgi apparatus);GO:0005795(Golgi stack);GO:0005802(trans-Golgi network);GO:0005829(cytosol);GO:0005886(plasma memb…	04152(AMPK signaling pathway);04152(AMPK signaling pathway)	K07881	NA	RAB14, member RAS oncogene family [Source:MGI Symbol;Acc:MGI:1915615]	Exon (ENSMUST00000201896/ENSMUSG00000026878, exon 1 of 1)	-0.672	0.0870964	-0.397	down	0.886773	-0.173363	0.349776	1	down	no	13.9677	15.0247	14.2015	15.7382	16.4152	16.5556
chr2	37350074	37350223	150	ENSMUSG00000009030	ENSMUST00000009174	9109	Pdcl	GO:0005737(cytoplasm);GO:0005929(cilium);GO:0006457(protein folding);GO:0007601(visual perception);GO:0030030(cell projection organization);GO:0042995(cell projection);GO:0044877(protein-containing complex binding);GO:0045880(positive regulation of smoothened signaling pathway);GO:0050896(response to stimulus);GO:0061084(negative regulation of protein refolding);GO:1902605(heterotrimeric G-protei…	NA	NA	NA	phosducin-like [Source:MGI Symbol;Acc:MGI:1914716]	3' UTR	-0.923	0.0389045	0.646	up	0.967704	-0.0473625	0.805387	1	down	no	6.78555	5.7527	6.78862	6.99948	7.01382	5.95858
chr2	37442842	37442932	91	ENSMUSG00000050714	ENSMUST00000067043	189	Zbtb26	GO:0003676(nucleic acid binding);GO:0005515(protein binding);GO:0042802(identical protein binding);GO:0042802(identical protein binding)	NA	K10505	NA	zinc finger and BTB domain containing 26 [Source:MGI Symbol;Acc:MGI:2444402]	5' UTR	-0.599	0.11246	-1.32	down	0.857907	-0.221106	0.443508	1	down	no	1.34374	0.930498	1.35349	1.6975	1.25592	1.27515
chr2	37442852	37442941	90	ENSMUSG00000050714	ENSMUST00000067043	180	Zbtb26	GO:0003676(nucleic acid binding);GO:0005515(protein binding);GO:0042802(identical protein binding);GO:0042802(identical protein binding)	NA	K10505	NA	zinc finger and BTB domain containing 26 [Source:MGI Symbol;Acc:MGI:2444402]	5' UTR	-0.515	0.152405	-1.13	down	0.857907	-0.221106	0.443508	1	down	no	1.34374	0.930498	1.35349	1.6975	1.25592	1.27515
chr2	37800729	37802062	1334	ENSMUSG00000035392	ENSMUST00000102787	485313	Dennd1a	GO:0005085(guanyl-nucleotide exchange factor activity);GO:0005515(protein binding);GO:0005654(nucleoplasm);GO:0005829(cytosol);GO:0005886(plasma membrane);GO:0006897(endocytosis);GO:0008289(lipid binding);GO:0015031(protein transport);GO:0016020(membrane);GO:0017112(Rab guanyl-nucleotide exchange factor activity);GO:0017124(SH3 domain binding);GO:0017137(Rab GTPase binding);GO:0030054(cell juncti…	NA	K20160	NA	DENN/MADD domain containing 1A [Source:MGI Symbol;Acc:MGI:2442794]	Exon (ENSMUST00000102787/ENSMUSG00000035392, exon 21 of 22)	-4.55	1.99526e-06	-0.433	down	0.944735	-0.0820178	0.660308	1	down	no	3.39592	3.65268	4.00124	3.79471	3.91552	3.986
chr2	38347387	38348316	930	ENSMUSG00000098383	ENSMUST00000184325	0	Gm27197	NA	NA	NA	NA	predicted gene 27197 [Source:MGI Symbol;Acc:MGI:5521040]	Exon (ENSMUST00000184325/ENSMUSG00000098383, exon 1 of 2)	-1.02	0.0288403	-1.13	down	3.19894	1.6776	1	1	up	no	0.590547	0.445978	0.288989	0	0.273774	0.140586
chr2	39196769	39197127	359	ENSMUSG00000026753	ENSMUST00000028087	29324	Ppp6c	GO:0002376(immune system process);GO:0004721(phosphoprotein phosphatase activity);GO:0004722(protein serine/threonine phosphatase activity);GO:0005737(cytoplasm);GO:0005739(mitochondrion);GO:0005829(cytosol);GO:0006470(protein dephosphorylation);GO:0007049(cell cycle);GO:0016787(hydrolase activity);GO:0045087(innate immune response);GO:0046872(metal ion binding);GO:0046872(metal ion binding)	NA	K15498	EC:3.1.3.16	protein phosphatase 6, catalytic subunit [Source:MGI Symbol;Acc:MGI:1915107]	3' UTR	-12.6	3.98107e-15	0.799	up	0.954873	-0.066619	0.764683	1	down	no	12.5322	13.3751	9.771	14.62	14.2436	8.50083
chr2	48905190	48905549	360	ENSMUSG00000026761	ENSMUST00000028098	43727	Orc4	GO:0000166(nucleotide binding);GO:0000784(nuclear chromosome, telomeric region);GO:0000808(origin recognition complex);GO:0003677(DNA binding);GO:0003688(DNA replication origin binding);GO:0005524(ATP binding);GO:0005634(nucleus);GO:0005664(nuclear origin of replication recognition complex);GO:0005730(nucleolus);GO:0005829(cytosol);GO:0006260(DNA replication);GO:0006270(DNA replication initiation…	04110(Cell cycle);04110(Cell cycle)	K02606	NA	origin recognition complex, subunit 4 [Source:MGI Symbol;Acc:MGI:1347043]	3' UTR	-5.7	1.09648e-07	0.536	up	0.949008	-0.0755081	0.733016	1	down	no	5.38497	3.76592	6.15636	6.31712	4.44568	5.36693
chr2	59852484	59852904	421	ENSMUSG00000026988	ENSMUST00000028368	29680	Wdsub1	GO:0003674(molecular_function);GO:0004842(ubiquitin-protein transferase activity);GO:0005515(protein binding);GO:0005575(cellular_component);GO:0008150(biological_process);GO:0016567(protein ubiquitination);GO:0016567(protein ubiquitination)	NA	NA	NA	WD repeat, SAM and U-box domain containing 1 [Source:MGI Symbol;Acc:MGI:1919387]	3' UTR	-1.28	0.0131826	0.435	up	1.09299	0.128279	0.702422	1	up	no	2.9098	2.61179	2.33461	2.70533	2.25537	2.22712
chr2	59960025	59969361	9337	ENSMUSG00000026987	ENSMUST00000135722	0	Baz2b	GO:0003674(molecular_function);GO:0003677(DNA binding);GO:0005515(protein binding);GO:0005575(cellular_component);GO:0005634(nucleus);GO:0008150(biological_process);GO:0046872(metal ion binding);GO:0046872(metal ion binding)	NA	NA	NA	bromodomain adjacent to zinc finger domain, 2B [Source:MGI Symbol;Acc:MGI:2442782]	Exon (ENSMUST00000112550/ENSMUSG00000026987, exon 6 of 35)	-2.42	0.000537032	-0.294	down	0.888158	-0.171112	0.413066	1	down	no	2.2795	2.10993	2.26845	2.50656	2.16786	2.82186
chr2	60206808	60209839	3032	ENSMUSG00000026987	ENSMUST00000144893	0	Baz2b	GO:0003674(molecular_function);GO:0003677(DNA binding);GO:0005515(protein binding);GO:0005575(cellular_component);GO:0005634(nucleus);GO:0008150(biological_process);GO:0046872(metal ion binding);GO:0046872(metal ion binding)	NA	NA	NA	bromodomain adjacent to zinc finger domain, 2B [Source:MGI Symbol;Acc:MGI:2442782]	Exon (ENSMUST00000144893/ENSMUSG00000026987, exon 1 of 4)	-1.34	0.0112202	-0.573	down	0.888158	-0.171112	0.413066	1	down	no	2.2795	2.10993	2.26845	2.50656	2.16786	2.82186
chr2	60751359	60751598	240	ENSMUSG00000026970	ENSMUST00000028347	211594	Rbms1	GO:0003676(nucleic acid binding);GO:0003677(DNA binding);GO:0003723(RNA binding);GO:0003730(mRNA 3'-UTR binding);GO:0005634(nucleus);GO:0005737(cytoplasm);GO:0005829(cytosol);GO:0006260(DNA replication);GO:0008143(poly(A) binding);GO:0008266(poly(U) RNA binding);GO:1990904(ribonucleoprotein complex);GO:1990904(ribonucleoprotein complex)	NA	NA	NA	RNA binding motif, single stranded interacting protein 1 [Source:MGI Symbol;Acc:MGI:1861774]	3' UTR	-1.67	0.0042658	0.601	up	1.00047	0.000672261	0.968455	1	up	no	5.12324	3.42262	4.17903	4.9362	3.47149	4.31127
chr2	60962803	60963192	390	ENSMUSG00000026970	ENSMUST00000028347	0	Rbms1	GO:0003676(nucleic acid binding);GO:0003677(DNA binding);GO:0003723(RNA binding);GO:0003730(mRNA 3'-UTR binding);GO:0005634(nucleus);GO:0005737(cytoplasm);GO:0005829(cytosol);GO:0006260(DNA replication);GO:0008143(poly(A) binding);GO:0008266(poly(U) RNA binding);GO:1990904(ribonucleoprotein complex);GO:1990904(ribonucleoprotein complex)	NA	NA	NA	RNA binding motif, single stranded interacting protein 1 [Source:MGI Symbol;Acc:MGI:1861774]	5' UTR	-0.707	0.0776247	0.943	up	1.00047	0.000672261	0.968455	1	up	no	5.12324	3.42262	4.17903	4.9362	3.47149	4.31127
chr2	64912476	64912775	300	ENSMUSG00000026888	ENSMUST00000134020	2244	Grb14	GO:0005070(SH3/SH2 adaptor activity);GO:0005515(protein binding);GO:0005737(cytoplasm);GO:0005768(endosome);GO:0005794(Golgi apparatus);GO:0005886(plasma membrane);GO:0007165(signal transduction);GO:0008286(insulin receptor signaling pathway);GO:0009967(positive regulation of signal transduction);GO:0010008(endosome membrane);GO:0016020(membrane);GO:0030971(receptor tyrosine kinase binding);GO:00…	NA	NA	NA	growth factor receptor bound protein 14 [Source:MGI Symbol;Acc:MGI:1355324]	3' UTR	-5.35	2.63027e-07	0.376	up	1.09869	0.135779	0.561361	1	up	no	5.29699	4.84853	5.62697	4.66857	4.70557	4.98164
chr2	65458316	65458705	390	ENSMUSG00000057182	ENSMUST00000066432	108787	Scn3a	GO:0001518(voltage-gated sodium channel complex);GO:0005216(ion channel activity);GO:0005244(voltage-gated ion channel activity);GO:0005248(voltage-gated sodium channel activity);GO:0005272(sodium channel activity);GO:0005516(calmodulin binding);GO:0005737(cytoplasm);GO:0005886(plasma membrane);GO:0006811(ion transport);GO:0006814(sodium ion transport);GO:0009925(basal plasma membrane);GO:0016020…	04742(Taste transduction);04742(Taste transduction)	K04836	NA	sodium channel, voltage-gated, type III, alpha [Source:MGI Symbol;Acc:MGI:98249]	3' UTR	-5.78	8.91251e-08	0.86	up	0.806278	-0.310651	0.141022	1	down	no	3.64208	3.65792	5.09557	5.52082	4.71459	5.13842
chr2	66270778	66270988	211	ENSMUSG00000064329	ENSMUST00000200839	46958	Scn1a	GO:0001508(action potential);GO:0001518(voltage-gated sodium channel complex);GO:0005216(ion channel activity);GO:0005244(voltage-gated ion channel activity);GO:0005248(voltage-gated sodium channel activity);GO:0005272(sodium channel activity);GO:0005654(nucleoplasm);GO:0005886(plasma membrane);GO:0006811(ion transport);GO:0006814(sodium ion transport);GO:0007628(adult walking behavior);GO:001470…	04728(Dopaminergic synapse);04728(Dopaminergic synapse)	K04833	NA	sodium channel, voltage-gated, type I, alpha [Source:MGI Symbol;Acc:MGI:98246]	3' UTR	-9.6	6.30957e-12	0.893	up	1.04303	0.0607777	0.826714	1	up	no	12.8453	8.42767	7.74637	9.75468	8.0197	10.0478
chr2	69871198	69873982	2785	ENSMUSG00000089902	ENSMUST00000149283	0	Gm13625	NA	NA	NA	NA	predicted gene 13625 [Source:MGI Symbol;Acc:MGI:3709621]	3' UTR	-10.5	6.30957e-13	1.52	up	1.18289	0.242315	1	1	up	no	0.497932	0.164501	0.297678	0.593805	0.122473	0.095388
chr2	73092861	73092980	120	ENSMUSG00000027108	ENSMUST00000028517	121467	Ola1	GO:0000166(nucleotide binding);GO:0005524(ATP binding);GO:0005525(GTP binding);GO:0005634(nucleus);GO:0005730(nucleolus);GO:0005737(cytoplasm);GO:0005813(centrosome);GO:0005829(cytosol);GO:0016787(hydrolase activity);GO:0016887(ATPase activity);GO:0043022(ribosome binding);GO:0043023(ribosomal large subunit binding);GO:0046034(ATP metabolic process);GO:0046872(metal ion binding);GO:0046872(metal …	NA	NA	NA	Obg-like ATPase 1 [Source:MGI Symbol;Acc:MGI:1914309]	3' UTR	-1.46	0.00794328	0.763	up	0.865395	-0.20857	0.3135	1	down	no	22.1464	29.9654	27.3487	30.3646	33.0859	28.3694
chr2	73386512	73386572	61	ENSMUSG00000041762	ENSMUST00000076463	0	Gpr155	GO:0003674(molecular_function);GO:0016020(membrane);GO:0016021(integral component of membrane);GO:0035556(intracellular signal transduction);GO:0050890(cognition);GO:0055085(transmembrane transport);GO:0055085(transmembrane transport)	NA	NA	NA	G protein-coupled receptor 155 [Source:MGI Symbol;Acc:MGI:1915776]	5' UTR	-0.357	0.288403	2	up	0.927932	-0.107909	0.604969	1	down	no	8.05735	9.6012	12.3773	11.2922	10.3305	10.746
chr2	76338265	76338714	450	ENSMUSG00000075270	ENSMUST00000099992	60	Pde11a	GO:0003824(catalytic activity);GO:0004112(cyclic-nucleotide phosphodiesterase activity);GO:0004114(3',5'-cyclic-nucleotide phosphodiesterase activity);GO:0004118(cGMP-stimulated cyclic-nucleotide phosphodiesterase activity);GO:0005515(protein binding);GO:0005737(cytoplasm);GO:0005829(cytosol);GO:0007165(signal transduction);GO:0008081(phosphoric diester hydrolase activity);GO:0008152(metabolic pr…	00230(Purine metabolism);04934(Cushing syndrome);05032(Morphine addiction);05032(Morphine addiction)	K13298	3.1.4.35;EC:3.1.4.17	phosphodiesterase 11A [Source:MGI Symbol;Acc:MGI:3036251]	5' UTR	-2.1	0.00128825	-1.17	down	0.878595	-0.186729	0.618622	1	down	no	0.864123	1.1833	1.24758	1.39736	1.32629	1.02667
chr2	77009902	77010262	361	ENSMUSG00000044033	ENSMUST00000049544	160373	Ccdc141	GO:0005515(protein binding);GO:0005737(cytoplasm);GO:0005813(centrosome);GO:0005886(plasma membrane);GO:0007156(homophilic cell adhesion via plasma membrane adhesion molecules);GO:0007411(axon guidance);GO:0016020(membrane);GO:0016021(integral component of membrane);GO:0021799(cerebral cortex radially oriented cell migration);GO:0030424(axon);GO:0051642(centrosome localization);GO:0070593(dendrit…	NA	NA	NA	coiled-coil domain containing 141 [Source:MGI Symbol;Acc:MGI:1919735]	3' UTR	-1.96	0.00190546	0.977	up	1.11186	0.152975	0.529033	1	up	no	3.25446	2.69182	3.26141	3.07014	2.38011	2.83109
chr2	79368794	79370885	2092	ENSMUSG00000075256	ENSMUST00000156830	0	Cerkl	GO:0001750(photoreceptor outer segment);GO:0001917(photoreceptor inner segment);GO:0003951(NAD+ kinase activity);GO:0005634(nucleus);GO:0005730(nucleolus);GO:0005737(cytoplasm);GO:0005783(endoplasmic reticulum);GO:0005794(Golgi apparatus);GO:0005829(cytosol);GO:0016301(kinase activity);GO:0016310(phosphorylation);GO:0030148(sphingolipid biosynthetic process);GO:0043066(negative regulation of apop…	NA	K19602	NA	ceramide kinase-like [Source:MGI Symbol;Acc:MGI:3037816]	Exon (ENSMUST00000099974/ENSMUSG00000075256, exon 3 of 13)	-1.42	0.00891251	-1.41	down	0.819073	-0.287937	0.642781	1	down	no	0.151217	0.299024	0.407132	0.354065	0.229566	0.463129
chr2	84333022	84339260	6239	ENSMUSG00000059588	ENSMUST00000074262	86151	Calcrl	GO:0001525(angiogenesis);GO:0001605(adrenomedullin receptor activity);GO:0001635(calcitonin gene-related peptide receptor activity);GO:0004888(transmembrane signaling receptor activity);GO:0004930(G protein-coupled receptor activity);GO:0004948(calcitonin receptor activity);GO:0005737(cytoplasm);GO:0005764(lysosome);GO:0005768(endosome);GO:0005783(endoplasmic reticulum);GO:0005886(plasma membrane…	04080(Neuroactive ligand-receptor interaction);04270(Vascular smooth muscle contraction);04270(Vascular smooth muscle contraction)	NA	NA	calcitonin receptor-like [Source:MGI Symbol;Acc:MGI:1926944]	3' UTR	-2.2	0.001	-0.491	down	0.830188	-0.26849	0.488304	1	down	no	1.21404	1.16742	1.57082	2.01095	0.994637	1.75512
chr2	84688896	84690256	1361	ENSMUSG00000034075	ENSMUST00000035840	24924	Zdhhc5	GO:0005515(protein binding);GO:0005886(plasma membrane);GO:0016020(membrane);GO:0016021(integral component of membrane);GO:0016409(palmitoyltransferase activity);GO:0016740(transferase activity);GO:0016746(transferase activity, transferring acyl groups);GO:0018345(protein palmitoylation);GO:0019706(protein-cysteine S-palmitoyltransferase activity);GO:0030425(dendrite);GO:0030425(dendrite)	NA	K20030	EC:2.3.1.225	zinc finger, DHHC domain containing 5 [Source:MGI Symbol;Acc:MGI:1923573]	3' UTR	-2.79	0.000194984	-0.183	down	0.9978	-0.00317786	0.941604	1	down	no	15.9971	12.7899	12.8062	13.6842	13.6353	14.3653
chr2	84710787	84713623	2837	ENSMUSG00000034075	ENSMUST00000035840	1557	Zdhhc5	GO:0005515(protein binding);GO:0005886(plasma membrane);GO:0016020(membrane);GO:0016021(integral component of membrane);GO:0016409(palmitoyltransferase activity);GO:0016740(transferase activity);GO:0016746(transferase activity, transferring acyl groups);GO:0018345(protein palmitoylation);GO:0019706(protein-cysteine S-palmitoyltransferase activity);GO:0030425(dendrite);GO:0030425(dendrite)	NA	K20030	EC:2.3.1.225	zinc finger, DHHC domain containing 5 [Source:MGI Symbol;Acc:MGI:1923573]	5' UTR	-5.13	4.67735e-07	0.394	up	0.9978	-0.00317786	0.941604	1	down	no	15.9971	12.7899	12.8062	13.6842	13.6353	14.3653
chr2	84715061	84715180	120	ENSMUSG00000034075	ENSMUST00000035840	0	Zdhhc5	GO:0005515(protein binding);GO:0005886(plasma membrane);GO:0016020(membrane);GO:0016021(integral component of membrane);GO:0016409(palmitoyltransferase activity);GO:0016740(transferase activity);GO:0016746(transferase activity, transferring acyl groups);GO:0018345(protein palmitoylation);GO:0019706(protein-cysteine S-palmitoyltransferase activity);GO:0030425(dendrite);GO:0030425(dendrite)	NA	K20030	EC:2.3.1.225	zinc finger, DHHC domain containing 5 [Source:MGI Symbol;Acc:MGI:1923573]	5' UTR	-0.418	0.221309	2.19	up	0.9978	-0.00317786	0.941604	1	down	no	15.9971	12.7899	12.8062	13.6842	13.6353	14.3653
chr2	84886407	84886710	304	ENSMUSG00000050896	ENSMUST00000151799	0	Rtn4rl2	GO:0005515(protein binding);GO:0005615(extracellular space);GO:0005886(plasma membrane);GO:0007166(cell surface receptor signaling pathway);GO:0009897(external side of plasma membrane);GO:0009986(cell surface);GO:0010977(negative regulation of neuron projection development);GO:0016020(membrane);GO:0022038(corpus callosum development);GO:0030424(axon);GO:0030425(dendrite);GO:0031012(extracellular …	NA	K16661	NA	reticulon 4 receptor-like 2 [Source:MGI Symbol;Acc:MGI:2669796]	Exon (ENSMUST00000151799/ENSMUSG00000050896, exon 1 of 3)	-0.396	0.243781	0.723	up	1.07189	0.100157	0.831016	1	up	no	1.72847	6.89091	6.16651	3.6003	5.76455	4.42937
chr2	85163503	85188329	24827	ENSMUSG00000075224	ENSMUST00000099930	8370	Lrrc55	GO:0005249(voltage-gated potassium channel activity);GO:0005515(protein binding);GO:0005886(plasma membrane);GO:0006811(ion transport);GO:0008076(voltage-gated potassium channel complex);GO:0016020(membrane);GO:0016021(integral component of membrane);GO:0044325(ion channel binding);GO:0071805(potassium ion transmembrane transport);GO:0099104(potassium channel activator activity);GO:1903818(positi…	NA	NA	NA	leucine rich repeat containing 55 [Source:MGI Symbol;Acc:MGI:2685197]	3' UTR	-10.7	3.98107e-13	1.14	up	0.894803	-0.160359	0.424947	1	down	no	12.1271	8.26852	8.9853	11.2519	9.11997	12.4632
chr2	90910063	90910483	421	ENSMUSG00000005505	ENSMUST00000111464	5323	Kbtbd4	GO:0005515(protein binding);GO:0005515(protein binding)	NA	K10472	NA	kelch repeat and BTB (POZ) domain containing 4 [Source:MGI Symbol;Acc:MGI:1914386]	3' UTR	-3.38	4.16869e-05	0.44	up	0.84504	-0.242908	0.362901	1	down	no	4.51604	4.71113	3.84261	5.53775	5.15634	4.77236
chr2	91190392	91190542	151	ENSMUSG00000002108	ENSMUST00000150654	4483	Nr1h3	GO:0000122(negative regulation of transcription by RNA polymerase II);GO:0000790(nuclear chromatin);GO:0000976(transcription regulatory region sequence-specific DNA binding);GO:0000977(RNA polymerase II regulatory region sequence-specific DNA binding);GO:0000978(RNA polymerase II proximal promoter sequence-specific DNA binding);GO:0000981(DNA-binding transcription factor activity, RNA polymerase …	03320(PPAR signaling pathway);04931(Insulin resistance);04932(Non-alcoholic fatty liver disease (NAFLD));05160(Hepatitis C);05160(Hepatitis C)	K08536	NA	nuclear receptor subfamily 1, group H, member 3 [Source:MGI Symbol;Acc:MGI:1352462]	Exon (ENSMUST00000150654/ENSMUSG00000002108, exon 5 of 8)	-0.447	0.196789	-0.763	down	0.911364	-0.133901	0.740373	1	down	no	1.45997	1.54376	1.28825	1.59022	1.47149	1.64769
chr2	91196432	91202749	6318	ENSMUSG00000088018	ENSMUST00000157393	0	Gm23390	NA	NA	NA	NA	predicted gene, 23390 [Source:MGI Symbol;Acc:MGI:5453167]	Exon (ENSMUST00000157393/ENSMUSG00000088018, exon 1 of 1)	-0.405	0.233884	1.21	up	0.786607	-0.346286	1	1	down	no	0	0.134166	0	0	0.170563	0
chr2	91278214	91278364	151	ENSMUSG00000040591	ENSMUST00000064652	166258	1110051M20Rik	GO:0003674(molecular_function);GO:0008150(biological_process);GO:0008150(biological_process)	NA	NA	NA	RIKEN cDNA 1110051M20 gene [Source:MGI Symbol;Acc:MGI:1915079]	3' UTR	-4	8.31764e-06	0.545	up	1.08799	0.12167	0.551551	1	up	no	22.3605	21.5711	20.3851	18.9415	19.4904	20.6831
chr2	91931944	91932209	266	ENSMUSG00000027239	ENSMUST00000028672	88	Mdk	GO:0001662(behavioral fear response);GO:0005576(extracellular region);GO:0005737(cytoplasm);GO:0007275(multicellular organism development);GO:0007614(short-term memory);GO:0008083(growth factor activity);GO:0008201(heparin binding);GO:0009611(response to wounding);GO:0009725(response to hormone);GO:0010469(regulation of signaling receptor activity);GO:0010996(response to auditory stimulus);GO:001…	NA	K06828	NA	midkine [Source:MGI Symbol;Acc:MGI:96949]	5' UTR	-0.312	0.354813	1.08	up	1.34962	0.432548	0.169325	1	up	no	20.6861	12.6706	15.1081	14.2011	7.25069	14.4583
chr2	92383676	92384395	720	ENSMUSG00000027223	ENSMUST00000111279	8336	Mapk8ip1	GO:0005078(MAP-kinase scaffold activity);GO:0005515(protein binding);GO:0005634(nucleus);GO:0005737(cytoplasm);GO:0005739(mitochondrion);GO:0005783(endoplasmic reticulum);GO:0005789(endoplasmic reticulum membrane);GO:0005829(cytosol);GO:0005886(plasma membrane);GO:0006355(regulation of transcription, DNA-templated);GO:0007165(signal transduction);GO:0007258(JUN phosphorylation);GO:0008432(JUN kin…	04010(MAPK signaling pathway);04010(MAPK signaling pathway)	K04434	NA	mitogen-activated protein kinase 8 interacting protein 1 [Source:MGI Symbol;Acc:MGI:1309464]	3' UTR	-61.9	1.58489e-65	0.458	up	1.10756	0.147379	0.466103	1	up	no	70.9445	69.4195	67.0245	59.81	64.4195	63.0194
[truncated: 5,012 more rows]
